# Supplementary material for: Predicting endometrial cancer subtypes and molecular features from histopathology images using multi-resolution deep learning models
Source: Cell Rep Med. 2021 Sep 23;2(9):100400. doi: 10.1016/j.xcrm.2021.100400 (PMC8484685; doi:10.1016/j.xcrm.2021.100400)
Supplement: Table S1. Statistical summary of mixed random data split models, related to Figures 2 and 5 and Table 1 [file mmc2.csv]

Feature	Architecture	Resolution	Patient_AUROC	Patient_AUPR	Patient_Accuracy	Tile_AUROC	Tile_AUPR	Tile_Accuracy	Patient_Kappa	Patient_AccuracyNull	Patient_AccuracyPValue	Patient_McnemarPValue	Patient_Sensitivity	Patient_Specificity	Patient_Pos.Pred.Value	Patient_Neg.Pred.Value	Patient_Precision	Patient_Recall	Patient_F1	Patient_Prevalence	Patient_Detection.Rate	Patient_Detection.Prevalence	Patient_Balanced.Accuracy	Tile_Kappa	Tile_AccuracyNull	Tile_AccuracyPValue	Tile_McnemarPValue	Tile_Sensitivity	Tile_Specificity	Tile_Pos.Pred.Value	Tile_Neg.Pred.Value	Tile_Precision	Tile_Recall	Tile_F1	Tile_Prevalence	Tile_Detection.Rate	Tile_Detection.Prevalence	Tile_Balanced.Accuracy
ARID1A	InceptionResnetV2	10X	0.683 (0.513-0.853)	0.483 (0.472-0.49)	0.636 (0.478-0.776)	0.542 (0.538-0.545)	0.484 (0.482-0.484)	0.534 (0.532-0.537)	0.261	0.545	0.144	0.803	0.55	0.708	0.611	0.654	0.611	0.55	0.579	0.455	0.25	0.409	0.629	0.069	0.503	0	0	0.589	0.48	0.528	0.542	0.528	0.589	0.557	0.497	0.293	0.555	0.535
ARID1A	InceptionResnetV1	10X	0.646 (0.481-0.811)	0.447 (0.437-0.453)	0.545 (0.388-0.696)	0.537 (0.534-0.541)	0.477 (0.476-0.477)	0.525 (0.522-0.528)	0.113	0.545	0.562	0.118	0.7	0.417	0.5	0.625	0.5	0.7	0.583	0.455	0.318	0.636	0.558	0.052	0.503	0	0	0.707	0.345	0.516	0.544	0.516	0.707	0.597	0.497	0.351	0.681	0.526
ARID1A	Panoptes1 with clinical	multi	0.645 (0.475-0.814)	0.456 (0.44-0.458)	0.558 (0.399-0.709)	0.58 (0.576-0.584)	0.498 (0.496-0.498)	0.547 (0.543-0.55)	0.155	0.558	0.563	0.022	0.789	0.375	0.5	0.692	0.5	0.789	0.612	0.442	0.349	0.698	0.582	0.107	0.551	0.996	0	0.633	0.476	0.496	0.614	0.496	0.633	0.556	0.449	0.284	0.573	0.555
ARID1A	Panoptes2	multi	0.629 (0.459-0.8)	0.471 (0.467-0.485)	0.558 (0.399-0.709)	0.568 (0.564-0.571)	0.502 (0.501-0.503)	0.541 (0.538-0.544)	0.146	0.558	0.563	0.066	0.737	0.417	0.5	0.667	0.5	0.737	0.596	0.442	0.326	0.651	0.577	0.091	0.551	1	0	0.599	0.494	0.491	0.602	0.491	0.599	0.539	0.449	0.269	0.548	0.546
ARID1A	Panoptes4	multi	0.607 (0.436-0.779)	0.485 (0.472-0.491)	0.535 (0.377-0.688)	0.541 (0.537-0.545)	0.521 (0.521-0.522)	0.525 (0.521-0.528)	0.014	0.558	0.679	0.118	0.263	0.75	0.455	0.562	0.455	0.263	0.333	0.442	0.116	0.256	0.507	0.035	0.551	1	0	0.443	0.591	0.469	0.566	0.469	0.443	0.456	0.449	0.199	0.424	0.517
ARID1A	InceptionV1	10X	0.598 (0.426-0.77)	0.471 (0.461-0.481)	0.614 (0.455-0.756)	0.527 (0.524-0.53)	0.484 (0.483-0.485)	0.518 (0.515-0.521)	0.261	0.545	0.225	0.004	0.9	0.375	0.545	0.818	0.545	0.9	0.679	0.455	0.409	0.75	0.638	0.037	0.503	0	0	0.672	0.366	0.511	0.53	0.511	0.672	0.581	0.497	0.334	0.653	0.519
ARID1A	InceptionV2	10X	0.594 (0.42-0.768)	0.497 (0.491-0.507)	0.614 (0.455-0.756)	0.518 (0.514-0.521)	0.499 (0.498-0.5)	0.518 (0.515-0.521)	0.249	0.545	0.225	0.052	0.8	0.458	0.552	0.733	0.552	0.8	0.653	0.455	0.364	0.659	0.629	0.037	0.503	0	0	0.688	0.35	0.511	0.531	0.511	0.688	0.586	0.497	0.342	0.669	0.519
ARID1A	Panoptes3	multi	0.572 (0.397-0.748)	0.52 (0.502-0.522)	0.581 (0.421-0.73)	0.555 (0.551-0.559)	0.509 (0.509-0.51)	0.544 (0.541-0.547)	0.17	0.558	0.441	0.48	0.632	0.542	0.522	0.65	0.522	0.632	0.571	0.442	0.279	0.535	0.587	0.088	0.551	1	0	0.55	0.539	0.493	0.595	0.493	0.55	0.52	0.449	0.247	0.501	0.544
ARID1A	Panoptes2 with clinical	multi	0.57 (0.394-0.746)	0.512 (0.501-0.52)	0.512 (0.355-0.667)	0.544 (0.54-0.548)	0.529 (0.528-0.529)	0.51 (0.507-0.513)	0.094	0.558	0.779	0	0.895	0.208	0.472	0.714	0.472	0.895	0.618	0.442	0.395	0.837	0.552	0.06	0.551	1	0	0.744	0.32	0.471	0.605	0.471	0.744	0.577	0.449	0.334	0.709	0.532
ARID1A	Panoptes4 with clinical	multi	0.513 (0.335-0.692)	0.558 (0.529-0.552)	0.535 (0.377-0.688)	0.552 (0.548-0.556)	0.511 (0.51-0.512)	0.525 (0.521-0.528)	0.106	0.558	0.679	0.044	0.737	0.375	0.483	0.643	0.483	0.737	0.583	0.442	0.326	0.674	0.556	0.072	0.551	1	0	0.664	0.411	0.479	0.6	0.479	0.664	0.556	0.449	0.298	0.623	0.538
ARID1A	Panoptes3 with clinical	multi	0.509 (0.331-0.686)	0.564 (0.552-0.575)	0.488 (0.333-0.645)	0.498 (0.494-0.502)	0.566 (0.566-0.567)	0.466 (0.463-0.47)	0.065	0.558	0.859	0	0.947	0.125	0.462	0.75	0.462	0.947	0.621	0.442	0.419	0.907	0.536	0.001	0.551	1	0	0.837	0.165	0.449	0.553	0.449	0.837	0.585	0.449	0.376	0.836	0.501
ARID1A	Panoptes1	multi	0.467 (0.289-0.645)	0.539 (0.523-0.54)	0.488 (0.333-0.645)	0.523 (0.519-0.527)	0.541 (0.54-0.542)	0.524 (0.52-0.527)	-0.061	0.558	0.859	0.522	0.316	0.625	0.4	0.536	0.4	0.316	0.353	0.442	0.14	0.349	0.47	0.024	0.551	1	0	0.395	0.629	0.464	0.56	0.464	0.395	0.427	0.449	0.177	0.382	0.512
ARID1A	InceptionV3	10X	0.433 (0.259-0.607)	0.522 (0.517-0.539)	0.568 (0.41-0.717)	0.555 (0.552-0.558)	0.466 (0.466-0.467)	0.535 (0.532-0.537)	0.174	0.545	0.442	0.006	0.85	0.333	0.515	0.727	0.515	0.85	0.642	0.455	0.386	0.75	0.592	0.07	0.503	0	0	0.633	0.438	0.526	0.547	0.526	0.633	0.575	0.497	0.314	0.597	0.535
ATM	Panoptes4	multi	0.751 (0.515-0.987)	0.891 (0.878-0.889)	0.69 (0.529-0.824)	0.586 (0.581-0.591)	0.903 (0.902-0.903)	0.623 (0.62-0.626)	-0.054	0.833	0.994	1	0.143	0.8	0.125	0.824	0.125	0.143	0.133	0.167	0.024	0.19	0.471	-0.074	0.872	1	0	0.198	0.686	0.085	0.853	0.085	0.198	0.119	0.128	0.025	0.299	0.442
ATM	Panoptes3	multi	0.661 (0.468-0.854)	0.89 (0.88-0.888)	0.571 (0.41-0.723)	0.536 (0.531-0.541)	0.889 (0.889-0.89)	0.627 (0.624-0.63)	-0.256	0.833	1	0.48	0	0.686	0	0.774	0	0	NA	0.167	0	0.262	0.343	-0.043	0.872	1	0	0.248	0.683	0.103	0.861	0.103	0.248	0.146	0.128	0.032	0.308	0.466
ATM	Panoptes3 with clinical	multi	0.608 (0.382-0.835)	0.869 (0.858-0.867)	0.833 (0.686-0.93)	0.525 (0.52-0.53)	0.882 (0.881-0.883)	0.784 (0.782-0.787)	0	0.833	0.599	0.023	0	1	NA	0.833	NA	0	NA	0.167	0	0	0.5	-0.022	0.872	1	0	0.093	0.886	0.107	0.869	0.107	0.093	0.1	0.128	0.012	0.111	0.49
ATM	Panoptes2 with clinical	multi	0.6 (0.333-0.867)	0.847 (0.834-0.845)	0.762 (0.605-0.879)	0.535 (0.529-0.54)	0.881 (0.881-0.882)	0.779 (0.777-0.782)	-0.111	0.833	0.921	0.343	0	0.914	0	0.821	0	0	NA	0.167	0	0.071	0.457	-0.015	0.872	1	0	0.107	0.878	0.114	0.87	0.114	0.107	0.11	0.128	0.014	0.12	0.493
ATM	Panoptes4 with clinical	multi	0.596 (0.345-0.847)	0.853 (0.841-0.853)	0.786 (0.632-0.897)	0.529 (0.524-0.535)	0.874 (0.874-0.875)	0.746 (0.743-0.749)	-0.08	0.833	0.85	0.182	0	0.943	0	0.825	0	0	NA	0.167	0	0.048	0.471	0.001	0.872	1	0	0.17	0.831	0.129	0.872	0.129	0.17	0.147	0.128	0.022	0.169	0.5
ATM	InceptionV3	10X	0.579 (0.319-0.84)	0.847 (0.837-0.852)	0.841 (0.699-0.934)	0.52 (0.516-0.524)	0.875 (0.875-0.876)	0.8 (0.798-0.802)	0	0.841	0.599	0.023	0	1	NA	0.841	NA	0	NA	0.159	0	0	0.5	-0.023	0.865	1	0	0.066	0.915	0.108	0.862	0.108	0.066	0.082	0.135	0.009	0.083	0.49
ATM	InceptionV2	10X	0.568 (0.347-0.789)	0.812 (0.792-0.807)	0.841 (0.699-0.934)	0.503 (0.499-0.508)	0.868 (0.868-0.869)	0.865 (0.863-0.866)	0	0.841	0.599	0.023	0	1	NA	0.841	NA	0	NA	0.159	0	0	0.5	0	0.865	0.502	0	0	1	NA	0.865	NA	0	NA	0.135	0	0	0.5
ATM	Panoptes2	multi	0.543 (0.282-0.804)	0.825 (0.81-0.825)	0.833 (0.686-0.93)	0.529 (0.524-0.534)	0.88 (0.879-0.88)	0.785 (0.782-0.787)	0	0.833	0.599	0.023	0	1	NA	0.833	NA	0	NA	0.167	0	0	0.5	-0.009	0.872	1	0	0.107	0.884	0.12	0.871	0.12	0.107	0.113	0.128	0.014	0.115	0.496
ATM	Panoptes1 with clinical	multi	0.543 (0.318-0.768)	0.822 (0.814-0.828)	0.833 (0.686-0.93)	0.518 (0.513-0.523)	0.876 (0.875-0.876)	0.81 (0.807-0.812)	0	0.833	0.599	0.023	0	1	NA	0.833	NA	0	NA	0.167	0	0	0.5	0.001	0.872	1	0	0.084	0.916	0.129	0.872	0.129	0.084	0.102	0.128	0.011	0.084	0.5
ATM	InceptionResnetV2	10X	0.541 (0.27-0.812)	0.829 (0.818-0.832)	0.773 (0.622-0.885)	0.52 (0.516-0.525)	0.848 (0.847-0.848)	0.74 (0.738-0.742)	-0.106	0.841	0.92	0.343	0	0.919	0	0.829	0	0	NA	0.159	0	0.068	0.459	0.036	0.865	1	0	0.22	0.821	0.162	0.871	0.162	0.22	0.186	0.135	0.03	0.184	0.521
ATM	Panoptes1	multi	0.522 (0.275-0.77)	0.819 (0.805-0.818)	0.833 (0.686-0.93)	0.521 (0.516-0.526)	0.876 (0.875-0.877)	0.83 (0.828-0.832)	0	0.833	0.599	0.023	0	1	NA	0.833	NA	0	NA	0.167	0	0	0.5	0.019	0.872	1	0	0.073	0.942	0.155	0.873	0.155	0.073	0.099	0.128	0.009	0.06	0.507
ATM	InceptionV1	10X	0.51 (0.255-0.764)	0.776 (0.768-0.783)	0.841 (0.699-0.934)	0.503 (0.499-0.507)	0.869 (0.869-0.87)	0.865 (0.863-0.866)	0	0.841	0.599	0.023	0	1	NA	0.841	NA	0	NA	0.159	0	0	0.5	0	0.865	0.502	0	0	1	NA	0.865	NA	0	NA	0.135	0	0	0.5
ATM	InceptionResnetV1	10X	0.452 (0.195-0.708)	0.85 (0.837-0.85)	0.705 (0.548-0.832)	0.481 (0.477-0.486)	0.851 (0.85-0.851)	0.787 (0.785-0.789)	-0.172	0.841	0.993	1	0	0.838	0	0.816	0	0	NA	0.159	0	0.136	0.419	0.06	0.865	1	0	0.175	0.883	0.189	0.872	0.189	0.175	0.182	0.135	0.024	0.125	0.529
BRCA2	InceptionV2	10X	0.705 (0.458-0.951)	0.907 (0.893-0.902)	0.86 (0.721-0.947)	0.579 (0.574-0.584)	0.89 (0.89-0.89)	0.866 (0.864-0.867)	0	0.86	0.607	0.041	0	1	NA	0.86	NA	0	NA	0.14	0	0	0.5	0	0.866	0.502	0	0	1	NA	0.866	NA	0	NA	0.134	0	0	0.5
BRCA2	Panoptes4	multi	0.629 (0.439-0.818)	0.897 (0.884-0.893)	0.854 (0.708-0.944)	0.505 (0.499-0.51)	0.859 (0.858-0.859)	0.866 (0.864-0.869)	0	0.854	0.607	0.041	0	1	NA	0.854	NA	0	NA	0.146	0	0	0.5	0	0.866	0.502	0	0	1	NA	0.866	NA	0	NA	0.134	0	0	0.5
BRCA2	InceptionResnetV1	10X	0.613 (0.318-0.908)	0.781 (0.768-0.785)	0.86 (0.721-0.947)	0.624 (0.62-0.629)	0.808 (0.808-0.809)	0.866 (0.864-0.867)	0	0.86	0.607	0.041	0	1	NA	0.86	NA	0	NA	0.14	0	0	0.5	0	0.866	0.502	0	0	1	NA	0.866	NA	0	NA	0.134	0	0	0.5
BRCA2	Panoptes2 with clinical	multi	0.576 (0.309-0.844)	0.85 (0.836-0.851)	0.854 (0.708-0.944)	0.507 (0.501-0.513)	0.848 (0.848-0.848)	0.866 (0.864-0.869)	0	0.854	0.607	0.041	0	1	NA	0.854	NA	0	NA	0.146	0	0	0.5	0	0.866	0.502	0	0	1	NA	0.866	NA	0	NA	0.134	0	0	0.5
BRCA2	InceptionResnetV2	10X	0.572 (0.272-0.872)	0.809 (0.791-0.807)	0.86 (0.721-0.947)	0.574 (0.57-0.579)	0.806 (0.806-0.807)	0.866 (0.864-0.867)	0	0.86	0.607	0.041	0	1	NA	0.86	NA	0	NA	0.14	0	0	0.5	0	0.866	0.502	0	0	1	NA	0.866	NA	0	NA	0.134	0	0	0.5
BRCA2	Panoptes1	multi	0.557 (0.244-0.87)	0.79 (0.775-0.79)	0.854 (0.708-0.944)	0.546 (0.54-0.552)	0.828 (0.828-0.829)	0.866 (0.864-0.869)	0	0.854	0.607	0.041	0	1	NA	0.854	NA	0	NA	0.146	0	0	0.5	0	0.866	0.502	0	0	1	NA	0.866	NA	0	NA	0.134	0	0	0.5
BRCA2	Panoptes4 with clinical	multi	0.548 (0.228-0.868)	0.817 (0.818-0.834)	0.854 (0.708-0.944)	0.528 (0.521-0.534)	0.858 (0.858-0.859)	0.866 (0.864-0.869)	0	0.854	0.607	0.041	0	1	NA	0.854	NA	0	NA	0.146	0	0	0.5	0	0.866	0.502	0	0	1	NA	0.866	NA	0	NA	0.134	0	0	0.5
BRCA2	InceptionV1	10X	0.545 (0.292-0.799)	0.744 (0.737-0.754)	0.86 (0.721-0.947)	0.532 (0.527-0.536)	0.854 (0.854-0.855)	0.866 (0.864-0.867)	0	0.86	0.607	0.041	0	1	NA	0.86	NA	0	NA	0.14	0	0	0.5	0	0.866	0.502	0	0	1	NA	0.866	NA	0	NA	0.134	0	0	0.5
BRCA2	Panoptes3 with clinical	multi	0.514 (0.251-0.777)	0.827 (0.81-0.824)	0.854 (0.708-0.944)	0.513 (0.507-0.518)	0.851 (0.85-0.851)	0.866 (0.864-0.869)	0	0.854	0.607	0.041	0	1	NA	0.854	NA	0	NA	0.146	0	0	0.5	0	0.866	0.502	0	0	1	NA	0.866	NA	0	NA	0.134	0	0	0.5
BRCA2	Panoptes2	multi	0.514 (0.238-0.791)	0.831 (0.815-0.831)	0.854 (0.708-0.944)	0.507 (0.502-0.513)	0.857 (0.856-0.858)	0.866 (0.864-0.869)	0	0.854	0.607	0.041	0	1	NA	0.854	NA	0	NA	0.146	0	0	0.5	0	0.866	0.502	0	0	1	NA	0.866	NA	0	NA	0.134	0	0	0.5
BRCA2	Panoptes1 with clinical	multi	0.514 (0.238-0.791)	0.836 (0.83-0.846)	0.854 (0.708-0.944)	0.495 (0.489-0.501)	0.853 (0.852-0.853)	0.866 (0.864-0.869)	0	0.854	0.607	0.041	0	1	NA	0.854	NA	0	NA	0.146	0	0	0.5	0	0.866	0.502	0	0	1	NA	0.866	NA	0	NA	0.134	0	0	0.5
BRCA2	InceptionV3	10X	0.5 (0.5-0.5)	0 (0-0)	0.86 (0.721-0.947)	0.5 (0.5-0.5)	0 (0-0)	0.866 (0.864-0.867)	0	0.86	0.607	0.041	0	1	NA	0.86	NA	0	NA	0.14	0	0	0.5	0	0.866	0.502	0	0	1	NA	0.866	NA	0	NA	0.134	0	0	0.5
BRCA2	Panoptes3	multi	0.481 (0.195-0.767)	0.807 (0.795-0.813)	0.854 (0.708-0.944)	0.491 (0.486-0.497)	0.864 (0.863-0.864)	0.866 (0.864-0.869)	0	0.854	0.607	0.041	0	1	NA	0.854	NA	0	NA	0.146	0	0	0.5	0	0.866	0.502	0	0	1	NA	0.866	NA	0	NA	0.134	0	0	0.5
CTCF	Panoptes4	multi	0.724 (0.518-0.931)	0.593 (0.588-0.606)	0.78 (0.624-0.894)	0.571 (0.568-0.575)	0.551 (0.55-0.551)	0.602 (0.599-0.605)	0.3	0.732	0.306	0.046	0.273	0.967	0.75	0.784	0.75	0.273	0.4	0.268	0.073	0.098	0.62	0.115	0.615	1	0	0.351	0.759	0.476	0.652	0.476	0.351	0.404	0.385	0.135	0.283	0.555
CTCF	Panoptes3 with clinical	multi	0.676 (0.476-0.875)	0.62 (0.605-0.623)	0.732 (0.571-0.858)	0.436 (0.432-0.439)	0.562 (0.561-0.563)	0.615 (0.613-0.618)	0	0.732	0.58	0.003	0	1	NA	0.732	NA	0	NA	0.268	0	0	0.5	0	0.615	0.501	0	0	1	NA	0.615	NA	0	NA	0.385	0	0	0.5
CTCF	InceptionResnetV2	10X	0.63 (0.441-0.819)	0.78 (0.771-0.787)	0.455 (0.304-0.612)	0.537 (0.534-0.54)	0.627 (0.626-0.627)	0.505 (0.503-0.508)	-0.245	0.727	1	0.54	0.167	0.562	0.125	0.643	0.125	0.167	0.143	0.273	0.045	0.364	0.365	-0.054	0.613	1	0	0.331	0.615	0.352	0.593	0.352	0.331	0.341	0.387	0.128	0.364	0.473
CTCF	Panoptes2	multi	0.627 (0.426-0.829)	0.659 (0.645-0.668)	0.707 (0.545-0.839)	0.581 (0.578-0.584)	0.562 (0.561-0.563)	0.568 (0.565-0.571)	0.158	0.732	0.708	0.386	0.273	0.867	0.429	0.765	0.429	0.273	0.333	0.268	0.073	0.171	0.57	0.077	0.615	1	0	0.408	0.668	0.434	0.644	0.434	0.408	0.421	0.385	0.157	0.362	0.538
CTCF	Panoptes2 with clinical	multi	0.621 (0.418-0.824)	0.653 (0.644-0.662)	0.683 (0.519-0.819)	0.582 (0.579-0.586)	0.566 (0.565-0.567)	0.578 (0.575-0.581)	0.257	0.732	0.813	0.579	0.545	0.733	0.429	0.815	0.429	0.545	0.48	0.268	0.146	0.341	0.639	0.119	0.615	1	0	0.486	0.635	0.454	0.664	0.454	0.486	0.47	0.385	0.187	0.412	0.561
CTCF	Panoptes4 with clinical	multi	0.612 (0.43-0.794)	0.81 (0.794-0.807)	0.659 (0.494-0.799)	0.529 (0.526-0.533)	0.642 (0.642-0.643)	0.553 (0.55-0.556)	-0.13	0.732	0.889	0.061	0	0.9	0	0.711	0	0	NA	0.268	0	0.073	0.45	-0.046	0.615	1	0	0.158	0.8	0.331	0.603	0.331	0.158	0.214	0.385	0.061	0.184	0.479
CTCF	InceptionV3	10X	0.591 (0.426-0.756)	0.821 (0.802-0.814)	0.432 (0.283-0.59)	0.508 (0.505-0.511)	0.614 (0.613-0.614)	0.507 (0.505-0.51)	-0.03	0.727	1	0.005	0.583	0.375	0.259	0.706	0.259	0.583	0.359	0.273	0.159	0.614	0.479	0.003	0.613	1	0	0.477	0.526	0.388	0.615	0.388	0.477	0.428	0.387	0.184	0.475	0.502
CTCF	Panoptes3	multi	0.561 (0.341-0.78)	0.679 (0.669-0.687)	0.683 (0.519-0.819)	0.55 (0.547-0.554)	0.58 (0.579-0.581)	0.584 (0.581-0.587)	0.116	0.732	0.813	0.579	0.273	0.833	0.375	0.758	0.375	0.273	0.316	0.268	0.073	0.195	0.553	0.076	0.615	1	0	0.328	0.744	0.445	0.639	0.445	0.328	0.378	0.385	0.126	0.284	0.536
CTCF	Panoptes1	multi	0.552 (0.349-0.754)	0.692 (0.668-0.685)	0.561 (0.397-0.715)	0.538 (0.535-0.542)	0.588 (0.588-0.589)	0.558 (0.555-0.561)	-0.118	0.732	0.994	1	0.182	0.7	0.182	0.7	0.182	0.182	0.182	0.268	0.049	0.268	0.441	0.051	0.615	1	0	0.384	0.666	0.418	0.634	0.418	0.384	0.401	0.385	0.148	0.353	0.525
CTCF	InceptionV2	10X	0.544 (0.349-0.739)	0.695 (0.674-0.693)	0.614 (0.455-0.756)	0.538 (0.535-0.541)	0.573 (0.572-0.573)	0.554 (0.551-0.556)	0.051	0.727	0.965	1	0.333	0.719	0.308	0.742	0.308	0.333	0.32	0.273	0.091	0.295	0.526	0.045	0.613	1	0	0.383	0.662	0.416	0.629	0.416	0.383	0.399	0.387	0.148	0.355	0.522
CTCF	InceptionResnetV1	10X	0.534 (0.362-0.706)	0.732 (0.712-0.727)	0.614 (0.455-0.756)	0.506 (0.503-0.509)	0.618 (0.618-0.619)	0.55 (0.547-0.552)	-0.12	0.727	0.965	0.332	0.083	0.812	0.143	0.703	0.143	0.083	0.105	0.273	0.023	0.159	0.448	-0.018	0.613	1	0	0.235	0.749	0.371	0.608	0.371	0.235	0.287	0.387	0.091	0.245	0.492
CTCF	Panoptes1 with clinical	multi	0.506 (0.312-0.7)	0.723 (0.712-0.729)	0.439 (0.285-0.603)	0.534 (0.53-0.537)	0.585 (0.585-0.587)	0.519 (0.516-0.522)	-0.085	0.732	1	0.037	0.455	0.433	0.227	0.684	0.227	0.455	0.303	0.268	0.122	0.537	0.444	0.018	0.615	1	0	0.468	0.551	0.394	0.624	0.394	0.468	0.428	0.385	0.18	0.456	0.509
CTCF	InceptionV1	10X	0.5 (0.5-0.5)	0 (0-0)	0.273 (0.15-0.428)	0.5 (0.5-0.5)	0 (0-0)	0.387 (0.384-0.389)	0	0.727	1	0	1	0	0.273	NA	0.273	1	0.429	0.273	0.273	1	0.5	0	0.613	1	0	1	0	0.387	NA	0.387	1	0.558	0.387	0.387	1	0.5
CTNNB1	InceptionResnetV2	10X	0.648 (0.439-0.858)	0.607 (0.597-0.616)	0.659 (0.501-0.795)	0.619 (0.616-0.622)	0.549 (0.548-0.55)	0.605 (0.603-0.608)	0.203	0.727	0.88	0.606	0.5	0.719	0.4	0.793	0.4	0.5	0.444	0.273	0.136	0.341	0.609	0.168	0.632	1	0	0.511	0.66	0.467	0.699	0.467	0.511	0.488	0.368	0.188	0.402	0.586
CTNNB1	InceptionV3	10X	0.643 (0.458-0.829)	0.629 (0.617-0.634)	0.636 (0.478-0.776)	0.561 (0.558-0.564)	0.598 (0.597-0.599)	0.534 (0.531-0.537)	0.241	0.727	0.933	0.08	0.667	0.625	0.4	0.833	0.4	0.667	0.5	0.273	0.182	0.455	0.646	0.077	0.632	1	0	0.573	0.511	0.405	0.673	0.405	0.573	0.475	0.368	0.211	0.52	0.542
CTNNB1	Panoptes3 with clinical	multi	0.541 (0.364-0.718)	0.691 (0.682-0.701)	0.465 (0.312-0.623)	0.501 (0.497-0.505)	0.676 (0.675-0.676)	0.505 (0.501-0.508)	-0.1	0.698	1	0.211	0.385	0.5	0.25	0.652	0.25	0.385	0.303	0.302	0.116	0.465	0.442	0.012	0.643	1	0	0.513	0.5	0.362	0.649	0.362	0.513	0.425	0.357	0.183	0.505	0.506
CTNNB1	Panoptes1	multi	0.538 (0.358-0.719)	0.676 (0.674-0.697)	0.674 (0.515-0.809)	0.577 (0.573-0.581)	0.715 (0.714-0.715)	0.56 (0.556-0.563)	0.013	0.698	0.696	0.016	0.077	0.933	0.333	0.7	0.333	0.077	0.125	0.302	0.023	0.07	0.505	-0.089	0.643	1	0	0.116	0.805	0.248	0.622	0.248	0.116	0.158	0.357	0.041	0.167	0.461
CTNNB1	Panoptes3	multi	0.533 (0.352-0.714)	0.684 (0.673-0.694)	0.581 (0.421-0.73)	0.556 (0.552-0.559)	0.702 (0.702-0.703)	0.553 (0.549-0.556)	-0.142	0.698	0.963	0.239	0.077	0.8	0.143	0.667	0.143	0.077	0.1	0.302	0.023	0.163	0.438	-0.072	0.643	1	0	0.169	0.765	0.285	0.624	0.285	0.169	0.212	0.357	0.06	0.211	0.467
CTNNB1	Panoptes4 with clinical	multi	0.531 (0.341-0.721)	0.658 (0.643-0.664)	0.419 (0.27-0.579)	0.514 (0.51-0.518)	0.658 (0.657-0.658)	0.468 (0.465-0.471)	-0.006	0.698	1	0.001	0.692	0.3	0.3	0.692	0.3	0.692	0.419	0.302	0.209	0.698	0.496	-0.02	0.643	1	0	0.562	0.415	0.348	0.631	0.348	0.562	0.43	0.357	0.2	0.577	0.489
CTNNB1	Panoptes2	multi	0.523 (0.342-0.704)	0.692 (0.684-0.702)	0.535 (0.377-0.688)	0.56 (0.556-0.564)	0.694 (0.692-0.694)	0.433 (0.43-0.436)	0.155	0.698	0.992	0.004	0.769	0.433	0.37	0.812	0.37	0.769	0.5	0.302	0.233	0.628	0.601	-0.066	0.643	1	0	0.562	0.362	0.328	0.599	0.328	0.562	0.414	0.357	0.2	0.611	0.462
CTNNB1	Panoptes1 with clinical	multi	0.521 (0.336-0.705)	0.695 (0.691-0.711)	0.395 (0.25-0.556)	0.532 (0.528-0.535)	0.679 (0.679-0.68)	0.411 (0.408-0.414)	0.085	0.698	1	0	1	0.133	0.333	1	0.333	1	0.5	0.302	0.302	0.907	0.567	-0.028	0.643	1	0	0.732	0.233	0.346	0.61	0.346	0.732	0.47	0.357	0.261	0.754	0.482
CTNNB1	Panoptes2 with clinical	multi	0.508 (0.318-0.697)	0.678 (0.66-0.677)	0.465 (0.312-0.623)	0.523 (0.52-0.527)	0.66 (0.66-0.662)	0.465 (0.462-0.468)	0.044	0.698	1	0.004	0.692	0.367	0.321	0.733	0.321	0.692	0.439	0.302	0.209	0.651	0.529	-0.033	0.643	1	0	0.539	0.424	0.342	0.624	0.342	0.539	0.418	0.357	0.192	0.562	0.482
CTNNB1	Panoptes4	multi	0.503 (0.316-0.689)	0.689 (0.684-0.703)	0.512 (0.355-0.667)	0.505 (0.501-0.508)	0.644 (0.643-0.644)	0.511 (0.507-0.514)	-0.087	0.698	0.997	0.663	0.308	0.6	0.25	0.667	0.25	0.308	0.276	0.302	0.093	0.372	0.454	-0.002	0.643	1	0	0.458	0.54	0.356	0.643	0.356	0.458	0.4	0.357	0.163	0.459	0.499
CTNNB1	InceptionResnetV1	10X	0.5 (0.298-0.702)	0.707 (0.698-0.717)	0.568 (0.41-0.717)	0.512 (0.509-0.515)	0.636 (0.635-0.637)	0.532 (0.529-0.534)	-0.01	0.727	0.993	0.646	0.333	0.656	0.267	0.724	0.267	0.333	0.296	0.273	0.091	0.341	0.495	0.015	0.632	1	0	0.417	0.598	0.377	0.638	0.377	0.417	0.396	0.368	0.154	0.408	0.508
CTNNB1	InceptionV1	10X	0.5 (0.5-0.5)	0 (0-0)	0.727 (0.572-0.85)	0.5 (0.5-0.5)	0 (0-0)	0.632 (0.63-0.635)	0	0.727	0.577	0.001	0	1	NA	0.727	NA	0	NA	0.273	0	0	0.5	0	0.632	0.501	0	0	1	NA	0.632	NA	0	NA	0.368	0	0	0.5
CTNNB1	InceptionV2	10X	0.466 (0.275-0.657)	0.629 (0.617-0.64)	0.727 (0.572-0.85)	0.496 (0.495-0.498)	0.653 (0.652-0.654)	0.632 (0.63-0.635)	0	0.727	0.577	0.001	0	1	NA	0.727	NA	0	NA	0.273	0	0	0.5	0	0.632	0.501	0	0	1	NA	0.632	NA	0	NA	0.368	0	0	0.5
FAT1	Panoptes2 with clinical	multi	0.835 (0.666-1)	0.651 (0.643-0.661)	0.762 (0.605-0.879)	0.639 (0.635-0.642)	0.694 (0.693-0.695)	0.638 (0.635-0.641)	0.4	0.81	0.838	0.114	0.75	0.765	0.429	0.929	0.429	0.75	0.545	0.19	0.143	0.333	0.757	0.137	0.765	1	0	0.469	0.69	0.318	0.809	0.318	0.469	0.379	0.235	0.11	0.347	0.58
FAT1	InceptionV2	10X	0.833 (0.707-0.959)	0.676 (0.68-0.696)	0.818 (0.673-0.918)	0.6 (0.596-0.603)	0.719 (0.718-0.719)	0.648 (0.646-0.651)	0.323	0.818	0.593	0.724	0.375	0.917	0.5	0.868	0.5	0.375	0.429	0.182	0.068	0.136	0.646	0.1	0.768	1	0	0.382	0.728	0.298	0.796	0.298	0.382	0.335	0.232	0.088	0.297	0.555
FAT1	Panoptes3	multi	0.794 (0.644-0.944)	0.678 (0.67-0.688)	0.786 (0.632-0.897)	0.662 (0.658-0.666)	0.677 (0.677-0.678)	0.699 (0.696-0.702)	0.337	0.81	0.731	1	0.5	0.853	0.444	0.879	0.444	0.5	0.471	0.19	0.095	0.214	0.676	0.162	0.765	1	0.376	0.357	0.804	0.359	0.803	0.359	0.357	0.358	0.235	0.084	0.234	0.581
FAT1	Panoptes1 with clinical	multi	0.776 (0.62-0.931)	0.692 (0.678-0.696)	0.548 (0.387-0.702)	0.647 (0.643-0.651)	0.685 (0.685-0.686)	0.57 (0.567-0.573)	0.231	0.81	1	0	1	0.441	0.296	1	0.296	1	0.457	0.19	0.19	0.643	0.721	0.146	0.765	1	0	0.661	0.542	0.308	0.839	0.308	0.661	0.42	0.235	0.156	0.506	0.602
FAT1	Panoptes4 with clinical	multi	0.765 (0.544-0.986)	0.685 (0.675-0.693)	0.69 (0.529-0.824)	0.641 (0.637-0.645)	0.687 (0.687-0.688)	0.594 (0.591-0.597)	0.342	0.81	0.98	0.006	0.875	0.647	0.368	0.957	0.368	0.875	0.519	0.19	0.167	0.452	0.761	0.158	0.765	1	0	0.627	0.584	0.317	0.836	0.317	0.627	0.421	0.235	0.148	0.466	0.606
FAT1	Panoptes4	multi	0.765 (0.544-0.986)	0.679 (0.664-0.679)	0.762 (0.605-0.879)	0.615 (0.611-0.619)	0.698 (0.698-0.699)	0.727 (0.724-0.73)	-0.082	0.81	0.838	0.114	0	0.941	0	0.8	0	0	NA	0.19	0	0.048	0.471	0.096	0.765	1	0	0.188	0.893	0.351	0.781	0.351	0.188	0.245	0.235	0.044	0.126	0.54
FAT1	Panoptes2	multi	0.754 (0.526-0.982)	0.681 (0.666-0.684)	0.619 (0.456-0.764)	0.63 (0.626-0.634)	0.685 (0.685-0.686)	0.571 (0.568-0.574)	0.26	0.81	0.999	0.001	0.875	0.559	0.318	0.95	0.318	0.875	0.467	0.19	0.167	0.524	0.717	0.128	0.765	1	0	0.618	0.557	0.3	0.826	0.3	0.618	0.404	0.235	0.145	0.484	0.587
FAT1	Panoptes3 with clinical	multi	0.746 (0.56-0.932)	0.698 (0.687-0.706)	0.595 (0.433-0.744)	0.617 (0.613-0.621)	0.696 (0.695-0.697)	0.572 (0.569-0.575)	0.19	0.81	1	0.004	0.75	0.559	0.286	0.905	0.286	0.75	0.414	0.19	0.143	0.5	0.654	0.11	0.765	1	0	0.576	0.571	0.292	0.814	0.292	0.576	0.388	0.235	0.135	0.463	0.573
FAT1	Panoptes1	multi	0.743 (0.509-0.977)	0.68 (0.67-0.686)	0.857 (0.715-0.946)	0.659 (0.655-0.663)	0.671 (0.67-0.672)	0.724 (0.721-0.726)	0.427	0.81	0.287	0.221	0.375	0.971	0.75	0.868	0.75	0.375	0.5	0.19	0.071	0.095	0.673	0.163	0.765	1	0	0.294	0.856	0.385	0.798	0.385	0.294	0.334	0.235	0.069	0.18	0.575
FAT1	InceptionResnetV1	10X	0.722 (0.556-0.888)	0.721 (0.709-0.725)	0.773 (0.622-0.885)	0.597 (0.593-0.601)	0.715 (0.714-0.715)	0.652 (0.65-0.655)	0.36	0.818	0.837	0.343	0.625	0.806	0.417	0.906	0.417	0.625	0.5	0.182	0.114	0.273	0.715	0.119	0.768	1	0	0.405	0.727	0.309	0.802	0.309	0.405	0.35	0.232	0.094	0.304	0.566
FAT1	InceptionV3	10X	0.694 (0.453-0.935)	0.715 (0.706-0.723)	0.705 (0.548-0.832)	0.624 (0.621-0.628)	0.697 (0.696-0.697)	0.594 (0.591-0.596)	0.309	0.818	0.979	0.027	0.75	0.694	0.353	0.926	0.353	0.75	0.48	0.182	0.136	0.386	0.722	0.122	0.768	1	0	0.552	0.606	0.297	0.818	0.297	0.552	0.386	0.232	0.128	0.43	0.579
FAT1	InceptionResnetV2	10X	0.646 (0.432-0.859)	0.748 (0.74-0.755)	0.773 (0.622-0.885)	0.55 (0.547-0.554)	0.746 (0.746-0.746)	0.671 (0.669-0.674)	0.052	0.818	0.837	0.343	0.125	0.917	0.25	0.825	0.25	0.125	0.167	0.182	0.023	0.091	0.521	0.027	0.768	1	0	0.218	0.808	0.255	0.774	0.255	0.218	0.235	0.232	0.05	0.198	0.513
FAT1	InceptionV1	10X	0.5 (0.5-0.5)	0 (0-0)	0.818 (0.673-0.918)	0.5 (0.5-0.5)	0 (0-0)	0.768 (0.766-0.771)	0	0.818	0.593	0.013	0	1	NA	0.818	NA	0	NA	0.182	0	0	0.5	0	0.768	0.502	0	0	1	NA	0.768	NA	0	NA	0.232	0	0	0.5
FBXW7	InceptionV3	10X	0.629 (0.366-0.892)	0.695 (0.688-0.707)	0.841 (0.699-0.934)	0.606 (0.602-0.609)	0.677 (0.676-0.677)	0.664 (0.662-0.667)	0.384	0.795	0.297	0.131	0.333	0.971	0.75	0.85	0.75	0.333	0.462	0.205	0.068	0.091	0.652	0.136	0.745	1	0	0.376	0.763	0.352	0.781	0.352	0.376	0.364	0.255	0.096	0.273	0.57
FBXW7	Panoptes2	multi	0.614 (0.369-0.859)	0.811 (0.803-0.818)	0.683 (0.519-0.819)	0.533 (0.529-0.537)	0.696 (0.695-0.696)	0.639 (0.636-0.642)	-0.06	0.805	0.98	1	0.125	0.818	0.143	0.794	0.143	0.125	0.133	0.195	0.024	0.171	0.472	0.039	0.732	1	0	0.259	0.778	0.299	0.742	0.299	0.259	0.278	0.268	0.069	0.232	0.519
FBXW7	InceptionResnetV2	10X	0.594 (0.34-0.847)	0.722 (0.71-0.728)	0.773 (0.622-0.885)	0.568 (0.565-0.572)	0.71 (0.71-0.711)	0.613 (0.611-0.616)	0.163	0.795	0.721	0.343	0.222	0.914	0.4	0.821	0.4	0.222	0.286	0.205	0.045	0.114	0.568	0.08	0.745	1	0	0.403	0.685	0.305	0.77	0.305	0.403	0.347	0.255	0.103	0.338	0.544
FBXW7	InceptionV1	10X	0.584 (0.339-0.83)	0.719 (0.713-0.732)	0.795 (0.647-0.902)	0.592 (0.588-0.595)	0.688 (0.688-0.689)	0.745 (0.743-0.747)	0	0.795	0.588	0.008	0	1	NA	0.795	NA	0	NA	0.205	0	0	0.5	0	0.745	0.492	0	0	1	1	0.745	1	0	0	0.255	0	0	0.5
FBXW7	InceptionResnetV1	10X	0.575 (0.339-0.811)	0.753 (0.735-0.751)	0.727 (0.572-0.85)	0.536 (0.533-0.539)	0.753 (0.753-0.754)	0.599 (0.596-0.601)	-0.004	0.795	0.901	0.386	0.111	0.886	0.2	0.795	0.2	0.111	0.143	0.205	0.023	0.114	0.498	0.024	0.745	1	0	0.339	0.688	0.271	0.752	0.271	0.339	0.301	0.255	0.086	0.319	0.513
FBXW7	Panoptes3 with clinical	multi	0.542 (0.287-0.796)	0.76 (0.741-0.759)	0.78 (0.624-0.894)	0.523 (0.518-0.527)	0.71 (0.71-0.711)	0.613 (0.61-0.616)	0.185	0.805	0.731	0.505	0.25	0.909	0.4	0.833	0.4	0.25	0.308	0.195	0.049	0.122	0.58	0.019	0.732	1	0.01	0.286	0.732	0.281	0.737	0.281	0.286	0.284	0.268	0.077	0.273	0.509
FBXW7	Panoptes2 with clinical	multi	0.519 (0.282-0.756)	0.786 (0.771-0.786)	0.756 (0.597-0.876)	0.521 (0.517-0.525)	0.717 (0.716-0.718)	0.607 (0.604-0.61)	0.142	0.805	0.839	0.752	0.25	0.879	0.333	0.829	0.333	0.25	0.286	0.195	0.049	0.146	0.564	0.016	0.732	1	0	0.296	0.721	0.279	0.737	0.279	0.296	0.287	0.268	0.079	0.283	0.508
FBXW7	Panoptes1 with clinical	multi	0.508 (0.252-0.763)	0.792 (0.777-0.79)	0.683 (0.519-0.819)	0.517 (0.513-0.521)	0.745 (0.744-0.746)	0.564 (0.561-0.567)	-0.177	0.805	0.98	0.579	0	0.848	0	0.778	0	0	NA	0.195	0	0.122	0.424	-0.038	0.732	1	0	0.298	0.661	0.243	0.721	0.243	0.298	0.268	0.268	0.08	0.328	0.48
FBXW7	Panoptes1	multi	0.508 (0.268-0.747)	0.794 (0.782-0.796)	0.683 (0.519-0.819)	0.505 (0.501-0.509)	0.737 (0.737-0.738)	0.569 (0.566-0.572)	-0.06	0.805	0.98	1	0.125	0.818	0.143	0.794	0.143	0.125	0.133	0.195	0.024	0.171	0.472	-0.05	0.732	1	0	0.268	0.679	0.234	0.718	0.234	0.268	0.25	0.268	0.072	0.307	0.474
FBXW7	Panoptes4 with clinical	multi	0.508 (0.243-0.772)	0.768 (0.759-0.777)	0.707 (0.545-0.839)	0.492 (0.488-0.496)	0.708 (0.707-0.709)	0.597 (0.594-0.601)	-0.029	0.805	0.956	0.773	0.125	0.848	0.167	0.8	0.167	0.125	0.143	0.195	0.024	0.146	0.487	0.02	0.732	1	0	0.323	0.698	0.281	0.738	0.281	0.323	0.3	0.268	0.086	0.308	0.51
FBXW7	Panoptes4	multi	0.496 (0.25-0.743)	0.781 (0.763-0.783)	0.78 (0.624-0.894)	0.508 (0.504-0.512)	0.733 (0.732-0.733)	0.633 (0.63-0.636)	-0.045	0.805	0.731	0.046	0	0.97	0	0.8	0	0	NA	0.195	0	0.024	0.485	-0.007	0.732	1	0	0.204	0.789	0.261	0.731	0.261	0.204	0.229	0.268	0.055	0.209	0.497
FBXW7	Panoptes3	multi	0.447 (0.194-0.7)	0.81 (0.795-0.81)	0.78 (0.624-0.894)	0.496 (0.492-0.5)	0.716 (0.715-0.716)	0.673 (0.67-0.676)	-0.045	0.805	0.731	0.046	0	0.97	0	0.8	0	0	NA	0.195	0	0.024	0.485	0.022	0.732	1	0	0.158	0.861	0.293	0.737	0.293	0.158	0.206	0.268	0.042	0.145	0.509
FBXW7	InceptionV2	10X	0.443 (0.389-0.496)	0.795 (0.786-0.797)	0.795 (0.647-0.902)	0.444 (0.442-0.446)	0.802 (0.801-0.802)	0.745 (0.743-0.747)	0	0.795	0.588	0.008	0	1	NA	0.795	NA	0	NA	0.205	0	0	0.5	0	0.745	0.501	0	0	1	NA	0.745	NA	0	NA	0.255	0	0	0.5
FGFR2	InceptionV1	10X	0.76 (0.549-0.971)	0.884 (0.877-0.886)	0.163 (0.068-0.307)	0.568 (0.565-0.572)	0.848 (0.848-0.849)	0.183 (0.181-0.185)	0	0.837	1	0	1	0	0.163	NA	0.163	1	0.28	0.163	0.163	1	0.5	0	0.817	1	0	1	0	0.183	NA	0.183	1	0.309	0.183	0.183	1	0.5
FGFR2	Panoptes4 with clinical	multi	0.755 (0.54-0.97)	0.71 (0.704-0.719)	0.833 (0.686-0.93)	0.451 (0.446-0.455)	0.769 (0.768-0.769)	0.802 (0.799-0.804)	0	0.833	0.599	0.023	0	1	NA	0.833	NA	0	NA	0.167	0	0	0.5	0	0.802	0.577	0	0	1	0.037	0.802	0.037	0	0	0.198	0	0	0.5
FGFR2	Panoptes2 with clinical	multi	0.735 (0.504-0.965)	0.721 (0.707-0.722)	0.81 (0.659-0.914)	0.551 (0.546-0.555)	0.781 (0.78-0.781)	0.58 (0.577-0.583)	0.226	0.833	0.742	0.724	0.286	0.914	0.4	0.865	0.4	0.286	0.333	0.167	0.048	0.119	0.6	0.05	0.802	1	0	0.46	0.609	0.225	0.82	0.225	0.46	0.302	0.198	0.091	0.404	0.535
FGFR2	Panoptes1 with clinical	multi	0.71 (0.495-0.926)	0.896 (0.887-0.897)	0.833 (0.686-0.93)	0.46 (0.455-0.464)	0.806 (0.806-0.807)	0.802 (0.8-0.804)	0	0.833	0.599	0.023	0	1	NA	0.833	NA	0	NA	0.167	0	0	0.5	0	0.802	0.502	0	0	1	NA	0.802	NA	0	NA	0.198	0	0	0.5
FGFR2	Panoptes3	multi	0.686 (0.451-0.921)	0.739 (0.734-0.752)	0.833 (0.686-0.93)	0.539 (0.535-0.543)	0.787 (0.787-0.788)	0.755 (0.752-0.757)	0	0.833	0.599	0.023	0	1	NA	0.833	NA	0	NA	0.167	0	0	0.5	0.012	0.802	1	0	0.091	0.919	0.216	0.804	0.216	0.091	0.128	0.198	0.018	0.083	0.505
FGFR2	Panoptes4	multi	0.678 (0.425-0.93)	0.749 (0.734-0.752)	0.738 (0.58-0.861)	0.523 (0.519-0.528)	0.784 (0.783-0.785)	0.572 (0.569-0.575)	0.108	0.833	0.962	1	0.286	0.829	0.25	0.853	0.25	0.286	0.267	0.167	0.048	0.19	0.557	0.038	0.802	1	0	0.451	0.602	0.219	0.816	0.219	0.451	0.294	0.198	0.089	0.409	0.526
FGFR2	Panoptes2	multi	0.657 (0.411-0.903)	0.753 (0.748-0.763)	0.833 (0.686-0.93)	0.508 (0.503-0.512)	0.791 (0.791-0.792)	0.721 (0.718-0.723)	0	0.833	0.599	0.023	0	1	NA	0.833	NA	0	NA	0.167	0	0	0.5	0.043	0.802	1	0	0.187	0.853	0.238	0.809	0.238	0.187	0.209	0.198	0.037	0.155	0.52
FGFR2	InceptionResnetV1	10X	0.643 (0.377-0.909)	0.745 (0.745-0.765)	0.721 (0.563-0.847)	0.526 (0.522-0.53)	0.808 (0.808-0.809)	0.541 (0.538-0.544)	0.239	0.837	0.984	0.149	0.571	0.75	0.308	0.9	0.308	0.571	0.4	0.163	0.093	0.302	0.661	0.037	0.817	1	0	0.51	0.548	0.202	0.833	0.202	0.51	0.289	0.183	0.093	0.463	0.529
FGFR2	Panoptes3 with clinical	multi	0.612 (0.37-0.854)	0.782 (0.767-0.785)	0.81 (0.659-0.914)	0.508 (0.504-0.512)	0.788 (0.788-0.789)	0.722 (0.72-0.725)	-0.043	0.833	0.742	0.077	0	0.971	0	0.829	0	0	NA	0.167	0	0.024	0.486	0.016	0.802	1	0	0.151	0.864	0.214	0.805	0.214	0.151	0.177	0.198	0.03	0.139	0.507
FGFR2	InceptionV2	10X	0.587 (0.402-0.772)	0.815 (0.802-0.816)	0.163 (0.068-0.307)	0.514 (0.51-0.517)	0.818 (0.817-0.819)	0.183 (0.181-0.185)	0	0.837	1	0	1	0	0.163	NA	0.163	1	0.28	0.163	0.163	1	0.5	0	0.817	1	0	1	0	0.183	NA	0.183	1	0.309	0.183	0.183	1	0.5
FGFR2	Panoptes1	multi	0.576 (0.338-0.813)	0.786 (0.774-0.79)	0.595 (0.433-0.744)	0.511 (0.507-0.516)	0.798 (0.798-0.798)	0.568 (0.565-0.571)	0.038	0.833	1	0.052	0.429	0.629	0.188	0.846	0.188	0.429	0.261	0.167	0.071	0.381	0.529	-0.006	0.802	1	0	0.377	0.615	0.195	0.8	0.195	0.377	0.257	0.198	0.075	0.383	0.496
FGFR2	InceptionResnetV2	10X	0.571 (0.339-0.804)	0.811 (0.804-0.82)	0.744 (0.588-0.865)	0.513 (0.509-0.516)	0.823 (0.823-0.824)	0.666 (0.663-0.668)	-0.134	0.837	0.962	0.546	0	0.889	0	0.821	0	0	NA	0.163	0	0.093	0.444	0.013	0.817	1	0	0.258	0.757	0.192	0.82	0.192	0.258	0.22	0.183	0.047	0.246	0.507
FGFR2	InceptionV3	10X	0.563 (0.3-0.827)	0.792 (0.777-0.793)	0.465 (0.312-0.623)	0.522 (0.518-0.526)	0.811 (0.81-0.811)	0.454 (0.451-0.456)	0.008	0.837	1	0.001	0.571	0.444	0.167	0.842	0.167	0.571	0.258	0.163	0.093	0.558	0.508	0.019	0.817	1	0	0.618	0.417	0.192	0.83	0.192	0.618	0.293	0.183	0.113	0.59	0.518
JAK1	Panoptes2 with clinical	multi	0.662 (0.41-0.914)	0.765 (0.759-0.776)	0.61 (0.445-0.758)	0.612 (0.605-0.618)	0.862 (0.862-0.863)	0.551 (0.548-0.554)	0.076	0.854	1	0.024	0.5	0.629	0.188	0.88	0.188	0.5	0.273	0.146	0.073	0.39	0.564	0.069	0.896	1	0	0.636	0.541	0.139	0.928	0.139	0.636	0.228	0.104	0.066	0.477	0.589
JAK1	Panoptes1	multi	0.619 (0.382-0.857)	0.8 (0.79-0.804)	0.805 (0.651-0.912)	0.607 (0.601-0.614)	0.857 (0.856-0.857)	0.697 (0.693-0.7)	0.094	0.854	0.864	0.724	0.167	0.914	0.25	0.865	0.25	0.167	0.2	0.146	0.024	0.098	0.54	0.086	0.896	1	0	0.424	0.728	0.154	0.916	0.154	0.424	0.226	0.104	0.044	0.288	0.576
JAK1	Panoptes4 with clinical	multi	0.619 (0.328-0.91)	0.789 (0.788-0.805)	0.707 (0.545-0.839)	0.567 (0.561-0.574)	0.877 (0.876-0.877)	0.59 (0.587-0.593)	0.172	0.854	0.996	0.149	0.5	0.743	0.25	0.897	0.25	0.5	0.333	0.146	0.073	0.293	0.621	0.056	0.896	1	0	0.534	0.597	0.133	0.917	0.133	0.534	0.213	0.104	0.056	0.417	0.565
JAK1	Panoptes3 with clinical	multi	0.595 (0.32-0.871)	0.789 (0.778-0.792)	0.61 (0.445-0.758)	0.582 (0.576-0.589)	0.86 (0.86-0.861)	0.519 (0.516-0.522)	0.076	0.854	1	0.024	0.5	0.629	0.188	0.88	0.188	0.5	0.273	0.146	0.073	0.39	0.564	0.047	0.896	1	0	0.62	0.507	0.128	0.92	0.128	0.62	0.212	0.104	0.065	0.506	0.564
JAK1	InceptionV3	10X	0.568 (0.276-0.859)	0.781 (0.767-0.787)	0.75 (0.597-0.868)	0.582 (0.576-0.588)	0.848 (0.847-0.848)	0.748 (0.746-0.751)	0.117	0.841	0.962	1	0.286	0.838	0.25	0.861	0.25	0.286	0.267	0.159	0.045	0.182	0.562	0.125	0.894	1	0	0.399	0.79	0.184	0.917	0.184	0.399	0.252	0.106	0.042	0.231	0.594
JAK1	Panoptes1 with clinical	multi	0.562 (0.323-0.801)	0.815 (0.797-0.812)	0.756 (0.597-0.876)	0.566 (0.56-0.573)	0.866 (0.866-0.867)	0.723 (0.72-0.726)	0.024	0.854	0.97	1	0.167	0.857	0.167	0.857	0.167	0.167	0.167	0.146	0.024	0.146	0.512	0.068	0.896	1	0	0.339	0.768	0.145	0.909	0.145	0.339	0.204	0.104	0.035	0.243	0.554
JAK1	InceptionResnetV2	10X	0.556 (0.252-0.86)	0.777 (0.769-0.786)	0.75 (0.597-0.868)	0.579 (0.573-0.585)	0.852 (0.851-0.852)	0.697 (0.694-0.7)	0.117	0.841	0.962	1	0.286	0.838	0.25	0.861	0.25	0.286	0.267	0.159	0.045	0.182	0.562	0.086	0.894	1	0	0.42	0.73	0.156	0.914	0.156	0.42	0.227	0.106	0.045	0.286	0.575
JAK1	Panoptes4	multi	0.552 (0.257-0.847)	0.808 (0.797-0.811)	0.878 (0.738-0.959)	0.589 (0.582-0.595)	0.863 (0.863-0.864)	0.756 (0.753-0.759)	0.255	0.854	0.433	0.074	0.167	1	1	0.875	1	0.167	0.286	0.146	0.024	0.024	0.583	0.08	0.896	1	0	0.305	0.809	0.156	0.909	0.156	0.305	0.207	0.104	0.032	0.203	0.557
JAK1	Panoptes3	multi	0.538 (0.247-0.829)	0.81 (0.789-0.804)	0.732 (0.571-0.858)	0.574 (0.567-0.581)	0.871 (0.871-0.872)	0.704 (0.701-0.707)	0.11	0.854	0.988	0.546	0.333	0.8	0.222	0.875	0.222	0.333	0.267	0.146	0.049	0.22	0.567	0.071	0.896	1	0	0.379	0.742	0.146	0.911	0.146	0.379	0.211	0.104	0.039	0.271	0.56
JAK1	Panoptes2	multi	0.495 (0.168-0.823)	0.804 (0.798-0.815)	0.78 (0.624-0.894)	0.592 (0.585-0.599)	0.849 (0.849-0.85)	0.677 (0.673-0.68)	0.178	0.854	0.932	1	0.333	0.857	0.286	0.882	0.286	0.333	0.308	0.146	0.049	0.171	0.595	0.078	0.896	1	0	0.443	0.704	0.148	0.916	0.148	0.443	0.222	0.104	0.046	0.312	0.573
JAK1	InceptionV1	10X	0.467 (0.13-0.805)	0.771 (0.756-0.77)	0.636 (0.478-0.776)	0.649 (0.643-0.654)	0.839 (0.839-0.839)	0.623 (0.621-0.626)	0.071	0.841	1	0.08	0.429	0.676	0.2	0.862	0.2	0.429	0.273	0.159	0.068	0.341	0.552	0.107	0.894	1	0	0.612	0.625	0.162	0.931	0.162	0.612	0.256	0.106	0.065	0.4	0.618
JAK1	InceptionV2	10X	0.463 (0.156-0.77)	0.778 (0.767-0.785)	0.159 (0.066-0.301)	0.551 (0.546-0.557)	0.863 (0.862-0.863)	0.106 (0.104-0.108)	0	0.841	1	0	1	0	0.159	NA	0.159	1	0.275	0.159	0.159	1	0.5	0	0.894	1	0	1	0	0.106	NA	0.106	1	0.192	0.106	0.106	1	0.5
JAK1	InceptionResnetV1	10X	0.417 (0.11-0.724)	0.761 (0.751-0.766)	0.841 (0.699-0.934)	0.619 (0.613-0.625)	0.835 (0.835-0.836)	0.774 (0.771-0.776)	0.369	0.841	0.599	1	0.429	0.919	0.5	0.895	0.5	0.429	0.462	0.159	0.068	0.136	0.674	0.165	0.894	1	0	0.419	0.816	0.213	0.922	0.213	0.419	0.283	0.106	0.045	0.209	0.618
KRAS	Panoptes2 with clinical	multi	0.638 (0.404-0.871)	0.668 (0.661-0.679)	0.714 (0.554-0.843)	0.515 (0.51-0.519)	0.787 (0.786-0.787)	0.631 (0.628-0.635)	0.087	0.762	0.819	0.386	0.2	0.875	0.333	0.778	0.333	0.2	0.25	0.238	0.048	0.143	0.538	0.009	0.802	1	0	0.296	0.714	0.204	0.804	0.204	0.296	0.241	0.198	0.059	0.288	0.505
KRAS	InceptionV1	10X	0.631 (0.439-0.823)	0.818 (0.805-0.818)	0.25 (0.132-0.403)	0.486 (0.482-0.489)	0.819 (0.819-0.819)	0.214 (0.212-0.216)	0	0.75	1	0	1	0	0.25	NA	0.25	1	0.4	0.25	0.25	1	0.5	0	0.786	1	0	1	0	0.214	NA	0.214	1	0.353	0.214	0.214	1	0.5
KRAS	Panoptes4	multi	0.628 (0.396-0.86)	0.673 (0.661-0.679)	0.762 (0.605-0.879)	0.556 (0.551-0.56)	0.77 (0.769-0.771)	0.674 (0.671-0.677)	0.239	0.762	0.584	0.343	0.3	0.906	0.5	0.806	0.5	0.3	0.375	0.238	0.071	0.143	0.603	0.046	0.802	1	0	0.277	0.772	0.231	0.812	0.231	0.277	0.252	0.198	0.055	0.237	0.525
KRAS	Panoptes1	multi	0.612 (0.346-0.879)	0.658 (0.649-0.666)	0.595 (0.433-0.744)	0.567 (0.562-0.572)	0.812 (0.811-0.812)	0.429 (0.426-0.432)	0.19	0.762	0.995	0.015	0.7	0.562	0.333	0.857	0.333	0.7	0.452	0.238	0.167	0.5	0.631	-0.082	0.802	1	0	0.437	0.427	0.158	0.754	0.158	0.437	0.232	0.198	0.087	0.546	0.432
KRAS	Panoptes1 with clinical	multi	0.588 (0.351-0.824)	0.688 (0.673-0.689)	0.524 (0.364-0.68)	0.544 (0.539-0.549)	0.806 (0.805-0.807)	0.424 (0.421-0.427)	0.114	0.762	1	0.004	0.7	0.469	0.292	0.833	0.292	0.7	0.412	0.238	0.167	0.571	0.584	-0.049	0.802	1	0	0.513	0.402	0.175	0.77	0.175	0.513	0.26	0.198	0.101	0.581	0.457
KRAS	Panoptes3 with clinical	multi	0.581 (0.339-0.823)	0.682 (0.672-0.689)	0.81 (0.659-0.914)	0.502 (0.497-0.507)	0.794 (0.793-0.795)	0.672 (0.669-0.675)	0.339	0.762	0.302	0.077	0.3	0.969	0.75	0.816	0.75	0.3	0.429	0.238	0.071	0.095	0.634	-0.001	0.802	1	0	0.214	0.785	0.197	0.802	0.197	0.214	0.205	0.198	0.042	0.214	0.5
KRAS	Panoptes4 with clinical	multi	0.572 (0.323-0.821)	0.686 (0.671-0.687)	0.667 (0.505-0.804)	0.526 (0.521-0.531)	0.781 (0.78-0.781)	0.577 (0.574-0.58)	0.192	0.762	0.944	0.423	0.5	0.719	0.357	0.821	0.357	0.5	0.417	0.238	0.119	0.333	0.609	0.02	0.802	1	0	0.408	0.619	0.209	0.809	0.209	0.408	0.276	0.198	0.081	0.387	0.513
KRAS	InceptionV2	10X	0.565 (0.345-0.784)	0.75 (0.747-0.765)	0.25 (0.132-0.403)	0.547 (0.543-0.551)	0.81 (0.81-0.81)	0.214 (0.212-0.216)	0	0.75	1	0	1	0	0.25	NA	0.25	1	0.4	0.25	0.25	1	0.5	0	0.786	1	0	1	0	0.214	NA	0.214	1	0.353	0.214	0.214	1	0.5
KRAS	InceptionResnetV2	10X	0.554 (0.342-0.765)	0.686 (0.678-0.695)	0.318 (0.186-0.476)	0.551 (0.547-0.555)	0.775 (0.775-0.776)	0.341 (0.339-0.344)	0.016	0.75	1	0	0.909	0.121	0.256	0.8	0.256	0.909	0.4	0.25	0.227	0.886	0.515	0.036	0.786	1	0	0.877	0.195	0.229	0.853	0.229	0.877	0.363	0.214	0.188	0.82	0.536
KRAS	Panoptes3	multi	0.534 (0.293-0.776)	0.696 (0.686-0.705)	0.762 (0.605-0.879)	0.511 (0.506-0.516)	0.79 (0.789-0.791)	0.656 (0.653-0.659)	0.095	0.762	0.584	0.027	0.1	0.969	0.5	0.775	0.5	0.1	0.167	0.238	0.024	0.048	0.534	0.004	0.802	1	0	0.248	0.756	0.201	0.803	0.201	0.248	0.222	0.198	0.049	0.244	0.502
KRAS	InceptionV3	10X	0.532 (0.289-0.774)	0.685 (0.675-0.693)	0.545 (0.388-0.696)	0.53 (0.526-0.534)	0.794 (0.793-0.794)	0.471 (0.468-0.474)	0.07	0.75	0.999	0.044	0.545	0.545	0.286	0.783	0.286	0.545	0.375	0.25	0.136	0.477	0.545	-0.026	0.786	1	0	0.497	0.464	0.201	0.772	0.201	0.497	0.287	0.214	0.106	0.528	0.48
KRAS	InceptionResnetV1	10X	0.523 (0.327-0.72)	0.758 (0.75-0.765)	0.659 (0.501-0.795)	0.552 (0.548-0.555)	0.808 (0.807-0.808)	0.57 (0.568-0.573)	0	0.75	0.937	0.606	0.182	0.818	0.25	0.75	0.25	0.182	0.211	0.25	0.045	0.182	0.5	-0.057	0.786	1	0	0.282	0.649	0.179	0.768	0.179	0.282	0.219	0.214	0.06	0.336	0.465
KRAS	Panoptes2	multi	0.522 (0.286-0.757)	0.708 (0.696-0.713)	0.69 (0.529-0.824)	0.517 (0.512-0.522)	0.798 (0.797-0.799)	0.553 (0.55-0.556)	0.117	0.762	0.895	1	0.3	0.812	0.333	0.788	0.333	0.3	0.316	0.238	0.071	0.214	0.556	-0.027	0.802	1	0	0.363	0.6	0.183	0.792	0.183	0.363	0.243	0.198	0.072	0.393	0.481
MTOR	Panoptes1	multi	0.724 (0.496-0.951)	0.76 (0.746-0.763)	0.818 (0.673-0.918)	0.674 (0.67-0.678)	0.75 (0.75-0.751)	0.649 (0.646-0.652)	0.228	0.864	0.863	1	0.333	0.895	0.333	0.895	0.333	0.333	0.333	0.136	0.045	0.136	0.614	0.175	0.827	1	0	0.601	0.659	0.269	0.888	0.269	0.601	0.372	0.173	0.104	0.386	0.63
MTOR	Panoptes3	multi	0.601 (0.424-0.777)	0.844 (0.827-0.84)	0.727 (0.572-0.85)	0.545 (0.541-0.549)	0.823 (0.823-0.824)	0.659 (0.656-0.662)	-0.158	0.864	0.995	1	0	0.842	0	0.842	0	0	NA	0.136	0	0.136	0.421	-0.001	0.827	1	0	0.256	0.743	0.172	0.827	0.172	0.256	0.206	0.173	0.044	0.257	0.5
MTOR	Panoptes1 with clinical	multi	0.539 (0.246-0.833)	0.855 (0.84-0.854)	0.864 (0.726-0.948)	0.545 (0.541-0.549)	0.823 (0.823-0.824)	0.773 (0.77-0.775)	0	0.864	0.607	0.041	0	1	NA	0.864	NA	0	NA	0.136	0	0	0.5	-0.032	0.827	1	0	0.052	0.923	0.124	0.824	0.124	0.052	0.074	0.173	0.009	0.073	0.488
MTOR	Panoptes2 with clinical	multi	0.531 (0.303-0.758)	0.857 (0.845-0.856)	0.568 (0.41-0.717)	0.604 (0.6-0.609)	0.799 (0.798-0.799)	0.597 (0.594-0.6)	0.041	0.864	1	0.006	0.5	0.579	0.158	0.88	0.158	0.5	0.24	0.136	0.068	0.432	0.539	0.117	0.827	1	0	0.586	0.6	0.234	0.874	0.234	0.586	0.334	0.173	0.101	0.432	0.593
MTOR	Panoptes4	multi	0.531 (0.325-0.736)	0.86 (0.85-0.862)	0.545 (0.388-0.696)	0.604 (0.6-0.608)	0.8 (0.799-0.8)	0.614 (0.611-0.617)	-0.048	0.864	1	0.014	0.333	0.579	0.111	0.846	0.111	0.333	0.167	0.136	0.045	0.409	0.456	0.108	0.827	1	0	0.534	0.63	0.231	0.866	0.231	0.534	0.323	0.173	0.092	0.398	0.582
MTOR	InceptionResnetV2	10X	0.531 (0.241-0.82)	0.84 (0.825-0.836)	0.705 (0.548-0.832)	0.559 (0.555-0.563)	0.827 (0.826-0.827)	0.586 (0.583-0.589)	0.071	0.864	0.998	0.267	0.333	0.763	0.182	0.879	0.182	0.333	0.235	0.136	0.045	0.25	0.548	0.059	0.836	1	0	0.49	0.605	0.196	0.858	0.196	0.49	0.28	0.164	0.081	0.41	0.547
MTOR	Panoptes3 with clinical	multi	0.526 (0.348-0.705)	0.869 (0.857-0.867)	0.841 (0.699-0.934)	0.543 (0.538-0.547)	0.847 (0.846-0.848)	0.781 (0.779-0.784)	-0.041	0.864	0.755	0.131	0	0.974	0	0.86	0	0	NA	0.136	0	0.023	0.487	-0.024	0.827	1	0	0.048	0.934	0.132	0.825	0.132	0.048	0.071	0.173	0.008	0.063	0.491
MTOR	InceptionV1	10X	0.5 (0.5-0.5)	0 (0-0)	0.864 (0.726-0.948)	0.5 (0.5-0.501)	0.827 (0.825-0.827)	0.836 (0.834-0.838)	0	0.864	0.607	0.041	0	1	NA	0.864	NA	0	NA	0.136	0	0	0.5	0	0.836	0.502	0	0	1	NA	0.836	NA	0	NA	0.164	0	0	0.5
MTOR	InceptionV2	10X	0.5 (0.5-0.5)	0 (0-0)	0.864 (0.726-0.948)	0.5 (0.5-0.5)	0 (0-0)	0.836 (0.834-0.838)	0	0.864	0.607	0.041	0	1	NA	0.864	NA	0	NA	0.136	0	0	0.5	0	0.836	0.502	0	0	1	NA	0.836	NA	0	NA	0.164	0	0	0.5
MTOR	InceptionV3	10X	0.5 (0.5-0.5)	0 (0-0)	0.864 (0.726-0.948)	0.5 (0.5-0.5)	0 (0-0)	0.836 (0.834-0.838)	0	0.864	0.607	0.041	0	1	NA	0.864	NA	0	NA	0.136	0	0	0.5	0	0.836	0.502	0	0	1	NA	0.836	NA	0	NA	0.164	0	0	0.5
MTOR	Panoptes4 with clinical	multi	0.496 (0.228-0.764)	0.852 (0.838-0.853)	0.682 (0.524-0.814)	0.54 (0.536-0.544)	0.817 (0.817-0.818)	0.682 (0.679-0.685)	-0.055	0.864	1	0.423	0.167	0.763	0.1	0.853	0.1	0.167	0.125	0.136	0.023	0.227	0.465	-0.016	0.827	1	0	0.199	0.783	0.161	0.824	0.161	0.199	0.178	0.173	0.034	0.214	0.491
MTOR	Panoptes2	multi	0.465 (0.264-0.666)	0.86 (0.849-0.86)	0.682 (0.524-0.814)	0.629 (0.625-0.634)	0.782 (0.781-0.782)	0.686 (0.683-0.688)	-0.185	0.864	1	0.789	0	0.789	0	0.833	0	0	NA	0.136	0	0.182	0.395	0.124	0.827	1	0	0.414	0.742	0.251	0.859	0.251	0.414	0.312	0.173	0.071	0.285	0.578
MTOR	InceptionResnetV1	10X	0.399 (0.138-0.66)	0.794 (0.784-0.802)	0.841 (0.699-0.934)	0.641 (0.637-0.645)	0.772 (0.771-0.772)	0.771 (0.769-0.774)	-0.041	0.864	0.755	0.131	0	0.974	0	0.86	0	0	NA	0.136	0	0.023	0.487	0.142	0.836	1	0	0.267	0.871	0.289	0.858	0.289	0.267	0.277	0.164	0.044	0.152	0.569
PIK3CA	Panoptes4	multi	0.689 (0.532-0.847)	0.36 (0.35-0.365)	0.636 (0.478-0.776)	0.526 (0.523-0.53)	0.473 (0.472-0.474)	0.52 (0.517-0.523)	0.265	0.523	0.087	0.453	0.739	0.524	0.63	0.647	0.63	0.739	0.68	0.523	0.386	0.614	0.631	0.038	0.507	0	0	0.561	0.477	0.525	0.514	0.525	0.561	0.543	0.507	0.285	0.542	0.519
PIK3CA	InceptionResnetV2	10X	0.611 (0.441-0.781)	0.388 (0.381-0.395)	0.591 (0.432-0.737)	0.474 (0.471-0.477)	0.433 (0.431-0.433)	0.502 (0.499-0.504)	0.2	0.523	0.226	0.01	0.348	0.857	0.727	0.545	0.727	0.348	0.471	0.523	0.182	0.25	0.602	0.029	0.534	1	0	0.318	0.713	0.559	0.477	0.559	0.318	0.405	0.534	0.17	0.303	0.515
PIK3CA	Panoptes3	multi	0.596 (0.426-0.767)	0.4 (0.398-0.414)	0.523 (0.367-0.675)	0.541 (0.538-0.545)	0.465 (0.464-0.465)	0.532 (0.529-0.535)	0.038	0.523	0.561	0.663	0.609	0.429	0.538	0.5	0.538	0.609	0.571	0.523	0.318	0.591	0.519	0.062	0.507	0	0	0.56	0.502	0.537	0.526	0.537	0.56	0.548	0.507	0.284	0.53	0.531
PIK3CA	Panoptes2	multi	0.586 (0.408-0.764)	0.445 (0.433-0.452)	0.614 (0.455-0.756)	0.516 (0.512-0.519)	0.483 (0.482-0.484)	0.514 (0.511-0.517)	0.221	0.523	0.145	0.628	0.696	0.524	0.615	0.611	0.615	0.696	0.653	0.523	0.364	0.591	0.61	0.026	0.507	0	0	0.553	0.473	0.52	0.507	0.52	0.553	0.536	0.507	0.281	0.54	0.513
PIK3CA	InceptionV3	10X	0.571 (0.398-0.745)	0.417 (0.407-0.424)	0.568 (0.41-0.717)	0.5 (0.497-0.503)	0.472 (0.472-0.473)	0.501 (0.498-0.504)	0.133	0.523	0.326	1	0.609	0.524	0.583	0.55	0.583	0.609	0.596	0.523	0.318	0.545	0.566	0.003	0.534	1	0	0.496	0.507	0.536	0.467	0.536	0.496	0.515	0.534	0.265	0.495	0.501
PIK3CA	Panoptes3 with clinical	multi	0.569 (0.394-0.744)	0.405 (0.402-0.42)	0.591 (0.432-0.737)	0.514 (0.51-0.517)	0.488 (0.488-0.489)	0.51 (0.507-0.513)	0.163	0.523	0.226	0.034	0.826	0.333	0.576	0.636	0.576	0.826	0.679	0.523	0.432	0.75	0.58	0.018	0.507	0.028	0	0.609	0.409	0.515	0.504	0.515	0.609	0.558	0.507	0.309	0.6	0.509
PIK3CA	Panoptes2 with clinical	multi	0.569 (0.395-0.743)	0.407 (0.398-0.416)	0.545 (0.388-0.696)	0.504 (0.501-0.508)	0.507 (0.507-0.508)	0.498 (0.495-0.501)	0.066	0.523	0.441	0.014	0.826	0.238	0.543	0.556	0.543	0.826	0.655	0.523	0.432	0.795	0.532	-0.006	0.507	1	0	0.577	0.417	0.505	0.489	0.505	0.577	0.539	0.507	0.293	0.58	0.497
PIK3CA	Panoptes4 with clinical	multi	0.563 (0.386-0.74)	0.438 (0.424-0.445)	0.568 (0.41-0.717)	0.519 (0.515-0.523)	0.479 (0.478-0.479)	0.517 (0.514-0.52)	0.107	0.523	0.326	0.001	0.913	0.19	0.553	0.667	0.553	0.913	0.689	0.523	0.477	0.864	0.552	0.028	0.507	0	0	0.697	0.331	0.518	0.515	0.518	0.697	0.594	0.507	0.354	0.683	0.514
PIK3CA	Panoptes1 with clinical	multi	0.534 (0.358-0.71)	0.419 (0.406-0.424)	0.477 (0.325-0.633)	0.536 (0.533-0.54)	0.481 (0.481-0.482)	0.524 (0.521-0.527)	-0.063	0.523	0.775	0.211	0.652	0.286	0.5	0.429	0.5	0.652	0.566	0.523	0.341	0.682	0.469	0.047	0.507	0	0	0.556	0.492	0.53	0.518	0.53	0.556	0.542	0.507	0.282	0.532	0.524
PIK3CA	InceptionV1	10X	0.5 (0.5-0.5)	0 (0-0)	0.523 (0.367-0.675)	0.5 (0.5-0.5)	0 (0-0)	0.534 (0.532-0.537)	0	0.523	0.561	0	1	0	0.523	NA	0.523	1	0.687	0.523	0.523	1	0.5	0	0.534	0.501	0	1	0	0.534	NA	0.534	1	0.696	0.534	0.534	1	0.5
PIK3CA	InceptionV2	10X	0.5 (0.5-0.5)	0 (0-0)	0.523 (0.367-0.675)	0.5 (0.5-0.5)	0.733 (0.26-0.766)	0.534 (0.532-0.537)	0	0.523	0.561	0	1	0	0.523	NA	0.523	1	0.687	0.523	0.523	1	0.5	0	0.534	0.501	0	1	0	0.534	NA	0.534	1	0.696	0.534	0.534	1	0.5
PIK3CA	InceptionResnetV1	10X	0.5 (0.5-0.5)	0 (0-0)	0.523 (0.367-0.675)	0.5 (0.5-0.5)	0 (0-0)	0.534 (0.532-0.537)	0	0.523	0.561	0	1	0	0.523	NA	0.523	1	0.687	0.523	0.523	1	0.5	0	0.534	0.501	0	1	0	0.534	NA	0.534	1	0.696	0.534	0.534	1	0.5
PIK3CA	Panoptes1	multi	0.472 (0.295-0.649)	0.419 (0.412-0.428)	0.5 (0.346-0.654)	0.504 (0.501-0.508)	0.499 (0.499-0.5)	0.495 (0.492-0.498)	-0.023	0.523	0.675	0.055	0.739	0.238	0.515	0.455	0.515	0.739	0.607	0.523	0.386	0.75	0.489	-0.012	0.507	1	0	0.554	0.434	0.502	0.486	0.502	0.554	0.527	0.507	0.281	0.56	0.494
PIK3R1	InceptionResnetV1	10X	0.702 (0.524-0.88)	0.519 (0.506-0.525)	0.674 (0.515-0.809)	0.596 (0.593-0.599)	0.548 (0.546-0.548)	0.601 (0.599-0.604)	0.152	0.651	0.443	0.016	0.2	0.929	0.6	0.684	0.6	0.2	0.3	0.349	0.07	0.116	0.564	0.122	0.618	1	0	0.379	0.739	0.472	0.658	0.472	0.379	0.42	0.382	0.145	0.306	0.559
PIK3R1	Panoptes4 with clinical	multi	0.647 (0.472-0.822)	0.533 (0.527-0.545)	0.619 (0.456-0.764)	0.599 (0.595-0.603)	0.55 (0.549-0.551)	0.575 (0.572-0.578)	0.17	0.643	0.689	1	0.467	0.704	0.467	0.704	0.467	0.467	0.467	0.357	0.167	0.357	0.585	0.129	0.597	1	0	0.517	0.614	0.475	0.653	0.475	0.517	0.495	0.403	0.208	0.439	0.566
PIK3R1	Panoptes1 with clinical	multi	0.632 (0.447-0.817)	0.531 (0.517-0.533)	0.714 (0.554-0.843)	0.613 (0.61-0.617)	0.529 (0.529-0.529)	0.586 (0.583-0.589)	0.317	0.643	0.212	0.149	0.4	0.889	0.667	0.727	0.667	0.4	0.5	0.357	0.143	0.214	0.644	0.134	0.597	1	0	0.469	0.664	0.485	0.65	0.485	0.469	0.477	0.403	0.189	0.389	0.567
PIK3R1	InceptionResnetV2	10X	0.61 (0.433-0.786)	0.584 (0.58-0.601)	0.605 (0.444-0.75)	0.571 (0.568-0.574)	0.583 (0.583-0.584)	0.572 (0.569-0.574)	0.057	0.651	0.79	0.332	0.267	0.786	0.4	0.667	0.4	0.267	0.32	0.349	0.093	0.233	0.526	0.083	0.618	1	0	0.413	0.669	0.435	0.649	0.435	0.413	0.424	0.382	0.158	0.362	0.541
PIK3R1	Panoptes1	multi	0.607 (0.423-0.792)	0.548 (0.537-0.553)	0.595 (0.433-0.744)	0.566 (0.562-0.57)	0.574 (0.573-0.575)	0.546 (0.542-0.549)	0.131	0.643	0.791	1	0.467	0.667	0.438	0.692	0.438	0.467	0.452	0.357	0.167	0.381	0.567	0.086	0.597	1	0	0.54	0.549	0.447	0.639	0.447	0.54	0.489	0.403	0.218	0.487	0.545
PIK3R1	Panoptes2	multi	0.6 (0.416-0.784)	0.556 (0.555-0.571)	0.643 (0.48-0.784)	0.601 (0.598-0.605)	0.54 (0.539-0.541)	0.594 (0.591-0.597)	0	0.643	0.57	0	0	1	NA	0.643	NA	0	NA	0.357	0	0	0.5	0.068	0.597	0.978	0	0.205	0.856	0.49	0.615	0.49	0.205	0.289	0.403	0.083	0.168	0.531
PIK3R1	Panoptes3 with clinical	multi	0.585 (0.399-0.771)	0.59 (0.571-0.589)	0.619 (0.456-0.764)	0.605 (0.601-0.609)	0.555 (0.554-0.556)	0.577 (0.574-0.581)	0.217	0.643	0.689	0.453	0.6	0.63	0.474	0.739	0.474	0.6	0.529	0.357	0.214	0.452	0.615	0.16	0.597	1	0	0.618	0.55	0.481	0.681	0.481	0.618	0.541	0.403	0.249	0.518	0.584
PIK3R1	Panoptes4	multi	0.573 (0.396-0.75)	0.636 (0.618-0.637)	0.548 (0.387-0.702)	0.565 (0.562-0.569)	0.581 (0.579-0.581)	0.541 (0.538-0.544)	0.107	0.643	0.925	0.169	0.6	0.519	0.409	0.7	0.409	0.6	0.486	0.357	0.214	0.524	0.559	0.099	0.597	1	0	0.613	0.492	0.449	0.653	0.449	0.613	0.518	0.403	0.247	0.55	0.553
PIK3R1	Panoptes3	multi	0.548 (0.358-0.738)	0.601 (0.598-0.616)	0.667 (0.505-0.804)	0.592 (0.589-0.596)	0.543 (0.542-0.544)	0.591 (0.588-0.594)	0.084	0.643	0.442	0.001	0.067	1	1	0.659	1	0.067	0.125	0.357	0.024	0.024	0.533	0.055	0.597	1	0	0.183	0.866	0.48	0.611	0.48	0.183	0.265	0.403	0.074	0.154	0.525
PIK3R1	InceptionV2	10X	0.52 (0.348-0.693)	0.609 (0.591-0.616)	0.651 (0.491-0.79)	0.514 (0.511-0.517)	0.603 (0.602-0.604)	0.618 (0.616-0.621)	0	0.651	0.57	0	0	1	NA	0.651	NA	0	NA	0.349	0	0	0.5	0	0.618	0.501	0	0	1	NA	0.618	NA	0	NA	0.382	0	0	0.5
PIK3R1	InceptionV1	10X	0.5 (0.5-0.5)	0 (0-0)	0.651 (0.491-0.79)	0.5 (0.5-0.5)	0 (0-0)	0.618 (0.616-0.621)	0	0.651	0.57	0	0	1	NA	0.651	NA	0	NA	0.349	0	0	0.5	0	0.618	0.501	0	0	1	NA	0.618	NA	0	NA	0.382	0	0	0.5
PIK3R1	InceptionV3	10X	0.474 (0.288-0.659)	0.636 (0.618-0.639)	0.674 (0.515-0.809)	0.548 (0.545-0.551)	0.605 (0.604-0.605)	0.565 (0.562-0.568)	0.21	0.651	0.443	0.181	0.333	0.857	0.556	0.706	0.556	0.333	0.417	0.349	0.116	0.209	0.595	0.059	0.618	1	0	0.376	0.681	0.421	0.639	0.421	0.376	0.398	0.382	0.144	0.341	0.529
PIK3R1	Panoptes2 with clinical	multi	0.435 (0.243-0.626)	0.565 (0.565-0.58)	0.619 (0.456-0.764)	0.602 (0.599-0.606)	0.537 (0.536-0.538)	0.6 (0.597-0.603)	-0.047	0.643	0.689	0.001	0	0.963	0	0.634	0	0	NA	0.357	0	0.024	0.481	0.089	0.597	0.031	0	0.234	0.847	0.508	0.621	0.508	0.234	0.32	0.403	0.094	0.185	0.541
PPP2R1A	InceptionV2	10X	0.561 (0.361-0.762)	0.888 (0.875-0.883)	0.864 (0.726-0.948)	0.509 (0.506-0.513)	0.838 (0.837-0.838)	0.826 (0.824-0.828)	0	0.864	0.607	0.041	0	1	NA	0.864	NA	0	NA	0.136	0	0	0.5	0	0.826	0.502	0	0	1	NA	0.826	NA	0	NA	0.174	0	0	0.5
PPP2R1A	Panoptes2 with clinical	multi	0.559 (0.309-0.808)	0.874 (0.86-0.87)	0.814 (0.666-0.916)	0.515 (0.511-0.519)	0.867 (0.867-0.868)	0.677 (0.674-0.68)	-0.075	0.86	0.863	0.289	0	0.946	0	0.854	0	0	NA	0.14	0	0.047	0.473	-0.081	0.841	1	0	0.128	0.781	0.099	0.826	0.099	0.128	0.112	0.159	0.02	0.205	0.455
PPP2R1A	Panoptes1	multi	0.554 (0.301-0.807)	0.845 (0.83-0.84)	0.721 (0.563-0.847)	0.529 (0.524-0.533)	0.852 (0.851-0.852)	0.638 (0.636-0.641)	-0.162	0.86	0.995	1	0	0.838	0	0.838	0	0	NA	0.14	0	0.14	0.419	-0.037	0.841	1	0	0.237	0.714	0.135	0.832	0.135	0.237	0.173	0.159	0.038	0.278	0.476
PPP2R1A	Panoptes4 with clinical	multi	0.532 (0.243-0.82)	0.827 (0.815-0.831)	0.814 (0.666-0.916)	0.556 (0.551-0.56)	0.833 (0.833-0.834)	0.652 (0.649-0.655)	-0.075	0.86	0.863	0.289	0	0.946	0	0.854	0	0	NA	0.14	0	0.047	0.473	0.024	0.841	1	0	0.317	0.715	0.173	0.847	0.173	0.317	0.224	0.159	0.05	0.29	0.516
PPP2R1A	Panoptes4	multi	0.532 (0.336-0.727)	0.88 (0.862-0.872)	0.767 (0.614-0.882)	0.527 (0.523-0.531)	0.875 (0.874-0.875)	0.687 (0.685-0.69)	-0.126	0.86	0.969	0.752	0	0.892	0	0.846	0	0	NA	0.14	0	0.093	0.446	-0.114	0.841	1	0	0.078	0.802	0.069	0.822	0.069	0.078	0.073	0.159	0.012	0.179	0.44
PPP2R1A	InceptionResnetV1	10X	0.526 (0.316-0.737)	0.862 (0.85-0.86)	0.841 (0.699-0.934)	0.559 (0.555-0.562)	0.819 (0.818-0.819)	0.769 (0.767-0.771)	-0.041	0.864	0.755	0.131	0	0.974	0	0.86	0	0	NA	0.136	0	0.023	0.487	-0.021	0.826	1	0	0.066	0.917	0.143	0.824	0.143	0.066	0.091	0.174	0.011	0.08	0.492
PPP2R1A	Panoptes1 with clinical	multi	0.514 (0.242-0.785)	0.851 (0.837-0.851)	0.814 (0.666-0.916)	0.534 (0.529-0.538)	0.851 (0.85-0.851)	0.729 (0.727-0.732)	-0.075	0.86	0.863	0.289	0	0.946	0	0.854	0	0	NA	0.14	0	0.047	0.473	-0.059	0.841	1	0	0.095	0.849	0.106	0.833	0.106	0.095	0.1	0.159	0.015	0.142	0.472
PPP2R1A	InceptionV1	10X	0.5 (0.5-0.5)	0 (0-0)	0.864 (0.726-0.948)	0.5 (0.5-0.5)	0 (0-0)	0.826 (0.824-0.828)	0	0.864	0.607	0.041	0	1	NA	0.864	NA	0	NA	0.136	0	0	0.5	0	0.826	0.502	0	0	1	NA	0.826	NA	0	NA	0.174	0	0	0.5
PPP2R1A	InceptionV3	10X	0.5 (0.5-0.5)	0 (0-0)	0.864 (0.726-0.948)	0.5 (0.5-0.5)	0 (0-0)	0.826 (0.824-0.828)	0	0.864	0.607	0.041	0	1	NA	0.864	NA	0	NA	0.136	0	0	0.5	0	0.826	0.502	0	0	1	NA	0.826	NA	0	NA	0.174	0	0	0.5
PPP2R1A	InceptionResnetV2	10X	0.491 (0.223-0.759)	0.859 (0.844-0.857)	0.864 (0.726-0.948)	0.54 (0.536-0.544)	0.813 (0.813-0.814)	0.781 (0.779-0.783)	0	0.864	0.607	0.041	0	1	NA	0.864	NA	0	NA	0.136	0	0	0.5	0.01	0.826	1	0	0.079	0.929	0.19	0.828	0.19	0.079	0.112	0.174	0.014	0.073	0.504
PPP2R1A	Panoptes3	multi	0.473 (0.259-0.687)	0.88 (0.868-0.877)	0.674 (0.515-0.809)	0.533 (0.529-0.538)	0.842 (0.841-0.843)	0.65 (0.647-0.653)	-0.19	0.86	1	0.789	0	0.784	0	0.829	0	0	NA	0.14	0	0.186	0.392	-0.013	0.841	1	0	0.259	0.723	0.15	0.838	0.15	0.259	0.19	0.159	0.041	0.274	0.491
PPP2R1A	Panoptes2	multi	0.459 (0.223-0.696)	0.872 (0.862-0.874)	0.814 (0.666-0.916)	0.507 (0.503-0.511)	0.857 (0.857-0.857)	0.704 (0.701-0.706)	-0.075	0.86	0.863	0.289	0	0.946	0	0.854	0	0	NA	0.14	0	0.047	0.473	-0.077	0.841	1	0	0.104	0.817	0.096	0.829	0.096	0.104	0.1	0.159	0.016	0.17	0.46
PPP2R1A	Panoptes3 with clinical	multi	0.459 (0.215-0.704)	0.87 (0.86-0.871)	0.674 (0.515-0.809)	0.485 (0.481-0.489)	0.875 (0.875-0.875)	0.609 (0.606-0.612)	-0.19	0.86	1	0.789	0	0.784	0	0.829	0	0	NA	0.14	0	0.186	0.392	-0.076	0.841	1	0	0.213	0.684	0.113	0.822	0.113	0.213	0.147	0.159	0.034	0.3	0.448
PTEN	InceptionV2	10X	0.781 (0.579-0.984)	0.191 (0.19-0.203)	0.864 (0.726-0.948)	0.623 (0.62-0.627)	0.181 (0.18-0.181)	0.664 (0.662-0.666)	0.593	0.727	0.026	0.041	1	0.5	0.842	1	0.842	1	0.914	0.727	0.727	0.864	0.75	0.129	0.767	1	0	0.746	0.393	0.802	0.32	0.802	0.746	0.773	0.767	0.573	0.714	0.57
PTEN	InceptionResnetV1	10X	0.779 (0.591-0.966)	0.187 (0.179-0.189)	0.795 (0.647-0.902)	0.633 (0.63-0.637)	0.19 (0.189-0.19)	0.73 (0.728-0.732)	0.327	0.727	0.201	0.008	1	0.25	0.78	1	0.78	1	0.877	0.727	0.727	0.932	0.625	0.182	0.767	1	0	0.858	0.31	0.804	0.398	0.804	0.858	0.83	0.767	0.658	0.819	0.584
PTEN	Panoptes2	multi	0.774 (0.591-0.957)	0.181 (0.177-0.188)	0.814 (0.666-0.916)	0.651 (0.648-0.655)	0.175 (0.175-0.176)	0.666 (0.663-0.668)	0.485	0.721	0.114	0.289	0.935	0.5	0.829	0.75	0.829	0.935	0.879	0.721	0.674	0.814	0.718	0.172	0.765	1	0	0.727	0.467	0.816	0.344	0.816	0.727	0.769	0.765	0.556	0.681	0.597
PTEN	InceptionV1	10X	0.755 (0.572-0.938)	0.181 (0.176-0.188)	0.75 (0.597-0.868)	0.62 (0.616-0.623)	0.18 (0.18-0.181)	0.688 (0.686-0.69)	0.229	0.727	0.443	0.07	0.938	0.25	0.769	0.6	0.769	0.938	0.845	0.727	0.682	0.886	0.594	0.138	0.767	1	0	0.791	0.35	0.8	0.336	0.8	0.791	0.795	0.767	0.606	0.758	0.57
PTEN	Panoptes4	multi	0.75 (0.544-0.956)	0.184 (0.177-0.189)	0.744 (0.588-0.865)	0.668 (0.665-0.672)	0.169 (0.168-0.169)	0.662 (0.66-0.665)	0.348	0.721	0.442	1	0.839	0.5	0.812	0.545	0.812	0.839	0.825	0.721	0.605	0.744	0.669	0.188	0.765	1	0	0.71	0.507	0.824	0.35	0.824	0.71	0.763	0.765	0.543	0.659	0.609
PTEN	Panoptes1	multi	0.747 (0.555-0.94)	0.193 (0.192-0.204)	0.814 (0.666-0.916)	0.66 (0.656-0.664)	0.173 (0.172-0.173)	0.732 (0.729-0.734)	0.454	0.721	0.114	0.077	0.968	0.417	0.811	0.833	0.811	0.968	0.882	0.721	0.698	0.86	0.692	0.214	0.765	1	0	0.848	0.356	0.811	0.418	0.811	0.848	0.829	0.765	0.648	0.8	0.602
PTEN	Panoptes3	multi	0.747 (0.551-0.943)	0.194 (0.196-0.206)	0.791 (0.64-0.9)	0.636 (0.633-0.64)	0.18 (0.18-0.181)	0.68 (0.678-0.683)	0.404	0.721	0.2	0.182	0.935	0.417	0.806	0.714	0.806	0.935	0.866	0.721	0.674	0.837	0.676	0.159	0.765	1	0	0.766	0.402	0.806	0.345	0.806	0.766	0.786	0.765	0.586	0.726	0.584
PTEN	Panoptes1 with clinical	multi	0.737 (0.55-0.924)	0.19 (0.191-0.204)	0.767 (0.614-0.882)	0.627 (0.623-0.631)	0.207 (0.207-0.207)	0.755 (0.752-0.757)	0.224	0.721	0.312	0.004	1	0.167	0.756	1	0.756	1	0.861	0.721	0.721	0.953	0.583	0.174	0.765	1	0	0.917	0.226	0.794	0.457	0.794	0.917	0.851	0.765	0.702	0.884	0.572
PTEN	InceptionResnetV2	10X	0.729 (0.539-0.919)	0.186 (0.183-0.194)	0.818 (0.673-0.918)	0.607 (0.604-0.611)	0.192 (0.192-0.192)	0.735 (0.733-0.737)	0.421	0.727	0.115	0.013	1	0.333	0.8	1	0.8	1	0.889	0.727	0.727	0.909	0.667	0.159	0.767	1	0	0.878	0.262	0.797	0.395	0.797	0.878	0.836	0.767	0.674	0.846	0.57
PTEN	Panoptes2 with clinical	multi	0.726 (0.53-0.922)	0.199 (0.191-0.204)	0.837 (0.693-0.932)	0.656 (0.652-0.659)	0.178 (0.178-0.178)	0.733 (0.73-0.735)	0.536	0.721	0.058	0.131	0.968	0.5	0.833	0.857	0.833	0.968	0.896	0.721	0.698	0.837	0.734	0.22	0.765	1	0	0.847	0.362	0.812	0.421	0.812	0.847	0.829	0.765	0.648	0.798	0.605
PTEN	Panoptes3 with clinical	multi	0.726 (0.522-0.929)	0.205 (0.203-0.216)	0.744 (0.588-0.865)	0.603 (0.599-0.607)	0.197 (0.197-0.198)	0.604 (0.602-0.607)	0.348	0.721	0.442	1	0.839	0.5	0.812	0.545	0.812	0.839	0.825	0.721	0.605	0.744	0.669	0.132	0.765	1	0	0.622	0.545	0.817	0.307	0.817	0.622	0.706	0.765	0.476	0.583	0.584
PTEN	Panoptes4 with clinical	multi	0.683 (0.457-0.908)	0.223 (0.22-0.236)	0.814 (0.666-0.916)	0.63 (0.626-0.634)	0.186 (0.186-0.187)	0.688 (0.686-0.691)	0.513	0.721	0.114	0.724	0.903	0.583	0.848	0.7	0.848	0.903	0.875	0.721	0.651	0.767	0.743	0.19	0.765	1	0	0.765	0.438	0.816	0.364	0.816	0.765	0.79	0.765	0.585	0.717	0.602
PTEN	InceptionV3	10X	0.5 (0.5-0.5)	0 (0-0)	0.273 (0.15-0.428)	0.5 (0.5-0.5)	0 (0-0)	0.233 (0.231-0.235)	0	0.727	1	0	0	1	NA	0.273	NA	0	NA	0.727	0	0	0.5	0	0.767	1	0	0	1	NA	0.233	NA	0	NA	0.767	0	0	0.5
RPL22	InceptionV3	10X	0.632 (0.395-0.868)	0.805 (0.789-0.804)	0.773 (0.622-0.885)	0.517 (0.512-0.522)	0.882 (0.881-0.882)	0.748 (0.745-0.75)	0.035	0.864	0.969	1	0.167	0.868	0.167	0.868	0.167	0.167	0.167	0.136	0.023	0.136	0.518	0.027	0.89	1	0	0.222	0.813	0.128	0.894	0.128	0.222	0.163	0.11	0.024	0.191	0.518
RPL22	Panoptes4	multi	0.63 (0.352-0.907)	0.864 (0.85-0.863)	0.81 (0.659-0.914)	0.542 (0.537-0.548)	0.889 (0.889-0.89)	0.744 (0.742-0.747)	0.097	0.857	0.864	0.724	0.167	0.917	0.25	0.868	0.25	0.167	0.2	0.143	0.024	0.095	0.542	-0.029	0.884	1	0	0.142	0.824	0.095	0.88	0.095	0.142	0.114	0.116	0.016	0.172	0.483
RPL22	Panoptes3	multi	0.616 (0.346-0.885)	0.788 (0.78-0.798)	0.738 (0.58-0.861)	0.504 (0.499-0.51)	0.889 (0.889-0.889)	0.621 (0.618-0.624)	0.206	0.857	0.988	0.228	0.5	0.778	0.273	0.903	0.273	0.5	0.353	0.143	0.071	0.262	0.639	-0.007	0.884	1	0	0.328	0.659	0.112	0.882	0.112	0.328	0.167	0.116	0.038	0.339	0.494
RPL22	Panoptes2 with clinical	multi	0.579 (0.237-0.921)	0.776 (0.77-0.788)	0.81 (0.659-0.914)	0.5 (0.494-0.507)	0.875 (0.875-0.876)	0.685 (0.682-0.688)	0.222	0.857	0.864	1	0.333	0.889	0.333	0.889	0.333	0.333	0.333	0.143	0.048	0.143	0.611	0.025	0.884	1	0	0.305	0.735	0.131	0.89	0.131	0.305	0.183	0.116	0.035	0.27	0.52
RPL22	Panoptes1	multi	0.551 (0.278-0.824)	0.818 (0.807-0.822)	0.738 (0.58-0.861)	0.5 (0.494-0.506)	0.881 (0.881-0.882)	0.621 (0.618-0.624)	0.115	0.857	0.988	0.546	0.333	0.806	0.222	0.879	0.222	0.333	0.267	0.143	0.048	0.214	0.569	0.005	0.884	1	0	0.354	0.656	0.119	0.886	0.119	0.354	0.178	0.116	0.041	0.345	0.505
RPL22	Panoptes3 with clinical	multi	0.532 (0.177-0.887)	0.797 (0.79-0.807)	0.643 (0.48-0.784)	0.529 (0.523-0.535)	0.858 (0.857-0.858)	0.549 (0.546-0.552)	0.103	0.857	1	0.039	0.5	0.667	0.2	0.889	0.2	0.5	0.286	0.143	0.071	0.357	0.583	0.032	0.884	1	0	0.519	0.553	0.132	0.898	0.132	0.519	0.211	0.116	0.06	0.455	0.536
RPL22	Panoptes4 with clinical	multi	0.528 (0.25-0.805)	0.824 (0.813-0.826)	0.833 (0.686-0.93)	0.498 (0.493-0.504)	0.871 (0.87-0.871)	0.72 (0.717-0.723)	0.14	0.857	0.755	0.45	0.167	0.944	0.333	0.872	0.333	0.167	0.222	0.143	0.024	0.071	0.556	0.009	0.884	1	0	0.227	0.785	0.122	0.886	0.122	0.227	0.158	0.116	0.026	0.217	0.506
RPL22	Panoptes1 with clinical	multi	0.523 (0.212-0.834)	0.831 (0.822-0.837)	0.738 (0.58-0.861)	0.551 (0.544-0.557)	0.876 (0.875-0.877)	0.692 (0.689-0.695)	0	0.857	0.988	1	0.167	0.833	0.143	0.857	0.143	0.167	0.154	0.143	0.024	0.167	0.5	0.007	0.884	1	0	0.263	0.748	0.12	0.886	0.12	0.263	0.165	0.116	0.03	0.253	0.505
RPL22	Panoptes2	multi	0.523 (0.166-0.88)	0.803 (0.794-0.81)	0.643 (0.48-0.784)	0.515 (0.508-0.521)	0.855 (0.854-0.855)	0.561 (0.558-0.564)	0.103	0.857	1	0.039	0.5	0.667	0.2	0.889	0.2	0.5	0.286	0.143	0.071	0.357	0.583	0.034	0.884	1	0	0.506	0.568	0.133	0.898	0.133	0.506	0.211	0.116	0.059	0.44	0.537
RPL22	InceptionResnetV2	10X	0.518 (0.22-0.815)	0.818 (0.816-0.833)	0.75 (0.597-0.868)	0.534 (0.529-0.539)	0.898 (0.898-0.898)	0.632 (0.63-0.635)	0.008	0.864	0.987	1	0.167	0.842	0.143	0.865	0.143	0.167	0.154	0.136	0.023	0.159	0.504	-0.025	0.89	1	0	0.277	0.676	0.096	0.883	0.096	0.277	0.143	0.11	0.031	0.319	0.477
RPL22	InceptionV2	10X	0.5 (0.5-0.5)	0 (0-0)	0.136 (0.052-0.274)	0.5 (0.5-0.5)	0 (0-0)	0.11 (0.109-0.112)	0	0.864	1	0	1	0	0.136	NA	0.136	1	0.24	0.136	0.136	1	0.5	0	0.89	1	0	1	0	0.11	NA	0.11	1	0.199	0.11	0.11	1	0.5
RPL22	InceptionResnetV1	10X	0.496 (0.161-0.83)	0.819 (0.811-0.826)	0.841 (0.699-0.934)	0.535 (0.53-0.54)	0.884 (0.883-0.884)	0.731 (0.728-0.733)	0.144	0.864	0.755	0.45	0.167	0.947	0.333	0.878	0.333	0.167	0.222	0.136	0.023	0.068	0.557	0.002	0.89	1	0	0.207	0.796	0.112	0.89	0.112	0.207	0.145	0.11	0.023	0.205	0.502
RPL22	InceptionV1	10X	0.456 (0.153-0.759)	0.848 (0.832-0.847)	0.136 (0.052-0.274)	0.514 (0.509-0.518)	0.885 (0.884-0.885)	0.11 (0.109-0.112)	0	0.864	1	0	1	0	0.136	NA	0.136	1	0.24	0.136	0.136	1	0.5	0	0.89	1	0	1	0	0.11	NA	0.11	1	0.199	0.11	0.11	1	0.5
TP53	Panoptes2	multi	0.873 (0.768-0.977)	0.525 (0.522-0.536)	0.756 (0.605-0.871)	0.713 (0.709-0.717)	0.703 (0.703-0.704)	0.673 (0.67-0.676)	0.391	0.711	0.318	1	0.538	0.844	0.583	0.818	0.583	0.538	0.56	0.289	0.156	0.267	0.691	0.211	0.81	1	0	0.591	0.693	0.311	0.878	0.311	0.591	0.407	0.19	0.112	0.361	0.642
TP53	Panoptes2 with clinical	multi	0.865 (0.761-0.97)	0.527 (0.522-0.536)	0.756 (0.605-0.871)	0.706 (0.702-0.71)	0.698 (0.698-0.698)	0.65 (0.647-0.653)	0.391	0.711	0.318	1	0.538	0.844	0.583	0.818	0.583	0.538	0.56	0.289	0.156	0.267	0.691	0.181	0.81	1	0	0.586	0.665	0.291	0.872	0.291	0.586	0.389	0.19	0.111	0.383	0.625
TP53	Panoptes1 with clinical	multi	0.853 (0.738-0.969)	0.53 (0.515-0.532)	0.8 (0.654-0.904)	0.691 (0.687-0.695)	0.702 (0.701-0.703)	0.636 (0.633-0.639)	0.477	0.711	0.123	0.505	0.538	0.906	0.7	0.829	0.7	0.538	0.609	0.289	0.156	0.222	0.722	0.163	0.81	1	0	0.582	0.648	0.28	0.869	0.28	0.582	0.378	0.19	0.111	0.396	0.615
TP53	InceptionV2	10X	0.837 (0.698-0.975)	0.533 (0.524-0.539)	0.778 (0.629-0.888)	0.672 (0.669-0.676)	0.683 (0.682-0.683)	0.607 (0.605-0.61)	0.483	0.711	0.208	0.752	0.692	0.812	0.6	0.867	0.6	0.692	0.643	0.289	0.2	0.333	0.752	0.153	0.787	1	0	0.603	0.608	0.295	0.849	0.295	0.603	0.396	0.213	0.129	0.437	0.606
TP53	InceptionV1	10X	0.832 (0.7-0.963)	0.538 (0.532-0.548)	0.733 (0.581-0.854)	0.629 (0.625-0.632)	0.704 (0.703-0.705)	0.633 (0.63-0.635)	0.286	0.711	0.444	0.386	0.385	0.875	0.556	0.778	0.556	0.385	0.455	0.289	0.111	0.2	0.63	0.134	0.787	1	0	0.501	0.668	0.291	0.831	0.291	0.501	0.368	0.213	0.107	0.368	0.584
TP53	Panoptes1	multi	0.822 (0.687-0.957)	0.54 (0.538-0.554)	0.689 (0.534-0.818)	0.705 (0.701-0.709)	0.695 (0.694-0.695)	0.533 (0.53-0.536)	0.384	0.711	0.695	0.016	0.846	0.625	0.478	0.909	0.478	0.846	0.611	0.289	0.244	0.511	0.736	0.116	0.81	1	0	0.706	0.493	0.246	0.877	0.246	0.706	0.365	0.19	0.134	0.545	0.599
TP53	Panoptes4	multi	0.812 (0.671-0.954)	0.543 (0.531-0.549)	0.778 (0.629-0.888)	0.715 (0.711-0.719)	0.696 (0.696-0.697)	0.659 (0.656-0.662)	0.459	0.711	0.208	1	0.615	0.844	0.615	0.844	0.615	0.615	0.615	0.289	0.178	0.289	0.73	0.202	0.81	1	0	0.611	0.67	0.303	0.88	0.303	0.611	0.405	0.19	0.116	0.383	0.641
TP53	Panoptes4 with clinical	multi	0.808 (0.668-0.948)	0.545 (0.543-0.56)	0.778 (0.629-0.888)	0.724 (0.72-0.727)	0.695 (0.694-0.695)	0.652 (0.649-0.655)	0.459	0.711	0.208	1	0.615	0.844	0.615	0.844	0.615	0.615	0.615	0.289	0.178	0.289	0.73	0.211	0.81	1	0	0.649	0.653	0.305	0.888	0.305	0.649	0.415	0.19	0.123	0.405	0.651
TP53	Panoptes3	multi	0.8 (0.656-0.945)	0.548 (0.539-0.554)	0.733 (0.581-0.854)	0.697 (0.693-0.701)	0.7 (0.7-0.701)	0.59 (0.587-0.593)	0.405	0.711	0.444	0.386	0.692	0.75	0.529	0.857	0.529	0.692	0.6	0.289	0.2	0.378	0.721	0.139	0.81	1	0	0.636	0.579	0.262	0.871	0.262	0.636	0.371	0.19	0.121	0.462	0.607
TP53	Panoptes3 with clinical	multi	0.781 (0.619-0.944)	0.553 (0.549-0.567)	0.756 (0.605-0.871)	0.68 (0.676-0.685)	0.705 (0.704-0.705)	0.614 (0.611-0.617)	0.443	0.711	0.318	0.546	0.692	0.781	0.562	0.862	0.562	0.692	0.621	0.289	0.2	0.356	0.737	0.145	0.81	1	0	0.594	0.618	0.268	0.867	0.268	0.594	0.369	0.19	0.113	0.422	0.606
TP53	InceptionResnetV2	10X	0.752 (0.601-0.904)	0.569 (0.559-0.577)	0.756 (0.605-0.871)	0.639 (0.636-0.643)	0.699 (0.699-0.7)	0.737 (0.735-0.74)	0.328	0.711	0.318	0.228	0.385	0.906	0.625	0.784	0.625	0.385	0.476	0.289	0.111	0.178	0.645	0.208	0.787	1	0	0.367	0.838	0.381	0.83	0.381	0.367	0.374	0.213	0.078	0.206	0.602
TP53	InceptionResnetV1	10X	0.728 (0.562-0.894)	0.574 (0.563-0.58)	0.778 (0.629-0.888)	0.615 (0.612-0.619)	0.709 (0.709-0.71)	0.702 (0.699-0.704)	0.373	0.711	0.208	0.114	0.385	0.938	0.714	0.789	0.714	0.385	0.5	0.289	0.111	0.156	0.661	0.132	0.787	1	0	0.333	0.802	0.313	0.816	0.313	0.333	0.323	0.213	0.071	0.227	0.568
TP53	InceptionV3	10X	0.709 (0.513-0.905)	0.575 (0.567-0.583)	0.689 (0.534-0.818)	0.649 (0.646-0.653)	0.694 (0.693-0.694)	0.628 (0.626-0.631)	0.306	0.711	0.695	0.423	0.615	0.719	0.471	0.821	0.471	0.615	0.533	0.289	0.178	0.378	0.667	0.147	0.787	1	0	0.539	0.653	0.296	0.839	0.296	0.539	0.382	0.213	0.115	0.388	0.596
ZFHX3	InceptionResnetV1	10X	0.824 (0.689-0.959)	0.616 (0.609-0.626)	0.773 (0.622-0.885)	0.637 (0.634-0.64)	0.696 (0.695-0.696)	0.631 (0.629-0.634)	0.353	0.773	0.584	1	0.5	0.853	0.5	0.853	0.5	0.5	0.5	0.227	0.114	0.227	0.676	0.143	0.757	1	0	0.491	0.676	0.327	0.805	0.327	0.491	0.393	0.243	0.119	0.364	0.583
ZFHX3	Panoptes1	multi	0.814 (0.649-0.978)	0.637 (0.634-0.649)	0.814 (0.666-0.916)	0.67 (0.666-0.673)	0.686 (0.685-0.686)	0.641 (0.638-0.643)	0.48	0.791	0.44	0.724	0.667	0.853	0.545	0.906	0.545	0.667	0.6	0.209	0.14	0.256	0.76	0.184	0.773	1	0	0.568	0.662	0.331	0.839	0.331	0.568	0.418	0.227	0.129	0.391	0.615
ZFHX3	Panoptes1 with clinical	multi	0.81 (0.623-0.997)	0.627 (0.625-0.64)	0.86 (0.721-0.947)	0.688 (0.685-0.692)	0.686 (0.686-0.687)	0.659 (0.656-0.661)	0.578	0.791	0.175	1	0.667	0.912	0.667	0.912	0.667	0.667	0.667	0.209	0.14	0.209	0.789	0.218	0.773	1	0	0.593	0.678	0.351	0.85	0.351	0.593	0.441	0.227	0.135	0.383	0.635
ZFHX3	InceptionResnetV2	10X	0.794 (0.633-0.955)	0.621 (0.614-0.631)	0.818 (0.673-0.918)	0.6 (0.597-0.604)	0.699 (0.699-0.7)	0.659 (0.656-0.661)	0.397	0.773	0.303	0.289	0.4	0.941	0.667	0.842	0.667	0.4	0.5	0.227	0.091	0.136	0.671	0.111	0.757	1	0	0.363	0.754	0.321	0.787	0.321	0.363	0.34	0.243	0.088	0.275	0.558
ZFHX3	Panoptes2 with clinical	multi	0.765 (0.529-1)	0.641 (0.631-0.65)	0.791 (0.64-0.9)	0.647 (0.643-0.65)	0.712 (0.712-0.713)	0.604 (0.601-0.607)	0.475	0.791	0.588	0.182	0.778	0.794	0.5	0.931	0.5	0.778	0.609	0.209	0.163	0.326	0.786	0.166	0.773	1	0	0.628	0.597	0.314	0.845	0.314	0.628	0.419	0.227	0.143	0.454	0.612
ZFHX3	Panoptes3	multi	0.761 (0.594-0.929)	0.658 (0.646-0.666)	0.558 (0.399-0.709)	0.707 (0.704-0.711)	0.667 (0.666-0.668)	0.505 (0.502-0.508)	0.212	0.791	1	0	0.889	0.471	0.308	0.941	0.308	0.889	0.457	0.209	0.186	0.605	0.68	0.156	0.773	1	0	0.86	0.401	0.297	0.907	0.297	0.86	0.441	0.227	0.195	0.659	0.63
ZFHX3	Panoptes4	multi	0.725 (0.524-0.927)	0.662 (0.651-0.67)	0.581 (0.421-0.73)	0.632 (0.628-0.635)	0.724 (0.723-0.725)	0.499 (0.496-0.502)	0.195	0.791	0.999	0.002	0.778	0.529	0.304	0.9	0.304	0.778	0.438	0.209	0.163	0.535	0.654	0.127	0.773	1	0	0.797	0.411	0.285	0.873	0.285	0.797	0.42	0.227	0.181	0.636	0.604
ZFHX3	Panoptes2	multi	0.716 (0.523-0.908)	0.684 (0.67-0.687)	0.558 (0.399-0.709)	0.608 (0.604-0.611)	0.731 (0.73-0.731)	0.481 (0.478-0.484)	0.172	0.791	1	0.001	0.778	0.5	0.292	0.895	0.292	0.778	0.424	0.209	0.163	0.558	0.639	0.104	0.773	1	0	0.777	0.394	0.274	0.857	0.274	0.777	0.405	0.227	0.176	0.645	0.585
ZFHX3	InceptionV3	10X	0.715 (0.526-0.904)	0.67 (0.662-0.681)	0.614 (0.455-0.756)	0.622 (0.619-0.625)	0.684 (0.684-0.685)	0.546 (0.543-0.548)	0.281	0.773	0.995	0.001	0.9	0.529	0.36	0.947	0.36	0.9	0.514	0.227	0.205	0.568	0.715	0.115	0.757	1	0	0.649	0.513	0.299	0.82	0.299	0.649	0.41	0.243	0.158	0.526	0.581
ZFHX3	Panoptes4 with clinical	multi	0.712 (0.492-0.933)	0.679 (0.668-0.684)	0.558 (0.399-0.709)	0.606 (0.603-0.61)	0.732 (0.731-0.733)	0.519 (0.516-0.522)	0.172	0.791	1	0.001	0.778	0.5	0.292	0.895	0.292	0.778	0.424	0.209	0.163	0.558	0.639	0.111	0.773	1	0	0.706	0.464	0.279	0.843	0.279	0.706	0.4	0.227	0.16	0.575	0.585
ZFHX3	Panoptes3 with clinical	multi	0.686 (0.482-0.891)	0.696 (0.686-0.703)	0.558 (0.399-0.709)	0.583 (0.579-0.586)	0.751 (0.75-0.751)	0.497 (0.494-0.5)	0.172	0.791	1	0.001	0.778	0.5	0.292	0.895	0.292	0.778	0.424	0.209	0.163	0.558	0.639	0.082	0.773	1	0	0.688	0.44	0.265	0.828	0.265	0.688	0.383	0.227	0.156	0.589	0.564
ZFHX3	InceptionV2	10X	0.569 (0.337-0.801)	0.699 (0.68-0.697)	0.227 (0.115-0.378)	0.538 (0.535-0.542)	0.729 (0.728-0.729)	0.243 (0.241-0.245)	0	0.773	1	0	1	0	0.227	NA	0.227	1	0.37	0.227	0.227	1	0.5	0	0.757	1	0	1	0	0.243	NA	0.243	1	0.391	0.243	0.243	1	0.5
ZFHX3	InceptionV1	10X	0.5 (0.5-0.5)	0 (0-0)	0.773 (0.622-0.885)	0.5 (0.5-0.5)	0 (0-0)	0.757 (0.755-0.759)	0	0.773	0.584	0.004	0	1	NA	0.773	NA	0	NA	0.227	0	0	0.5	0	0.757	0.501	0	0	1	NA	0.757	NA	0	NA	0.243	0	0	0.5
Histology	Panoptes2	multi	0.969 (0.905-1)	0.685 (0.578-0.637)	0.955 (0.845-0.994)	0.87 (0.866-0.874)	0.521 (0.52-0.523)	0.871 (0.869-0.874)	0.727	0.886	0.11	0.48	0.6	1	1	0.951	1	0.6	0.75	0.114	0.068	0.068	0.8	0.344	0.931	1	0	0.636	0.889	0.298	0.971	0.298	0.636	0.406	0.069	0.044	0.147	0.762
Histology	Panoptes4	multi	0.954 (0.87-1)	0.627 (0.536-0.592)	0.932 (0.813-0.986)	0.859 (0.854-0.863)	0.522 (0.522-0.526)	0.852 (0.849-0.854)	0.629	0.886	0.248	1	0.6	0.974	0.75	0.95	0.75	0.6	0.667	0.114	0.068	0.091	0.787	0.303	0.931	1	0	0.636	0.868	0.262	0.97	0.262	0.636	0.371	0.069	0.044	0.167	0.752
Histology	Panoptes1	multi	0.928 (0.795-1)	0.606 (0.497-0.549)	0.795 (0.647-0.902)	0.869 (0.865-0.874)	0.548 (0.545-0.55)	0.669 (0.666-0.672)	0.369	0.886	0.976	0.046	0.8	0.795	0.333	0.969	0.333	0.8	0.471	0.114	0.091	0.273	0.797	0.171	0.931	1	0	0.878	0.654	0.158	0.986	0.158	0.878	0.268	0.069	0.061	0.383	0.766
Histology	Panoptes1 with clinical	multi	0.928 (0.795-1)	0.606 (0.524-0.574)	0.932 (0.813-0.986)	0.84 (0.835-0.845)	0.514 (0.511-0.517)	0.83 (0.827-0.832)	0.629	0.886	0.248	1	0.6	0.974	0.75	0.95	0.75	0.6	0.667	0.114	0.068	0.091	0.787	0.273	0.931	1	0	0.657	0.842	0.236	0.971	0.236	0.657	0.347	0.069	0.045	0.192	0.75
Histology	InceptionV3	10X	0.927 (0.851-1)	0.414 (0.391-0.428)	0.822 (0.679-0.92)	0.753 (0.749-0.757)	0.316 (0.315-0.318)	0.571 (0.568-0.574)	0.508	0.867	0.862	0.013	1	0.795	0.429	1	0.429	1	0.6	0.133	0.133	0.311	0.897	0.123	0.906	1	0	0.805	0.547	0.156	0.964	0.156	0.805	0.261	0.094	0.076	0.486	0.676
Histology	Panoptes2 with clinical	multi	0.923 (0.78-1)	0.604 (0.496-0.553)	0.909 (0.783-0.975)	0.865 (0.86-0.869)	0.504 (0.502-0.508)	0.786 (0.783-0.789)	0.616	0.886	0.43	0.617	0.8	0.923	0.571	0.973	0.571	0.8	0.667	0.114	0.091	0.159	0.862	0.247	0.931	1	0	0.759	0.788	0.21	0.978	0.21	0.759	0.329	0.069	0.052	0.25	0.774
Histology	InceptionV2	10X	0.923 (0.841-1)	0.473 (0.412-0.453)	0.867 (0.732-0.949)	0.766 (0.762-0.77)	0.375 (0.374-0.377)	0.795 (0.792-0.797)	0.55	0.867	0.607	0.221	0.833	0.872	0.5	0.971	0.5	0.833	0.625	0.133	0.111	0.222	0.853	0.224	0.906	1	0	0.525	0.823	0.236	0.943	0.236	0.525	0.325	0.094	0.049	0.21	0.674
Histology	Panoptes3	multi	0.908 (0.724-1)	0.64 (0.573-0.616)	0.955 (0.845-0.994)	0.878 (0.873-0.882)	0.573 (0.571-0.576)	0.874 (0.872-0.876)	0.727	0.886	0.11	0.48	0.6	1	1	0.951	1	0.6	0.75	0.114	0.068	0.068	0.8	0.352	0.931	1	0	0.643	0.891	0.304	0.971	0.304	0.643	0.412	0.069	0.044	0.146	0.767
Histology	Panoptes3 with clinical	multi	0.882 (0.672-1)	0.532 (0.442-0.494)	0.932 (0.813-0.986)	0.819 (0.813-0.824)	0.417 (0.415-0.418)	0.851 (0.849-0.853)	0.542	0.886	0.248	0.248	0.4	1	1	0.929	1	0.4	0.571	0.114	0.045	0.045	0.7	0.264	0.931	1	0	0.542	0.874	0.241	0.963	0.241	0.542	0.334	0.069	0.037	0.155	0.708
Histology	InceptionResnetV1	10X	0.863 (0.658-1)	0.508 (0.444-0.491)	0.822 (0.679-0.92)	0.774 (0.77-0.778)	0.358 (0.356-0.361)	0.662 (0.659-0.664)	0.459	0.867	0.862	0.077	0.833	0.821	0.417	0.97	0.417	0.833	0.556	0.133	0.111	0.267	0.827	0.164	0.906	1	0	0.736	0.654	0.181	0.96	0.181	0.736	0.291	0.094	0.069	0.383	0.695
Histology	Panoptes4 with clinical	multi	0.841 (0.596-1)	0.454 (0.355-0.415)	0.636 (0.478-0.776)	0.825 (0.82-0.83)	0.391 (0.389-0.392)	0.573 (0.57-0.576)	0.187	0.886	1	0.001	0.8	0.615	0.211	0.96	0.211	0.8	0.333	0.114	0.091	0.432	0.708	0.113	0.931	1	0	0.871	0.551	0.126	0.983	0.126	0.871	0.22	0.069	0.06	0.478	0.711
Histology	InceptionResnetV2	10X	0.821 (0.571-1)	0.432 (0.367-0.41)	0.867 (0.732-0.949)	0.743 (0.738-0.747)	0.235 (0.234-0.236)	0.746 (0.744-0.749)	0.423	0.867	0.607	1	0.5	0.923	0.5	0.923	0.5	0.5	0.5	0.133	0.067	0.133	0.712	0.181	0.906	1	0	0.563	0.766	0.2	0.944	0.2	0.563	0.295	0.094	0.053	0.265	0.664
Histology	InceptionV1	10X	0.65 (0.344-0.956)	0.315 (0.258-0.301)	0.756 (0.605-0.871)	0.598 (0.592-0.604)	0.272 (0.272-0.275)	0.776 (0.773-0.778)	0.218	0.867	0.987	0.228	0.5	0.795	0.273	0.912	0.273	0.5	0.353	0.133	0.067	0.244	0.647	0.122	0.906	1	0	0.365	0.818	0.173	0.925	0.173	0.365	0.234	0.094	0.034	0.199	0.591
CNVH	Panoptes2 with clinical	multi	0.934 (0.86-1)	0.667 (0.647-0.669)	0.902 (0.769-0.973)	0.739 (0.736-0.742)	0.57 (0.569-0.57)	0.675 (0.672-0.678)	0.736	0.78	0.037	0.617	0.889	0.906	0.727	0.967	0.727	0.889	0.8	0.22	0.195	0.268	0.898	0.296	0.688	1	0	0.616	0.702	0.483	0.801	0.483	0.616	0.542	0.312	0.192	0.397	0.659
CNVH	Panoptes4	multi	0.934 (0.851-1)	0.742 (0.722-0.737)	0.927 (0.801-0.985)	0.731 (0.728-0.734)	0.574 (0.573-0.575)	0.711 (0.708-0.714)	0.757	0.78	0.012	0.248	0.667	1	1	0.914	1	0.667	0.8	0.22	0.146	0.146	0.833	0.295	0.688	0	0	0.456	0.827	0.543	0.77	0.543	0.456	0.496	0.312	0.142	0.261	0.641
CNVH	Panoptes4 with clinical	multi	0.924 (0.841-1)	0.696 (0.674-0.692)	0.878 (0.738-0.959)	0.755 (0.752-0.758)	0.577 (0.577-0.578)	0.719 (0.716-0.721)	0.596	0.78	0.088	0.371	0.556	0.969	0.833	0.886	0.833	0.556	0.667	0.22	0.122	0.146	0.762	0.304	0.688	0	0	0.442	0.844	0.562	0.77	0.562	0.442	0.495	0.312	0.138	0.245	0.643
CNVH	Panoptes1	multi	0.91 (0.822-0.997)	0.598 (0.576-0.599)	0.854 (0.708-0.944)	0.71 (0.707-0.713)	0.544 (0.543-0.544)	0.688 (0.685-0.69)	0.492	0.78	0.174	0.221	0.444	0.969	0.8	0.861	0.8	0.444	0.571	0.22	0.098	0.122	0.707	0.227	0.688	0.67	0	0.393	0.821	0.499	0.749	0.499	0.393	0.439	0.312	0.122	0.245	0.607
CNVH	Panoptes3	multi	0.899 (0.805-0.994)	0.592 (0.557-0.583)	0.78 (0.624-0.894)	0.737 (0.734-0.74)	0.552 (0.551-0.552)	0.705 (0.703-0.708)	0.333	0.78	0.588	1	0.444	0.875	0.5	0.848	0.5	0.444	0.471	0.22	0.098	0.195	0.66	0.285	0.688	0	0	0.456	0.818	0.532	0.769	0.532	0.456	0.491	0.312	0.142	0.267	0.637
CNVH	Panoptes3 with clinical	multi	0.896 (0.797-0.995)	0.608 (0.569-0.591)	0.854 (0.708-0.944)	0.739 (0.736-0.742)	0.585 (0.583-0.585)	0.699 (0.696-0.701)	0.605	0.78	0.174	0.683	0.778	0.875	0.636	0.933	0.636	0.778	0.7	0.22	0.171	0.268	0.826	0.299	0.688	0	0.502	0.519	0.78	0.517	0.782	0.517	0.519	0.518	0.312	0.162	0.313	0.649
CNVH	Panoptes2	multi	0.882 (0.777-0.987)	0.574 (0.548-0.572)	0.805 (0.651-0.912)	0.719 (0.716-0.722)	0.531 (0.53-0.532)	0.692 (0.689-0.695)	0.322	0.78	0.439	0.289	0.333	0.938	0.6	0.833	0.6	0.333	0.429	0.22	0.073	0.122	0.635	0.232	0.688	0.004	0	0.386	0.83	0.508	0.749	0.508	0.386	0.439	0.312	0.12	0.237	0.608
CNVH	Panoptes1 with clinical	multi	0.882 (0.78-0.984)	0.496 (0.492-0.514)	0.805 (0.651-0.912)	0.712 (0.709-0.715)	0.536 (0.536-0.537)	0.694 (0.692-0.697)	0.381	0.78	0.439	0.724	0.444	0.906	0.571	0.853	0.571	0.444	0.5	0.22	0.098	0.171	0.675	0.231	0.688	0	0	0.373	0.84	0.514	0.748	0.514	0.373	0.432	0.312	0.116	0.227	0.607
CNVH	InceptionResnetV2	10X	0.833 (0.68-0.986)	0.541 (0.529-0.547)	0.744 (0.588-0.865)	0.661 (0.658-0.664)	0.464 (0.463-0.464)	0.705 (0.702-0.707)	-0.044	0.767	0.714	0.016	0	0.97	0	0.762	0	0	NA	0.233	0	0.023	0.485	0.184	0.701	0.001	0	0.269	0.89	0.512	0.741	0.512	0.269	0.353	0.299	0.08	0.157	0.58
CNVH	InceptionV1	10X	0.812 (0.677-0.948)	0.441 (0.434-0.453)	0.744 (0.588-0.865)	0.646 (0.643-0.649)	0.417 (0.416-0.417)	0.676 (0.674-0.679)	-0.044	0.767	0.714	0.016	0	0.97	0	0.762	0	0	NA	0.233	0	0.023	0.485	0.111	0.701	1	0	0.23	0.867	0.424	0.725	0.424	0.23	0.298	0.299	0.069	0.162	0.548
CNVH	InceptionV3	10X	0.812 (0.653-0.972)	0.515 (0.494-0.515)	0.791 (0.64-0.9)	0.601 (0.598-0.604)	0.405 (0.405-0.406)	0.673 (0.671-0.676)	0.224	0.767	0.441	0.046	0.2	0.97	0.667	0.8	0.667	0.2	0.308	0.233	0.047	0.07	0.585	0.118	0.701	1	0	0.25	0.854	0.422	0.727	0.422	0.25	0.314	0.299	0.075	0.177	0.552
CNVH	InceptionV2	10X	0.8 (0.668-0.932)	0.362 (0.359-0.372)	0.651 (0.491-0.79)	0.641 (0.638-0.644)	0.411 (0.41-0.412)	0.678 (0.676-0.68)	-0.091	0.767	0.972	0.606	0.1	0.818	0.143	0.75	0.143	0.1	0.118	0.233	0.023	0.163	0.459	0.087	0.701	1	0	0.185	0.888	0.414	0.719	0.414	0.185	0.256	0.299	0.055	0.133	0.537
CNVH	InceptionResnetV1	10X	0.758 (0.61-0.905)	0.362 (0.36-0.377)	0.721 (0.563-0.847)	0.617 (0.614-0.62)	0.403 (0.402-0.404)	0.693 (0.691-0.695)	-0.084	0.767	0.818	0.043	0	0.939	0	0.756	0	0	NA	0.233	0	0.047	0.47	0.108	0.701	1	0	0.174	0.915	0.465	0.722	0.465	0.174	0.254	0.299	0.052	0.112	0.544
CNVL	Panoptes1	multi	0.889 (0.755-1)	0.446 (0.44-0.454)	0.84 (0.639-0.955)	0.71 (0.705-0.716)	0.395 (0.394-0.395)	0.622 (0.617-0.628)	0.635	0.64	0.025	0.617	0.667	0.938	0.857	0.833	0.857	0.667	0.75	0.36	0.24	0.28	0.802	0.236	0.516	0	0	0.449	0.785	0.662	0.603	0.662	0.449	0.535	0.484	0.217	0.328	0.617
CNVL	Panoptes3	multi	0.868 (0.719-1)	0.45 (0.448-0.462)	0.8 (0.593-0.932)	0.659 (0.653-0.665)	0.417 (0.417-0.418)	0.591 (0.586-0.596)	0.532	0.64	0.068	0.371	0.556	0.938	0.833	0.789	0.833	0.556	0.667	0.36	0.2	0.24	0.747	0.169	0.516	0	0	0.346	0.82	0.644	0.572	0.644	0.346	0.451	0.484	0.168	0.26	0.583
CNVL	Panoptes4	multi	0.847 (0.651-1)	0.456 (0.458-0.473)	0.84 (0.639-0.955)	0.66 (0.654-0.665)	0.418 (0.417-0.418)	0.575 (0.57-0.581)	0.615	0.64	0.025	0.134	0.556	1	1	0.8	1	0.556	0.714	0.36	0.2	0.2	0.778	0.131	0.516	0	0	0.224	0.904	0.687	0.554	0.687	0.224	0.338	0.484	0.109	0.158	0.564
CNVL	InceptionV2	10X	0.792 (0.604-0.98)	0.477 (0.469-0.485)	0.64 (0.425-0.82)	0.639 (0.634-0.644)	0.457 (0.456-0.457)	0.61 (0.606-0.615)	0.199	0.64	0.59	1	0.444	0.75	0.5	0.706	0.5	0.444	0.471	0.36	0.16	0.32	0.597	0.198	0.543	0	0	0.443	0.751	0.599	0.616	0.599	0.443	0.51	0.457	0.202	0.338	0.597
CNVL	Panoptes3 with clinical	multi	0.757 (0.556-0.958)	0.487 (0.484-0.501)	0.72 (0.506-0.879)	0.672 (0.667-0.678)	0.413 (0.412-0.413)	0.584 (0.578-0.589)	0.345	0.64	0.271	0.45	0.444	0.875	0.667	0.737	0.667	0.444	0.533	0.36	0.16	0.24	0.66	0.155	0.516	0	0	0.348	0.805	0.626	0.568	0.626	0.348	0.447	0.484	0.168	0.269	0.576
CNVL	Panoptes1 with clinical	multi	0.757 (0.552-0.961)	0.47 (0.461-0.476)	0.64 (0.425-0.82)	0.651 (0.645-0.657)	0.428 (0.427-0.428)	0.571 (0.566-0.576)	0.272	0.64	0.59	0.505	0.667	0.625	0.5	0.769	0.5	0.667	0.571	0.36	0.24	0.48	0.646	0.131	0.516	0	0	0.381	0.749	0.587	0.563	0.587	0.381	0.462	0.484	0.184	0.314	0.565
CNVL	InceptionV1	10X	0.757 (0.557-0.957)	0.487 (0.485-0.501)	0.64 (0.425-0.82)	0.589 (0.583-0.594)	0.486 (0.485-0.487)	0.585 (0.58-0.589)	0.272	0.64	0.59	0.505	0.667	0.625	0.5	0.769	0.5	0.667	0.571	0.36	0.24	0.48	0.646	0.165	0.543	0	0	0.558	0.607	0.544	0.62	0.544	0.558	0.551	0.457	0.255	0.468	0.583
CNVL	Panoptes4 with clinical	multi	0.729 (0.529-0.93)	0.515 (0.514-0.529)	0.64 (0.425-0.82)	0.656 (0.651-0.662)	0.433 (0.432-0.434)	0.576 (0.57-0.581)	0.157	0.64	0.59	0.505	0.333	0.812	0.5	0.684	0.5	0.333	0.4	0.36	0.12	0.24	0.573	0.142	0.516	0	0	0.402	0.739	0.59	0.568	0.59	0.402	0.478	0.484	0.194	0.329	0.57
CNVL	InceptionResnetV1	10X	0.708 (0.497-0.919)	0.51 (0.501-0.519)	0.68 (0.465-0.851)	0.584 (0.579-0.59)	0.501 (0.5-0.501)	0.576 (0.571-0.581)	0.338	0.64	0.425	0.724	0.667	0.688	0.545	0.786	0.545	0.667	0.6	0.36	0.24	0.44	0.677	0.139	0.543	0	0	0.489	0.649	0.54	0.602	0.54	0.489	0.513	0.457	0.224	0.414	0.569
CNVL	Panoptes2 with clinical	multi	0.66 (0.441-0.879)	0.555 (0.543-0.561)	0.64 (0.425-0.82)	0.639 (0.633-0.645)	0.438 (0.437-0.439)	0.562 (0.556-0.567)	0.059	0.64	0.59	0.046	0.111	0.938	0.5	0.652	0.5	0.111	0.182	0.36	0.04	0.08	0.524	0.11	0.516	0	0	0.324	0.784	0.585	0.553	0.585	0.324	0.417	0.484	0.157	0.269	0.554
CNVL	Panoptes2	multi	0.597 (0.345-0.85)	0.554 (0.551-0.568)	0.72 (0.506-0.879)	0.586 (0.58-0.592)	0.496 (0.494-0.496)	0.524 (0.518-0.529)	0.308	0.64	0.271	0.131	0.333	0.938	0.75	0.714	0.75	0.333	0.462	0.36	0.12	0.16	0.635	0.033	0.516	0.003	0	0.287	0.746	0.514	0.527	0.514	0.287	0.368	0.484	0.139	0.27	0.516
CNVL	InceptionResnetV2	10X	0.597 (0.328-0.866)	0.543 (0.534-0.549)	0.4 (0.211-0.613)	0.541 (0.536-0.547)	0.579 (0.579-0.58)	0.452 (0.447-0.457)	-0.068	0.64	0.996	0.039	0.667	0.25	0.333	0.571	0.333	0.667	0.444	0.36	0.24	0.72	0.458	-0.107	0.543	1	0	0.384	0.509	0.397	0.496	0.397	0.384	0.391	0.457	0.176	0.442	0.447
CNVL	InceptionV3	10X	0.576 (0.326-0.827)	0.633 (0.626-0.644)	0.64 (0.425-0.82)	0.51 (0.504-0.515)	0.551 (0.549-0.551)	0.505 (0.5-0.509)	0	0.64	0.59	0.008	0	1	NA	0.64	NA	0	NA	0.36	0	0	0.5	-0.023	0.543	1	0	0.305	0.673	0.439	0.535	0.439	0.305	0.36	0.457	0.139	0.317	0.489
POLE	InceptionResnetV1	10X	0.681 (0.499-0.863)	0.16 (0.156-0.166)	0.879 (0.718-0.966)	0.619 (0.615-0.624)	0.183 (0.182-0.183)	0.766 (0.762-0.769)	0	0.879	0.629	0.134	0	1	NA	0.879	NA	0	NA	0.121	0	0	0.5	-0.037	0.843	1	0	0.074	0.894	0.115	0.839	0.115	0.074	0.09	0.157	0.012	0.101	0.484
POLE	InceptionResnetV2	10X	0.664 (0.468-0.859)	0.153 (0.15-0.158)	0.879 (0.718-0.966)	0.539 (0.533-0.545)	0.139 (0.139-0.139)	0.787 (0.784-0.79)	0	0.879	0.629	0.134	0	1	NA	0.879	NA	0	NA	0.121	0	0	0.5	-0.038	0.843	1	0	0.045	0.925	0.101	0.839	0.101	0.045	0.062	0.157	0.007	0.07	0.485
POLE	Panoptes2 with clinical	multi	0.625 (0.116-1)	0.242 (0.221-0.242)	0.842 (0.604-0.966)	0.61 (0.597-0.624)	0.095 (0.095-0.096)	0.823 (0.819-0.827)	0	0.842	0.648	0.248	0	1	NA	0.842	NA	0	NA	0.158	0	0	0.5	0.08	0.939	1	0	0.274	0.859	0.113	0.948	0.113	0.274	0.16	0.061	0.017	0.149	0.567
POLE	Panoptes2	multi	0.625 (0.384-0.866)	0.18 (0.178-0.192)	0.263 (0.091-0.512)	0.579 (0.567-0.591)	0.069 (0.068-0.07)	0.319 (0.313-0.324)	0.043	0.842	1	0.001	1	0.125	0.176	1	0.176	1	0.3	0.158	0.158	0.895	0.562	0.024	0.939	1	0	0.859	0.283	0.073	0.968	0.073	0.859	0.134	0.061	0.053	0.725	0.571
POLE	InceptionV1	10X	0.569 (0.273-0.865)	0.135 (0.135-0.144)	0.697 (0.513-0.844)	0.553 (0.547-0.558)	0.162 (0.161-0.162)	0.629 (0.626-0.633)	-0.17	0.879	0.999	0.752	0	0.793	0	0.852	0	0	NA	0.121	0	0.182	0.397	0.017	0.843	1	0	0.342	0.683	0.167	0.848	0.167	0.342	0.224	0.157	0.054	0.321	0.512
POLE	InceptionV3	10X	0.56 (0.307-0.814)	0.099 (0.099-0.105)	0.879 (0.718-0.966)	0.501 (0.495-0.507)	0.155 (0.154-0.155)	0.836 (0.833-0.839)	0	0.879	0.629	0.134	0	1	NA	0.879	NA	0	NA	0.121	0	0	0.5	-0.001	0.843	1	0	0.01	0.99	0.15	0.843	0.15	0.01	0.018	0.157	0.002	0.01	0.5
POLE	Panoptes1 with clinical	multi	0.542 (0-1)	0.189 (0.182-0.201)	0.684 (0.434-0.874)	0.696 (0.683-0.71)	0.114 (0.113-0.114)	0.749 (0.744-0.754)	0.066	0.842	0.979	0.683	0.333	0.75	0.2	0.857	0.2	0.333	0.25	0.158	0.053	0.263	0.542	0.142	0.939	1	0	0.601	0.758	0.14	0.967	0.14	0.601	0.227	0.061	0.037	0.264	0.68
POLE	Panoptes4	multi	0.542 (0.043-1)	0.178 (0.173-0.189)	0.842 (0.604-0.966)	0.668 (0.657-0.679)	0.09 (0.09-0.091)	0.846 (0.842-0.85)	0	0.842	0.648	0.248	0	1	NA	0.842	NA	0	NA	0.158	0	0	0.5	0.015	0.939	1	0	0.127	0.893	0.072	0.94	0.072	0.127	0.092	0.061	0.008	0.108	0.51
POLE	Panoptes1	multi	0.542 (0.043-1)	0.178 (0.175-0.191)	0.737 (0.488-0.909)	0.662 (0.648-0.675)	0.111 (0.11-0.111)	0.766 (0.761-0.771)	0.128	0.842	0.934	1	0.333	0.812	0.25	0.867	0.25	0.333	0.286	0.158	0.053	0.211	0.573	0.095	0.939	1	0	0.424	0.788	0.116	0.954	0.116	0.424	0.182	0.061	0.026	0.225	0.606
POLE	Panoptes3 with clinical	multi	0.521 (0.127-0.915)	0.142 (0.139-0.152)	0.789 (0.544-0.939)	0.572 (0.56-0.584)	0.07 (0.069-0.07)	0.752 (0.747-0.757)	-0.086	0.842	0.831	0.617	0	0.938	0	0.833	0	0	NA	0.158	0	0.053	0.469	0.005	0.939	1	0	0.224	0.787	0.064	0.939	0.064	0.224	0.1	0.061	0.014	0.214	0.505
POLE	Panoptes4 with clinical	multi	0.521 (0.07-0.971)	0.153 (0.148-0.161)	0.737 (0.488-0.909)	0.564 (0.552-0.576)	0.08 (0.081-0.082)	0.707 (0.702-0.712)	0.128	0.842	0.934	1	0.333	0.812	0.25	0.867	0.25	0.333	0.286	0.158	0.053	0.211	0.573	0.003	0.939	1	0	0.273	0.736	0.063	0.939	0.063	0.273	0.103	0.061	0.017	0.265	0.504
POLE	InceptionV2	10X	0.509 (0.273-0.744)	0.108 (0.108-0.114)	0.879 (0.718-0.966)	0.541 (0.535-0.547)	0.138 (0.138-0.138)	0.766 (0.763-0.769)	0	0.879	0.629	0.134	0	1	NA	0.879	NA	0	NA	0.121	0	0	0.5	-0.05	0.843	1	0	0.061	0.897	0.099	0.837	0.099	0.061	0.075	0.157	0.009	0.096	0.479
POLE	Panoptes3	multi	0.479 (0.023-0.935)	0.147 (0.143-0.156)	0.684 (0.434-0.874)	0.591 (0.577-0.604)	0.082 (0.082-0.083)	0.804 (0.799-0.808)	-0.187	0.842	0.979	1	0	0.812	0	0.812	0	0	NA	0.158	0	0.158	0.406	0.024	0.939	1	0	0.198	0.844	0.077	0.941	0.077	0.198	0.11	0.061	0.012	0.159	0.521
CNVH in Endometrioid	Panoptes1	multi	0.958 (0.886-1)	0.344 (0.324-0.355)	0.943 (0.808-0.993)	0.864 (0.859-0.87)	0.376 (0.373-0.378)	0.845 (0.843-0.847)	0.635	0.914	0.413	1	0.667	0.969	0.667	0.969	0.667	0.667	0.667	0.086	0.057	0.086	0.818	0.277	0.944	1	0	0.703	0.854	0.223	0.98	0.223	0.703	0.339	0.056	0.04	0.178	0.778
CNVH in Endometrioid	Panoptes4 with clinical	multi	0.948 (0.868-1)	0.289 (0.274-0.295)	0.914 (0.769-0.982)	0.906 (0.901-0.91)	0.462 (0.459-0.464)	0.798 (0.796-0.801)	0.525	0.914	0.647	1	0.667	0.938	0.5	0.968	0.5	0.667	0.571	0.086	0.057	0.114	0.802	0.246	0.944	1	0	0.821	0.797	0.195	0.987	0.195	0.821	0.315	0.056	0.046	0.238	0.809
CNVH in Endometrioid	Panoptes2	multi	0.948 (0.868-1)	0.289 (0.265-0.294)	0.914 (0.769-0.982)	0.847 (0.841-0.852)	0.296 (0.294-0.298)	0.709 (0.706-0.712)	0.624	0.914	0.647	0.248	1	0.906	0.5	1	0.5	1	0.667	0.086	0.086	0.171	0.953	0.157	0.944	1	0	0.806	0.703	0.14	0.984	0.14	0.806	0.238	0.056	0.045	0.326	0.755
CNVH in Endometrioid	Panoptes4	multi	0.938 (0.846-1)	0.405 (0.369-0.399)	0.914 (0.769-0.982)	0.864 (0.859-0.868)	0.291 (0.288-0.292)	0.849 (0.847-0.852)	0.525	0.914	0.647	1	0.667	0.938	0.5	0.968	0.5	0.667	0.571	0.086	0.057	0.114	0.802	0.264	0.944	1	0	0.647	0.862	0.218	0.976	0.218	0.647	0.326	0.056	0.036	0.167	0.754
CNVH in Endometrioid	Panoptes2 with clinical	multi	0.938 (0.844-1)	0.266 (0.254-0.276)	0.914 (0.769-0.982)	0.818 (0.812-0.823)	0.254 (0.254-0.255)	0.828 (0.826-0.831)	0.356	0.914	0.647	1	0.333	0.969	0.5	0.939	0.5	0.333	0.4	0.086	0.029	0.057	0.651	0.211	0.944	1	0	0.588	0.843	0.183	0.972	0.183	0.588	0.279	0.056	0.033	0.182	0.715
CNVH in Endometrioid	Panoptes3	multi	0.927 (0.818-1)	0.249 (0.238-0.262)	0.914 (0.769-0.982)	0.817 (0.812-0.822)	0.21 (0.21-0.211)	0.862 (0.86-0.865)	0.356	0.914	0.647	1	0.333	0.969	0.5	0.939	0.5	0.333	0.4	0.086	0.029	0.057	0.651	0.231	0.944	1	0	0.504	0.884	0.206	0.968	0.206	0.504	0.292	0.056	0.028	0.138	0.694
CNVH in Endometrioid	Panoptes3 with clinical	multi	0.927 (0.834-1)	0.349 (0.319-0.343)	0.886 (0.733-0.968)	0.801 (0.796-0.807)	0.226 (0.224-0.227)	0.791 (0.789-0.794)	0.271	0.914	0.823	1	0.333	0.938	0.333	0.938	0.333	0.333	0.333	0.086	0.029	0.086	0.635	0.167	0.944	1	0	0.591	0.803	0.152	0.97	0.152	0.591	0.242	0.056	0.033	0.219	0.697
CNVH in Endometrioid	Panoptes1 with clinical	multi	0.833 (0.58-1)	0.162 (0.151-0.169)	0.914 (0.769-0.982)	0.843 (0.837-0.848)	0.323 (0.322-0.326)	0.84 (0.838-0.842)	0.356	0.914	0.647	1	0.333	0.969	0.5	0.939	0.5	0.333	0.4	0.086	0.029	0.057	0.651	0.254	0.944	1	0	0.66	0.851	0.209	0.977	0.209	0.66	0.318	0.056	0.037	0.178	0.755
CNVH in Endometrioid	InceptionResnetV2	10X	0.781 (0.571-0.992)	0.166 (0.157-0.172)	0.889 (0.739-0.969)	0.672 (0.666-0.677)	0.187 (0.186-0.189)	0.866 (0.864-0.868)	0	0.889	0.629	0.134	0	1	NA	0.889	NA	0	NA	0.111	0	0	0.5	0.161	0.914	1	0.122	0.236	0.926	0.232	0.928	0.232	0.236	0.234	0.086	0.02	0.088	0.581
CNVH in Endometrioid	InceptionResnetV1	10X	0.773 (0.598-0.949)	0.198 (0.191-0.206)	0.889 (0.739-0.969)	0.6 (0.595-0.605)	0.119 (0.119-0.119)	0.861 (0.859-0.863)	0	0.889	0.629	0.134	0	1	NA	0.889	NA	0	NA	0.111	0	0	0.5	0.057	0.914	1	0	0.123	0.931	0.143	0.918	0.143	0.123	0.132	0.086	0.011	0.074	0.527
CNVH in Endometrioid	InceptionV1	10X	0.695 (0.435-0.956)	0.177 (0.176-0.189)	0.889 (0.739-0.969)	0.673 (0.668-0.678)	0.147 (0.147-0.148)	0.856 (0.854-0.858)	0	0.889	0.629	0.134	0	1	NA	0.889	NA	0	NA	0.111	0	0	0.5	0.095	0.914	1	0.044	0.177	0.92	0.172	0.922	0.172	0.177	0.174	0.086	0.015	0.089	0.548
CNVH in Endometrioid	InceptionV3	10X	0.688 (0.323-1)	0.157 (0.15-0.166)	0.861 (0.705-0.953)	0.685 (0.68-0.691)	0.244 (0.242-0.244)	0.778 (0.775-0.78)	0.211	0.889	0.795	1	0.25	0.938	0.333	0.909	0.333	0.25	0.286	0.111	0.028	0.083	0.594	0.141	0.914	1	0	0.42	0.811	0.174	0.937	0.174	0.42	0.246	0.086	0.036	0.209	0.616
CNVH in Endometrioid	InceptionV2	10X	0.547 (0.204-0.89)	0.149 (0.133-0.146)	0.889 (0.739-0.969)	0.621 (0.615-0.626)	0.171 (0.17-0.171)	0.867 (0.865-0.869)	0	0.889	0.629	0.134	0	1	NA	0.889	NA	0	NA	0.111	0	0	0.5	0.161	0.914	1	0.439	0.235	0.927	0.232	0.928	0.232	0.235	0.234	0.086	0.02	0.087	0.581
MSI-High	InceptionResnetV1	10X	0.827 (0.705-0.948)	0.489 (0.484-0.5)	0.778 (0.629-0.888)	0.638 (0.635-0.641)	0.563 (0.562-0.563)	0.618 (0.616-0.621)	0.464	0.667	0.074	0.343	0.533	0.9	0.727	0.794	0.727	0.533	0.615	0.333	0.178	0.244	0.717	0.17	0.653	1	0	0.482	0.691	0.453	0.715	0.453	0.482	0.467	0.347	0.167	0.369	0.586
MSI-High	Panoptes3 with clinical	multi	0.798 (0.665-0.931)	0.48 (0.477-0.493)	0.651 (0.491-0.79)	0.643 (0.639-0.646)	0.561 (0.56-0.562)	0.658 (0.655-0.661)	0.039	0.651	0.57	0.002	0.067	0.964	0.5	0.659	0.5	0.067	0.118	0.349	0.023	0.047	0.515	0.159	0.653	0	0	0.287	0.856	0.514	0.693	0.514	0.287	0.368	0.347	0.099	0.194	0.571
MSI-High	Panoptes1	multi	0.779 (0.629-0.928)	0.494 (0.485-0.503)	0.651 (0.491-0.79)	0.632 (0.629-0.636)	0.564 (0.563-0.564)	0.664 (0.662-0.667)	0.039	0.651	0.57	0.002	0.067	0.964	0.5	0.659	0.5	0.067	0.118	0.349	0.023	0.047	0.515	0.144	0.653	0	0	0.228	0.897	0.539	0.686	0.539	0.228	0.32	0.347	0.079	0.147	0.562
MSI-High	Panoptes4	multi	0.776 (0.633-0.92)	0.508 (0.495-0.513)	0.698 (0.539-0.828)	0.608 (0.605-0.612)	0.574 (0.574-0.575)	0.63 (0.627-0.632)	0.254	0.651	0.32	0.096	0.333	0.893	0.625	0.714	0.625	0.333	0.435	0.349	0.116	0.186	0.613	0.152	0.653	1	0	0.388	0.758	0.46	0.7	0.46	0.388	0.421	0.347	0.135	0.293	0.573
MSI-High	Panoptes2	multi	0.764 (0.618-0.91)	0.495 (0.491-0.508)	0.651 (0.491-0.79)	0.619 (0.616-0.623)	0.576 (0.575-0.576)	0.561 (0.558-0.564)	0.344	0.651	0.57	0.01	0.867	0.536	0.5	0.882	0.5	0.867	0.634	0.349	0.302	0.605	0.701	0.144	0.653	1	0	0.65	0.513	0.415	0.734	0.415	0.65	0.507	0.347	0.226	0.543	0.582
MSI-High	InceptionResnetV2	10X	0.756 (0.607-0.904)	0.531 (0.511-0.528)	0.733 (0.581-0.854)	0.662 (0.659-0.665)	0.548 (0.548-0.548)	0.657 (0.654-0.659)	0.308	0.667	0.217	0.043	0.333	0.933	0.714	0.737	0.714	0.333	0.455	0.333	0.111	0.156	0.633	0.205	0.653	0.002	0	0.405	0.791	0.506	0.714	0.506	0.405	0.45	0.347	0.14	0.277	0.598
MSI-High	Panoptes1 with clinical	multi	0.74 (0.585-0.896)	0.513 (0.505-0.523)	0.698 (0.539-0.828)	0.611 (0.607-0.614)	0.589 (0.588-0.589)	0.627 (0.624-0.63)	0.167	0.651	0.32	0.001	0.133	1	1	0.683	1	0.133	0.235	0.349	0.047	0.047	0.567	0.119	0.653	1	0	0.323	0.788	0.448	0.687	0.448	0.323	0.375	0.347	0.112	0.25	0.556
MSI-High	InceptionV2	10X	0.684 (0.524-0.845)	0.534 (0.528-0.546)	0.667 (0.51-0.8)	0.598 (0.595-0.601)	0.597 (0.597-0.598)	0.653 (0.65-0.656)	0	0.667	0.569	0	0	1	NA	0.667	NA	0	NA	0.333	0	0	0.5	0	0.653	0.501	0	0	1	NA	0.653	NA	0	NA	0.347	0	0	0.5
MSI-High	InceptionV3	10X	0.638 (0.469-0.807)	0.566 (0.563-0.579)	0.689 (0.534-0.818)	0.63 (0.627-0.633)	0.569 (0.569-0.57)	0.632 (0.629-0.634)	0.16	0.667	0.444	0.016	0.2	0.933	0.6	0.7	0.6	0.2	0.3	0.333	0.067	0.111	0.567	0.164	0.653	1	0	0.411	0.749	0.465	0.705	0.465	0.411	0.436	0.347	0.142	0.306	0.58
MSI-High	Panoptes3	multi	0.588 (0.408-0.768)	0.576 (0.572-0.593)	0.651 (0.491-0.79)	0.564 (0.561-0.568)	0.611 (0.61-0.612)	0.653 (0.65-0.656)	0	0.651	0.57	0	0	1	NA	0.651	NA	0	NA	0.349	0	0	0.5	0	0.653	0.501	0	0	1	NA	0.653	NA	0	NA	0.347	0	0	0.5
MSI-High	Panoptes2 with clinical	multi	0.574 (0.399-0.748)	0.622 (0.607-0.63)	0.628 (0.467-0.77)	0.564 (0.561-0.568)	0.627 (0.626-0.628)	0.606 (0.603-0.609)	-0.046	0.651	0.689	0.001	0	0.964	0	0.643	0	0	NA	0.349	0	0.023	0.482	0.031	0.653	1	0	0.214	0.814	0.379	0.661	0.379	0.214	0.273	0.347	0.074	0.196	0.514
MSI-High	Panoptes4 with clinical	multi	0.5 (0.429-0.571)	0.782 (0.692-0.762)	0.651 (0.491-0.79)	0.5 (0.5-0.5)	0.826 (0.826-0.827)	0.653 (0.65-0.656)	0	0.651	0.57	0	0	1	NA	0.651	NA	0	NA	0.349	0	0	0.5	0	0.653	0.504	0	0	1	0	0.653	0	0	NA	0.347	0	0	0.5
MSI-High	InceptionV1	10X	0.5 (0.5-0.5)	0 (0-0)	0.667 (0.51-0.8)	0.5 (0.5-0.5)	0 (0-0)	0.653 (0.65-0.656)	0	0.667	0.569	0	0	1	NA	0.667	NA	0	NA	0.333	0	0	0.5	0	0.653	0.501	0	0	1	NA	0.653	NA	0	NA	0.347	0	0	0.5
