# Supplementary material for: Predicting endometrial cancer subtypes and molecular features from histopathology images using multi-resolution deep learning models
Source: Cell Rep Med. 2021 Sep 23;2(9):100400. doi: 10.1016/j.xcrm.2021.100400 (PMC8484685; doi:10.1016/j.xcrm.2021.100400)
Supplement: Table S2. Statistical summary of cohort independent data split models, related to Figure 5 [file mmc3.csv]

Feature	Architecture	Resolution	Patient_AUROC	Patient_AUPR	Patient_Accuracy	Tile_AUROC	Tile_AUPR	Tile_Accuracy	Patient_Kappa	Patient_AccuracyNull	Patient_AccuracyPValue	Patient_McnemarPValue	Patient_Sensitivity	Patient_Specificity	Patient_Pos.Pred.Value	Patient_Neg.Pred.Value	Patient_Precision	Patient_Recall	Patient_F1	Patient_Prevalence	Patient_Detection.Rate	Patient_Detection.Prevalence	Patient_Balanced.Accuracy	Tile_Kappa	Tile_AccuracyNull	Tile_AccuracyPValue	Tile_McnemarPValue	Tile_Sensitivity	Tile_Specificity	Tile_Pos.Pred.Value	Tile_Neg.Pred.Value	Tile_Precision	Tile_Recall	Tile_F1	Tile_Prevalence	Tile_Detection.Rate	Tile_Detection.Prevalence	Tile_Balanced.Accuracy
ARID1A	Panoptes1	multi	0.649 (0.538-0.76)	0.453 (0.447-0.457)	0.588 (0.483-0.687)	0.579 (0.574-0.584)	0.404 (0.404-0.405)	0.538 (0.533-0.542)	0.114	0.557	0.306	0	0.256	0.852	0.579	0.59	0.579	0.256	0.355	0.443	0.113	0.196	0.554	0.102	0.539	0.768	0	0.364	0.741	0.622	0.499	0.622	0.364	0.459	0.539	0.196	0.315	0.553
ARID1A	InceptionV1	10X	0.637 (0.527-0.747)	0.469 (0.466-0.478)	0.598 (0.493-0.696)	0.607 (0.603-0.611)	0.414 (0.414-0.415)	0.587 (0.583-0.59)	0.217	0.557	0.238	0.01	0.744	0.481	0.533	0.703	0.533	0.744	0.621	0.443	0.33	0.619	0.613	0.167	0.528	0	0	0.647	0.519	0.601	0.568	0.601	0.647	0.623	0.528	0.341	0.568	0.583
ARID1A	Panoptes1 with clinical	multi	0.636 (0.521-0.752)	0.449 (0.445-0.455)	0.66 (0.557-0.753)	0.571 (0.566-0.576)	0.404 (0.403-0.405)	0.528 (0.524-0.532)	0.267	0.557	0.025	0	0.326	0.926	0.778	0.633	0.778	0.326	0.459	0.443	0.144	0.186	0.626	0.087	0.539	1	0	0.328	0.762	0.618	0.492	0.618	0.328	0.429	0.539	0.177	0.287	0.545
ARID1A	InceptionV2	10X	0.628 (0.516-0.74)	0.472 (0.468-0.482)	0.577 (0.473-0.677)	0.586 (0.581-0.59)	0.426 (0.426-0.428)	0.572 (0.569-0.576)	0.188	0.557	0.381	0.001	0.791	0.407	0.515	0.71	0.515	0.791	0.624	0.443	0.351	0.68	0.599	0.133	0.528	0	0	0.686	0.446	0.58	0.559	0.58	0.686	0.629	0.528	0.362	0.624	0.566
ARID1A	Panoptes2 with clinical	multi	0.611 (0.497-0.725)	0.477 (0.469-0.48)	0.598 (0.493-0.696)	0.536 (0.531-0.541)	0.429 (0.428-0.43)	0.494 (0.489-0.498)	0.112	0.557	0.238	0	0.14	0.963	0.75	0.584	0.75	0.14	0.235	0.443	0.062	0.082	0.551	0.038	0.539	1	0	0.184	0.856	0.599	0.473	0.599	0.184	0.281	0.539	0.099	0.165	0.52
ARID1A	InceptionResnetV1	10X	0.603 (0.489-0.717)	0.508 (0.497-0.51)	0.588 (0.483-0.687)	0.56 (0.556-0.565)	0.428 (0.428-0.429)	0.532 (0.528-0.536)	0.132	0.557	0.306	0.018	0.349	0.778	0.556	0.6	0.556	0.349	0.429	0.443	0.155	0.278	0.563	0.074	0.528	0.02	0	0.432	0.644	0.575	0.503	0.575	0.432	0.493	0.528	0.228	0.396	0.538
ARID1A	Panoptes4	multi	0.601 (0.487-0.715)	0.48 (0.473-0.484)	0.577 (0.473-0.677)	0.544 (0.539-0.549)	0.447 (0.446-0.448)	0.543 (0.539-0.547)	0.173	0.557	0.381	0.029	0.698	0.481	0.517	0.667	0.517	0.698	0.594	0.443	0.309	0.598	0.59	0.08	0.539	0.053	0.656	0.578	0.502	0.576	0.504	0.576	0.578	0.577	0.539	0.311	0.541	0.54
ARID1A	Panoptes3 with clinical	multi	0.583 (0.466-0.699)	0.52 (0.501-0.514)	0.567 (0.463-0.667)	0.54 (0.535-0.545)	0.435 (0.434-0.436)	0.503 (0.498-0.507)	0.084	0.557	0.461	0.009	0.302	0.778	0.52	0.583	0.52	0.302	0.382	0.443	0.134	0.258	0.54	0.033	0.539	1	0	0.334	0.7	0.566	0.473	0.566	0.334	0.42	0.539	0.18	0.318	0.517
ARID1A	Panoptes3	multi	0.579 (0.464-0.695)	0.506 (0.503-0.515)	0.546 (0.442-0.648)	0.547 (0.542-0.552)	0.432 (0.431-0.433)	0.504 (0.5-0.509)	0.045	0.557	0.622	0.024	0.302	0.741	0.481	0.571	0.481	0.302	0.371	0.443	0.134	0.278	0.522	0.037	0.539	1	0	0.335	0.703	0.569	0.474	0.569	0.335	0.422	0.539	0.181	0.318	0.519
ARID1A	Panoptes4 with clinical	multi	0.577 (0.461-0.693)	0.487 (0.482-0.495)	0.536 (0.432-0.638)	0.558 (0.553-0.563)	0.417 (0.415-0.418)	0.532 (0.528-0.536)	0.04	0.557	0.696	0.233	0.372	0.667	0.471	0.571	0.471	0.372	0.416	0.443	0.165	0.351	0.519	0.073	0.539	1	0	0.47	0.605	0.582	0.493	0.582	0.47	0.52	0.539	0.253	0.435	0.537
ARID1A	Panoptes2	multi	0.575 (0.459-0.691)	0.497 (0.491-0.504)	0.557 (0.452-0.658)	0.506 (0.501-0.511)	0.452 (0.451-0.454)	0.472 (0.467-0.476)	0.01	0.557	0.542	0	0.047	0.963	0.5	0.559	0.5	0.047	0.085	0.443	0.021	0.041	0.505	0.002	0.539	1	0	0.129	0.873	0.543	0.461	0.543	0.129	0.209	0.539	0.07	0.128	0.501
ARID1A	InceptionResnetV2	10X	0.541 (0.424-0.659)	0.51 (0.507-0.52)	0.557 (0.452-0.658)	0.512 (0.508-0.517)	0.473 (0.472-0.474)	0.503 (0.499-0.506)	0.087	0.557	0.542	0.36	0.419	0.667	0.5	0.59	0.5	0.419	0.456	0.443	0.186	0.371	0.543	0.011	0.528	1	0	0.453	0.558	0.534	0.477	0.534	0.453	0.49	0.528	0.239	0.448	0.505
ARID1A	InceptionV3	10X	0.509 (0.391-0.626)	0.567 (0.557-0.57)	0.443 (0.342-0.548)	0.504 (0.499-0.508)	0.475 (0.473-0.475)	0.501 (0.497-0.505)	-0.004	0.557	0.99	0	0.977	0.019	0.442	0.5	0.442	0.977	0.609	0.443	0.433	0.979	0.498	-0.005	0.528	1	0	0.568	0.427	0.526	0.469	0.526	0.568	0.546	0.528	0.3	0.57	0.497
ATM	Panoptes4	multi	0.628 (0.447-0.808)	0.883 (0.879-0.889)	0.536 (0.432-0.638)	0.597 (0.588-0.606)	0.906 (0.905-0.906)	0.542 (0.537-0.546)	0.048	0.918	1	0	0.625	0.528	0.106	0.94	0.106	0.625	0.182	0.082	0.052	0.485	0.577	0.036	0.926	1	0	0.588	0.538	0.092	0.943	0.092	0.588	0.159	0.074	0.043	0.471	0.563
ATM	Panoptes1 with clinical	multi	0.628 (0.458-0.798)	0.892 (0.886-0.894)	0.598 (0.493-0.696)	0.581 (0.572-0.59)	0.916 (0.915-0.916)	0.598 (0.594-0.603)	0.039	0.918	1	0	0.5	0.607	0.103	0.931	0.103	0.5	0.17	0.082	0.041	0.402	0.553	0.034	0.926	1	0	0.498	0.606	0.092	0.938	0.092	0.498	0.155	0.074	0.037	0.401	0.552
ATM	Panoptes1	multi	0.626 (0.472-0.781)	0.891 (0.885-0.894)	0.753 (0.655-0.835)	0.596 (0.587-0.604)	0.911 (0.91-0.911)	0.726 (0.722-0.73)	-0.042	0.918	1	0.066	0.125	0.809	0.056	0.911	0.056	0.125	0.077	0.082	0.01	0.186	0.467	0.03	0.926	1	0	0.303	0.76	0.091	0.932	0.091	0.303	0.14	0.074	0.022	0.244	0.531
ATM	Panoptes3 with clinical	multi	0.594 (0.429-0.759)	0.903 (0.897-0.903)	0.68 (0.578-0.771)	0.571 (0.562-0.579)	0.916 (0.915-0.916)	0.663 (0.658-0.667)	0.038	0.918	1	0	0.375	0.708	0.103	0.926	0.103	0.375	0.162	0.082	0.031	0.299	0.541	0.024	0.926	1	0	0.375	0.685	0.087	0.932	0.087	0.375	0.141	0.074	0.028	0.319	0.53
ATM	InceptionV3	10X	0.594 (0.358-0.83)	0.924 (0.918-0.924)	0.918 (0.844-0.964)	0.5 (0.491-0.508)	0.93 (0.93-0.931)	0.808 (0.805-0.811)	0	0.918	0.593	0.013	0	1	NA	0.918	NA	0	NA	0.082	0	0	0.5	-0.004	0.93	1	0	0.134	0.859	0.067	0.929	0.067	0.134	0.09	0.07	0.009	0.14	0.497
ATM	Panoptes4 with clinical	multi	0.593 (0.361-0.824)	0.892 (0.886-0.894)	0.588 (0.483-0.687)	0.536 (0.526-0.545)	0.922 (0.922-0.923)	0.546 (0.541-0.55)	0.106	0.918	1	0	0.75	0.573	0.136	0.962	0.136	0.75	0.231	0.082	0.062	0.454	0.662	0.014	0.926	1	0	0.498	0.55	0.081	0.932	0.081	0.498	0.139	0.074	0.037	0.454	0.524
ATM	InceptionResnetV1	10X	0.584 (0.366-0.803)	0.879 (0.873-0.88)	0.907 (0.831-0.957)	0.588 (0.58-0.596)	0.907 (0.905-0.907)	0.856 (0.853-0.858)	0.143	0.918	0.722	0.182	0.125	0.978	0.333	0.926	0.333	0.125	0.182	0.082	0.01	0.031	0.551	0.065	0.93	1	0	0.17	0.908	0.122	0.935	0.122	0.17	0.142	0.07	0.012	0.098	0.539
ATM	InceptionResnetV2	10X	0.577 (0.349-0.806)	0.895 (0.891-0.899)	0.887 (0.806-0.942)	0.567 (0.558-0.575)	0.919 (0.919-0.92)	0.817 (0.814-0.82)	-0.047	0.918	0.897	0.228	0	0.966	0	0.915	0	0	NA	0.082	0	0.031	0.483	0.038	0.93	1	0	0.191	0.864	0.096	0.934	0.096	0.191	0.128	0.07	0.013	0.14	0.527
ATM	Panoptes3	multi	0.576 (0.38-0.771)	0.897 (0.892-0.9)	0.722 (0.621-0.808)	0.566 (0.557-0.575)	0.915 (0.915-0.916)	0.689 (0.685-0.693)	0.065	0.918	1	0.002	0.375	0.753	0.12	0.931	0.12	0.375	0.182	0.082	0.031	0.258	0.564	0.021	0.926	1	0	0.332	0.718	0.085	0.931	0.085	0.332	0.136	0.074	0.024	0.286	0.525
ATM	InceptionV1	10X	0.565 (0.381-0.748)	0.931 (0.925-0.931)	0.082 (0.036-0.156)	0.532 (0.524-0.54)	0.939 (0.938-0.939)	0.07 (0.068-0.072)	0	0.918	1	0	1	0	0.082	NA	0.082	1	0.152	0.082	0.082	1	0.5	0	0.93	1	0	1	0	0.07	NA	0.07	1	0.131	0.07	0.07	1	0.5
ATM	Panoptes2 with clinical	multi	0.544 (0.35-0.737)	0.913 (0.911-0.919)	0.742 (0.643-0.826)	0.514 (0.505-0.522)	0.932 (0.931-0.933)	0.648 (0.644-0.653)	-0.048	0.918	1	0.046	0.125	0.798	0.053	0.91	0.053	0.125	0.074	0.082	0.01	0.196	0.461	-0.028	0.926	1	0	0.251	0.68	0.059	0.919	0.059	0.251	0.095	0.074	0.018	0.315	0.465
ATM	InceptionV2	10X	0.473 (0.285-0.662)	0.91 (0.905-0.913)	0.66 (0.557-0.753)	0.538 (0.531-0.546)	0.928 (0.927-0.928)	0.591 (0.587-0.595)	-0.024	0.918	1	0	0.25	0.697	0.069	0.912	0.069	0.25	0.108	0.082	0.021	0.299	0.473	0.01	0.93	1	0	0.428	0.603	0.075	0.933	0.075	0.428	0.128	0.07	0.03	0.399	0.516
ATM	Panoptes2	multi	0.452 (0.294-0.61)	0.913 (0.906-0.912)	0.804 (0.711-0.878)	0.554 (0.546-0.563)	0.919 (0.919-0.92)	0.756 (0.752-0.76)	-0.008	0.918	1	0.359	0.125	0.865	0.077	0.917	0.077	0.125	0.095	0.082	0.01	0.134	0.495	-0.009	0.926	1	0	0.182	0.802	0.068	0.925	0.068	0.182	0.099	0.074	0.013	0.197	0.492
BRCA2	Panoptes1	multi	0.676 (0.364-0.989)	0.906 (0.9-0.91)	0.887 (0.806-0.942)	0.655 (0.643-0.668)	0.95 (0.95-0.951)	0.756 (0.753-0.76)	0.213	0.948	0.996	0.228	0.4	0.913	0.2	0.966	0.2	0.4	0.267	0.052	0.021	0.103	0.657	0.06	0.965	1	0	0.462	0.767	0.068	0.975	0.068	0.462	0.119	0.035	0.016	0.241	0.615
BRCA2	Panoptes2	multi	0.639 (0.446-0.832)	0.924 (0.919-0.926)	0.567 (0.463-0.667)	0.529 (0.518-0.541)	0.966 (0.966-0.966)	0.458 (0.453-0.462)	0.074	0.948	1	0	0.8	0.554	0.089	0.981	0.089	0.8	0.16	0.052	0.041	0.464	0.677	0.008	0.965	1	0	0.612	0.452	0.039	0.969	0.039	0.612	0.074	0.035	0.022	0.55	0.532
BRCA2	Panoptes3 with clinical	multi	0.607 (0.353-0.86)	0.929 (0.922-0.928)	0.691 (0.589-0.781)	0.548 (0.538-0.559)	0.966 (0.966-0.966)	0.555 (0.55-0.559)	0.085	0.948	1	0	0.6	0.696	0.097	0.97	0.097	0.6	0.167	0.052	0.031	0.32	0.648	0.012	0.965	1	0	0.523	0.556	0.042	0.969	0.042	0.523	0.077	0.035	0.019	0.447	0.54
BRCA2	Panoptes2 with clinical	multi	0.602 (0.35-0.855)	0.933 (0.929-0.935)	0.608 (0.504-0.706)	0.592 (0.58-0.604)	0.955 (0.955-0.956)	0.549 (0.544-0.553)	0.005	0.948	1	0	0.4	0.62	0.054	0.95	0.054	0.4	0.095	0.052	0.021	0.381	0.51	0.018	0.965	1	0	0.574	0.548	0.045	0.972	0.045	0.574	0.083	0.035	0.02	0.456	0.561
BRCA2	InceptionV1	10X	0.602 (0.299-0.906)	0.917 (0.914-0.923)	0.052 (0.017-0.116)	0.539 (0.526-0.552)	0.967 (0.967-0.967)	0.034 (0.033-0.035)	0	0.948	1	0	1	0	0.052	NA	0.052	1	0.098	0.052	0.052	1	0.5	0	0.966	1	0	1	0	0.034	NA	0.034	1	0.066	0.034	0.034	1	0.5
BRCA2	Panoptes4	multi	0.58 (0.32-0.841)	0.937 (0.933-0.938)	0.103 (0.051-0.181)	0.559 (0.545-0.572)	0.956 (0.956-0.957)	0.258 (0.254-0.262)	0.006	0.948	1	0	1	0.054	0.054	1	0.054	1	0.103	0.052	0.052	0.948	0.527	0.006	0.965	1	0	0.823	0.237	0.038	0.973	0.038	0.823	0.073	0.035	0.029	0.765	0.53
BRCA2	Panoptes1 with clinical	multi	0.578 (0.372-0.785)	0.941 (0.937-0.941)	0.66 (0.557-0.753)	0.54 (0.529-0.552)	0.963 (0.963-0.964)	0.535 (0.531-0.54)	0.115	0.948	1	0	0.8	0.652	0.111	0.984	0.111	0.8	0.195	0.052	0.041	0.371	0.726	0.006	0.965	1	0	0.506	0.537	0.039	0.967	0.039	0.506	0.072	0.035	0.018	0.465	0.521
BRCA2	InceptionV3	10X	0.578 (0.367-0.79)	0.935 (0.929-0.935)	0.948 (0.884-0.983)	0.504 (0.492-0.516)	0.961 (0.96-0.961)	0.83 (0.827-0.833)	0	0.948	0.616	0.074	0	1	NA	0.948	NA	0	NA	0.052	0	0	0.5	0	0.966	1	0	0.146	0.854	0.034	0.966	0.034	0.146	0.055	0.034	0.005	0.146	0.5
BRCA2	Panoptes3	multi	0.564 (0.302-0.827)	0.939 (0.934-0.939)	0.052 (0.017-0.116)	0.508 (0.494-0.522)	0.963 (0.962-0.963)	0.035 (0.034-0.037)	0	0.948	1	0	1	0	0.052	NA	0.052	1	0.098	0.052	0.052	1	0.5	0	0.965	1	0	1	0	0.035	NA	0.035	1	0.069	0.035	0.035	1	0.5
BRCA2	InceptionV2	10X	0.489 (0.195-0.784)	0.85 (0.846-0.857)	0.052 (0.017-0.116)	0.559 (0.547-0.571)	0.969 (0.969-0.969)	0.034 (0.033-0.035)	0	0.948	1	0	1	0	0.052	NA	0.052	1	0.098	0.052	0.052	1	0.5	0	0.966	1	0	1	0	0.034	NA	0.034	1	0.066	0.034	0.034	1	0.5
BRCA2	Panoptes4 with clinical	multi	0.489 (0.238-0.741)	0.945 (0.94-0.944)	0.392 (0.294-0.496)	0.532 (0.52-0.544)	0.965 (0.965-0.965)	0.293 (0.289-0.297)	0.027	0.948	1	0	0.8	0.37	0.065	0.971	0.065	0.8	0.119	0.052	0.041	0.639	0.585	0.008	0.965	1	0	0.804	0.274	0.039	0.974	0.039	0.804	0.075	0.035	0.029	0.728	0.539
BRCA2	InceptionResnetV2	10X	0.437 (0.227-0.647)	0.083 (0.082-0.087)	0.052 (0.017-0.116)	0.5 (0.499-0.5)	0.983 (0.983-0.983)	0.034 (0.033-0.035)	0	0.948	1	0	1	0	0.052	NA	0.052	1	0.098	0.052	0.052	1	0.5	0	0.966	1	0	1	0	0.034	0.75	0.034	1	0.066	0.034	0.034	1	0.5
BRCA2	InceptionResnetV1	10X	0.428 (0.127-0.729)	0.924 (0.917-0.924)	0.876 (0.794-0.934)	0.589 (0.577-0.6)	0.954 (0.954-0.954)	0.766 (0.762-0.769)	0.193	0.948	0.999	0.149	0.4	0.902	0.182	0.965	0.182	0.4	0.25	0.052	0.021	0.113	0.651	0.029	0.966	1	0	0.324	0.781	0.05	0.97	0.05	0.324	0.086	0.034	0.011	0.222	0.552
CTCF	Panoptes1 with clinical	multi	0.652 (0.534-0.769)	0.641 (0.637-0.649)	0.598 (0.493-0.696)	0.616 (0.611-0.621)	0.585 (0.584-0.587)	0.584 (0.58-0.588)	0.134	0.732	0.999	0.025	0.538	0.62	0.341	0.786	0.341	0.538	0.418	0.268	0.144	0.423	0.579	0.151	0.665	1	0	0.579	0.587	0.413	0.735	0.413	0.579	0.482	0.335	0.194	0.469	0.583
CTCF	Panoptes1	multi	0.632 (0.514-0.749)	0.652 (0.648-0.661)	0.732 (0.632-0.817)	0.607 (0.602-0.612)	0.593 (0.592-0.594)	0.652 (0.648-0.656)	0.097	0.732	0.553	0	0.115	0.958	0.5	0.747	0.5	0.115	0.188	0.268	0.031	0.062	0.537	0.084	0.665	1	0	0.183	0.888	0.451	0.684	0.451	0.183	0.261	0.335	0.061	0.136	0.536
CTCF	Panoptes4	multi	0.625 (0.508-0.741)	0.692 (0.683-0.695)	0.536 (0.432-0.638)	0.584 (0.579-0.589)	0.634 (0.632-0.634)	0.522 (0.517-0.526)	0.199	0.732	1	0	0.885	0.408	0.354	0.906	0.354	0.885	0.505	0.268	0.237	0.67	0.647	0.11	0.665	1	0	0.701	0.431	0.383	0.742	0.383	0.701	0.495	0.335	0.235	0.613	0.566
CTCF	Panoptes4 with clinical	multi	0.619 (0.499-0.738)	0.685 (0.673-0.685)	0.66 (0.557-0.753)	0.587 (0.582-0.592)	0.629 (0.629-0.63)	0.579 (0.574-0.583)	0.122	0.732	0.954	1	0.346	0.775	0.36	0.764	0.36	0.346	0.353	0.268	0.093	0.258	0.56	0.098	0.665	1	0	0.469	0.634	0.392	0.704	0.392	0.469	0.427	0.335	0.157	0.4	0.551
CTCF	Panoptes2 with clinical	multi	0.615 (0.492-0.737)	0.665 (0.665-0.677)	0.588 (0.483-0.687)	0.574 (0.568-0.579)	0.612 (0.61-0.612)	0.568 (0.563-0.572)	0.102	0.732	0.999	0.04	0.5	0.62	0.325	0.772	0.325	0.5	0.394	0.268	0.134	0.412	0.56	0.085	0.665	1	0	0.478	0.613	0.383	0.7	0.383	0.478	0.425	0.335	0.16	0.417	0.545
CTCF	Panoptes3	multi	0.59 (0.472-0.708)	0.708 (0.704-0.715)	0.546 (0.442-0.648)	0.569 (0.564-0.574)	0.637 (0.636-0.638)	0.532 (0.528-0.537)	0.138	0.732	1	0	0.692	0.493	0.333	0.814	0.333	0.692	0.45	0.268	0.186	0.557	0.593	0.093	0.665	1	0	0.618	0.489	0.378	0.718	0.378	0.618	0.469	0.335	0.207	0.547	0.554
CTCF	InceptionV1	10X	0.582 (0.454-0.71)	0.688 (0.683-0.695)	0.268 (0.183-0.368)	0.602 (0.598-0.607)	0.623 (0.622-0.624)	0.323 (0.319-0.326)	0	0.732	1	0	1	0	0.268	NA	0.268	1	0.423	0.268	0.268	1	0.5	0	0.677	1	0	1	0	0.323	NA	0.323	1	0.488	0.323	0.323	1	0.5
CTCF	Panoptes2	multi	0.577 (0.46-0.695)	0.7 (0.696-0.706)	0.742 (0.643-0.826)	0.561 (0.556-0.566)	0.628 (0.627-0.629)	0.667 (0.663-0.671)	0.055	0.732	0.461	0	0.038	1	1	0.74	1	0.038	0.074	0.268	0.01	0.01	0.519	0.036	0.665	0.203	0	0.052	0.977	0.527	0.672	0.527	0.052	0.094	0.335	0.017	0.033	0.514
CTCF	Panoptes3 with clinical	multi	0.564 (0.445-0.684)	0.7 (0.69-0.703)	0.732 (0.632-0.817)	0.576 (0.571-0.581)	0.638 (0.637-0.639)	0.648 (0.643-0.652)	0.034	0.732	0.553	0	0.038	0.986	0.5	0.737	0.5	0.038	0.071	0.268	0.01	0.021	0.512	-0.009	0.665	1	0	0.04	0.953	0.298	0.664	0.298	0.04	0.07	0.335	0.013	0.044	0.496
CTCF	InceptionResnetV2	10X	0.513 (0.377-0.649)	0.73 (0.717-0.73)	0.629 (0.525-0.725)	0.51 (0.505-0.515)	0.683 (0.683-0.685)	0.543 (0.539-0.546)	0.077	0.732	0.99	0.868	0.346	0.732	0.321	0.754	0.321	0.346	0.333	0.268	0.093	0.289	0.539	-0.017	0.677	1	0	0.345	0.637	0.312	0.671	0.312	0.345	0.328	0.323	0.111	0.357	0.491
CTCF	InceptionV2	10X	0.5 (0.5-0.5)	0 (0-0)	0.732 (0.632-0.817)	0.5 (0.5-0.5)	0 (0-0)	0.677 (0.674-0.681)	0	0.732	0.553	0	0	1	NA	0.732	NA	0	NA	0.268	0	0	0.5	0	0.677	0.502	0	0	1	NA	0.677	NA	0	NA	0.323	0	0	0.5
CTCF	InceptionResnetV1	10X	0.5 (0.5-0.5)	0 (0-0)	0.732 (0.632-0.817)	0.5 (0.5-0.5)	0 (0-0)	0.677 (0.674-0.681)	0	0.732	0.553	0	0	1	NA	0.732	NA	0	NA	0.268	0	0	0.5	0	0.677	0.502	0	0	1	NA	0.677	NA	0	NA	0.323	0	0	0.5
CTCF	InceptionV3	10X	0.499 (0.365-0.633)	0.719 (0.71-0.723)	0.732 (0.632-0.817)	0.503 (0.498-0.507)	0.678 (0.676-0.679)	0.587 (0.583-0.591)	0	0.732	0.553	0	0	1	NA	0.732	NA	0	NA	0.268	0	0	0.5	-0.007	0.677	1	0	0.243	0.751	0.317	0.675	0.317	0.243	0.275	0.323	0.078	0.247	0.497
CTNNB1	InceptionV2	10X	0.741 (0.633-0.85)	0.565 (0.559-0.57)	0.66 (0.557-0.753)	0.608 (0.604-0.613)	0.601 (0.6-0.602)	0.566 (0.562-0.569)	0.281	0.701	0.841	0.037	0.655	0.662	0.452	0.818	0.452	0.655	0.535	0.299	0.196	0.433	0.658	0.135	0.671	1	0	0.61	0.544	0.396	0.74	0.396	0.61	0.48	0.329	0.201	0.506	0.577
CTNNB1	InceptionResnetV1	10X	0.725 (0.615-0.834)	0.569 (0.567-0.578)	0.701 (0.6-0.79)	0.606 (0.602-0.611)	0.598 (0.597-0.599)	0.644 (0.641-0.648)	0.163	0.701	0.55	0.009	0.241	0.897	0.5	0.735	0.5	0.241	0.326	0.299	0.072	0.144	0.569	0.144	0.671	1	0	0.343	0.792	0.448	0.711	0.448	0.343	0.388	0.329	0.113	0.252	0.568
CTNNB1	InceptionResnetV2	10X	0.713 (0.606-0.82)	0.579 (0.577-0.588)	0.711 (0.61-0.799)	0.599 (0.595-0.604)	0.611 (0.611-0.612)	0.64 (0.637-0.644)	0.097	0.701	0.462	0	0.103	0.971	0.6	0.717	0.6	0.103	0.176	0.299	0.031	0.052	0.537	0.098	0.671	1	0	0.264	0.825	0.425	0.695	0.425	0.264	0.325	0.329	0.087	0.204	0.544
CTNNB1	Panoptes2 with clinical	multi	0.7 (0.597-0.803)	0.603 (0.589-0.603)	0.691 (0.589-0.781)	0.587 (0.582-0.592)	0.631 (0.629-0.632)	0.593 (0.588-0.597)	0.216	0.701	0.635	0.361	0.379	0.824	0.478	0.757	0.478	0.379	0.423	0.299	0.113	0.237	0.601	0.069	0.673	1	0.015	0.366	0.702	0.374	0.695	0.374	0.366	0.37	0.327	0.12	0.32	0.534
CTNNB1	Panoptes1	multi	0.699 (0.591-0.807)	0.596 (0.593-0.604)	0.68 (0.578-0.771)	0.592 (0.587-0.597)	0.646 (0.645-0.646)	0.574 (0.569-0.578)	0.3	0.701	0.714	0.151	0.621	0.706	0.474	0.814	0.474	0.621	0.537	0.299	0.186	0.392	0.663	0.1	0.673	1	0	0.497	0.611	0.383	0.714	0.383	0.497	0.433	0.327	0.162	0.424	0.554
CTNNB1	Panoptes3	multi	0.692 (0.574-0.811)	0.577 (0.571-0.583)	0.722 (0.621-0.808)	0.599 (0.594-0.604)	0.617 (0.617-0.618)	0.627 (0.623-0.631)	0.271	0.701	0.375	0.124	0.379	0.868	0.55	0.766	0.55	0.379	0.449	0.299	0.113	0.206	0.623	0.144	0.673	1	0	0.409	0.733	0.427	0.719	0.427	0.409	0.418	0.327	0.134	0.314	0.571
CTNNB1	InceptionV1	10X	0.68 (0.56-0.799)	0.584 (0.577-0.589)	0.66 (0.557-0.753)	0.597 (0.592-0.601)	0.611 (0.611-0.612)	0.57 (0.566-0.573)	0.281	0.701	0.841	0.037	0.655	0.662	0.452	0.818	0.452	0.655	0.535	0.299	0.196	0.433	0.658	0.118	0.671	1	0	0.553	0.578	0.391	0.725	0.391	0.553	0.458	0.329	0.182	0.465	0.565
CTNNB1	Panoptes3 with clinical	multi	0.651 (0.538-0.764)	0.651 (0.641-0.653)	0.649 (0.546-0.744)	0.576 (0.571-0.581)	0.651 (0.651-0.653)	0.577 (0.572-0.581)	0.129	0.701	0.888	0.607	0.345	0.779	0.4	0.736	0.4	0.345	0.37	0.299	0.103	0.258	0.562	0.072	0.673	1	0	0.423	0.651	0.371	0.699	0.371	0.423	0.395	0.327	0.138	0.373	0.537
CTNNB1	Panoptes2	multi	0.638 (0.528-0.749)	0.645 (0.632-0.645)	0.608 (0.504-0.706)	0.558 (0.553-0.563)	0.646 (0.645-0.646)	0.563 (0.559-0.568)	0.118	0.701	0.981	0.417	0.448	0.676	0.371	0.742	0.371	0.448	0.406	0.299	0.134	0.361	0.562	0.066	0.673	1	0	0.454	0.616	0.365	0.699	0.365	0.454	0.405	0.327	0.149	0.407	0.535
CTNNB1	Panoptes1 with clinical	multi	0.622 (0.512-0.733)	0.667 (0.661-0.674)	0.608 (0.504-0.706)	0.525 (0.52-0.531)	0.679 (0.677-0.679)	0.562 (0.557-0.566)	-0.037	0.701	0.981	0.144	0.172	0.794	0.263	0.692	0.263	0.172	0.208	0.299	0.052	0.196	0.483	0.007	0.673	1	0.178	0.336	0.671	0.332	0.675	0.332	0.336	0.334	0.327	0.11	0.331	0.504
CTNNB1	Panoptes4 with clinical	multi	0.591 (0.469-0.713)	0.64 (0.633-0.645)	0.536 (0.432-0.638)	0.568 (0.563-0.573)	0.639 (0.639-0.642)	0.539 (0.535-0.544)	0.126	0.701	1	0	0.69	0.471	0.357	0.78	0.357	0.69	0.471	0.299	0.206	0.577	0.58	0.089	0.673	1	0	0.586	0.517	0.371	0.72	0.371	0.586	0.454	0.327	0.192	0.517	0.551
CTNNB1	Panoptes4	multi	0.564 (0.437-0.691)	0.644 (0.632-0.644)	0.577 (0.473-0.677)	0.537 (0.532-0.542)	0.658 (0.657-0.659)	0.55 (0.545-0.554)	0.057	0.701	0.996	0.349	0.414	0.647	0.333	0.721	0.333	0.414	0.369	0.299	0.124	0.371	0.53	0.042	0.673	1	0	0.444	0.601	0.351	0.69	0.351	0.444	0.392	0.327	0.145	0.414	0.522
CTNNB1	InceptionV3	10X	0.503 (0.379-0.627)	0.718 (0.708-0.72)	0.66 (0.557-0.753)	0.501 (0.496-0.506)	0.671 (0.67-0.672)	0.499 (0.495-0.503)	-0.024	0.701	0.841	0	0.069	0.912	0.25	0.697	0.25	0.069	0.108	0.299	0.021	0.082	0.49	0.004	0.671	1	0	0.513	0.492	0.331	0.673	0.331	0.513	0.403	0.329	0.169	0.509	0.503
FAT1	InceptionResnetV1	10X	0.777 (0.599-0.955)	0.776 (0.773-0.784)	0.732 (0.632-0.817)	0.614 (0.607-0.622)	0.847 (0.846-0.847)	0.663 (0.66-0.667)	0.256	0.887	1	0	0.727	0.733	0.258	0.955	0.258	0.727	0.381	0.113	0.082	0.32	0.73	0.102	0.89	1	0	0.513	0.682	0.166	0.919	0.166	0.513	0.251	0.11	0.057	0.34	0.598
FAT1	InceptionV1	10X	0.766 (0.592-0.94)	0.789 (0.782-0.792)	0.531 (0.427-0.632)	0.597 (0.59-0.604)	0.859 (0.858-0.86)	0.57 (0.566-0.573)	0.117	0.888	1	0	0.818	0.494	0.17	0.956	0.17	0.818	0.281	0.112	0.092	0.541	0.656	0.069	0.89	1	0	0.598	0.566	0.146	0.919	0.146	0.598	0.234	0.11	0.066	0.452	0.582
FAT1	InceptionResnetV2	10X	0.732 (0.563-0.9)	0.804 (0.8-0.811)	0.794 (0.7-0.869)	0.602 (0.595-0.609)	0.858 (0.857-0.858)	0.669 (0.665-0.673)	0.305	0.887	0.997	0.014	0.636	0.814	0.304	0.946	0.304	0.636	0.412	0.113	0.072	0.237	0.725	0.082	0.89	1	0	0.456	0.695	0.156	0.912	0.156	0.456	0.233	0.11	0.05	0.321	0.576
FAT1	InceptionResnetV2	10X	0.727 (0.584-0.871)	0.812 (0.803-0.815)	0.745 (0.647-0.828)	0.643 (0.636-0.649)	0.846 (0.845-0.846)	0.686 (0.682-0.689)	0.156	0.888	1	0.016	0.455	0.782	0.208	0.919	0.208	0.455	0.286	0.112	0.051	0.245	0.618	0.116	0.89	1	0	0.503	0.708	0.176	0.92	0.176	0.503	0.261	0.11	0.055	0.315	0.606
FAT1	InceptionV1	10X	0.719 (0.547-0.891)	0.81 (0.806-0.818)	0.887 (0.806-0.942)	0.589 (0.582-0.597)	0.86 (0.859-0.86)	0.804 (0.801-0.807)	0.123	0.887	0.579	0.016	0.091	0.988	0.5	0.895	0.5	0.091	0.154	0.113	0.01	0.021	0.54	0.096	0.89	1	0	0.232	0.874	0.186	0.902	0.186	0.232	0.207	0.11	0.026	0.137	0.553
FAT1	InceptionV3	10X	0.704 (0.528-0.88)	0.82 (0.812-0.822)	0.582 (0.478-0.681)	0.58 (0.573-0.587)	0.867 (0.866-0.867)	0.573 (0.57-0.577)	0.15	0.888	1	0	0.818	0.552	0.188	0.96	0.188	0.818	0.305	0.112	0.092	0.49	0.685	0.062	0.89	1	0	0.57	0.574	0.142	0.915	0.142	0.57	0.227	0.11	0.063	0.442	0.572
FAT1	InceptionV2	10X	0.686 (0.534-0.838)	0.834 (0.829-0.839)	0.278 (0.192-0.379)	0.572 (0.565-0.578)	0.87 (0.87-0.871)	0.394 (0.391-0.398)	0.029	0.887	1	0	0.909	0.198	0.127	0.944	0.127	0.909	0.222	0.113	0.103	0.814	0.553	0.038	0.89	1	0	0.773	0.347	0.128	0.925	0.128	0.773	0.219	0.11	0.085	0.666	0.56
FAT1	InceptionResnetV1	10X	0.68 (0.505-0.855)	0.807 (0.805-0.814)	0.367 (0.272-0.471)	0.581 (0.575-0.588)	0.858 (0.857-0.859)	0.468 (0.464-0.471)	0.039	0.888	1	0	0.818	0.31	0.13	0.931	0.13	0.818	0.225	0.112	0.092	0.704	0.564	0.035	0.89	1	0	0.654	0.445	0.127	0.912	0.127	0.654	0.213	0.11	0.072	0.566	0.549
FAT1	InceptionV2	10X	0.674 (0.521-0.827)	0.845 (0.836-0.846)	0.888 (0.808-0.943)	0.59 (0.583-0.597)	0.864 (0.864-0.866)	0.823 (0.82-0.826)	0	0.888	0.579	0.003	0	1	NA	0.888	NA	0	NA	0.112	0	0	0.5	0.042	0.89	1	0	0.131	0.908	0.15	0.894	0.15	0.131	0.14	0.11	0.014	0.096	0.52
FAT1	Panoptes4	multi	0.654 (0.493-0.815)	0.838 (0.833-0.843)	0.845 (0.758-0.911)	0.591 (0.585-0.598)	0.884 (0.883-0.884)	0.763 (0.759-0.767)	0.041	0.887	0.92	0.302	0.091	0.942	0.167	0.89	0.167	0.091	0.118	0.113	0.01	0.062	0.516	0.006	0.896	1	0	0.177	0.831	0.108	0.897	0.108	0.177	0.134	0.104	0.018	0.17	0.504
FAT1	Panoptes1	multi	0.651 (0.488-0.815)	0.834 (0.83-0.84)	0.742 (0.643-0.826)	0.598 (0.591-0.606)	0.872 (0.871-0.873)	0.715 (0.711-0.719)	0.107	0.887	1	0.046	0.364	0.791	0.182	0.907	0.182	0.364	0.242	0.113	0.041	0.227	0.577	0.054	0.896	1	0	0.328	0.76	0.136	0.907	0.136	0.328	0.193	0.104	0.034	0.249	0.544
FAT1	InceptionV3	10X	0.651 (0.459-0.844)	0.912 (0.904-0.911)	0.887 (0.806-0.942)	0.507 (0.5-0.514)	0.893 (0.892-0.894)	0.798 (0.795-0.801)	0	0.887	0.579	0.003	0	1	NA	0.887	NA	0	NA	0.113	0	0	0.5	-0.014	0.89	1	0.035	0.101	0.885	0.098	0.888	0.098	0.101	0.1	0.11	0.011	0.114	0.493
FAT1	Panoptes2	multi	0.649 (0.469-0.83)	0.827 (0.823-0.832)	0.856 (0.77-0.919)	0.606 (0.599-0.614)	0.867 (0.866-0.868)	0.767 (0.763-0.771)	0.147	0.887	0.867	0.423	0.182	0.942	0.286	0.9	0.286	0.182	0.222	0.113	0.021	0.072	0.562	0.044	0.896	1	0	0.228	0.829	0.134	0.903	0.134	0.228	0.169	0.104	0.024	0.177	0.529
FAT1	Panoptes1 with clinical	multi	0.642 (0.452-0.832)	0.836 (0.824-0.833)	0.825 (0.734-0.894)	0.585 (0.577-0.592)	0.876 (0.875-0.876)	0.712 (0.708-0.716)	0.162	0.887	0.976	1	0.273	0.895	0.25	0.906	0.25	0.273	0.261	0.113	0.031	0.124	0.584	0.037	0.896	1	0	0.299	0.76	0.126	0.904	0.126	0.299	0.177	0.104	0.031	0.246	0.53
FAT1	Panoptes3	multi	0.609 (0.437-0.78)	0.856 (0.846-0.855)	0.814 (0.723-0.886)	0.576 (0.569-0.583)	0.887 (0.887-0.888)	0.733 (0.729-0.737)	0.077	0.887	0.988	1	0.182	0.895	0.182	0.895	0.182	0.182	0.182	0.113	0.021	0.113	0.539	0.019	0.896	1	0	0.239	0.79	0.116	0.9	0.116	0.239	0.156	0.104	0.025	0.213	0.514
FAT1	Panoptes1	multi	0.582 (0.409-0.756)	0.845 (0.842-0.853)	0.588 (0.483-0.687)	0.53 (0.523-0.537)	0.901 (0.901-0.902)	0.524 (0.519-0.528)	0.063	0.887	1	0	0.545	0.593	0.146	0.911	0.146	0.545	0.231	0.113	0.062	0.423	0.569	0.027	0.896	1	0	0.551	0.521	0.117	0.909	0.117	0.551	0.194	0.104	0.057	0.487	0.536
FAT1	Panoptes4	multi	0.577 (0.408-0.746)	0.859 (0.85-0.859)	0.536 (0.432-0.638)	0.525 (0.518-0.533)	0.902 (0.902-0.903)	0.567 (0.563-0.571)	0.034	0.887	1	0	0.545	0.535	0.13	0.902	0.13	0.545	0.211	0.113	0.062	0.474	0.54	0.014	0.896	1	0	0.454	0.58	0.111	0.902	0.111	0.454	0.179	0.104	0.047	0.423	0.517
FAT1	Panoptes4 with clinical	multi	0.562 (0.404-0.721)	0.874 (0.865-0.874)	0.67 (0.567-0.762)	0.533 (0.526-0.541)	0.898 (0.897-0.898)	0.641 (0.637-0.646)	-0.055	0.887	1	0.022	0.182	0.733	0.08	0.875	0.08	0.182	0.111	0.113	0.021	0.258	0.457	0.012	0.896	1	0	0.347	0.675	0.11	0.899	0.11	0.347	0.167	0.104	0.036	0.327	0.511
FAT1	Panoptes3 with clinical	multi	0.558 (0.364-0.752)	0.862 (0.853-0.863)	0.474 (0.372-0.578)	0.51 (0.502-0.519)	0.898 (0.897-0.899)	0.475 (0.471-0.48)	0.033	0.887	1	0	0.636	0.453	0.13	0.907	0.13	0.636	0.215	0.113	0.072	0.557	0.545	-0.008	0.896	1	0	0.506	0.472	0.1	0.892	0.1	0.506	0.167	0.104	0.052	0.526	0.489
FAT1	Panoptes2	multi	0.554 (0.382-0.726)	0.864 (0.86-0.87)	0.711 (0.61-0.799)	0.511 (0.504-0.518)	0.907 (0.907-0.908)	0.632 (0.627-0.636)	-0.028	0.887	1	0.089	0.182	0.779	0.095	0.882	0.095	0.182	0.125	0.113	0.021	0.216	0.48	-0.021	0.896	1	0	0.288	0.671	0.092	0.891	0.092	0.288	0.14	0.104	0.03	0.324	0.48
FAT1	Panoptes2 with clinical	multi	0.502 (0.317-0.687)	0.879 (0.872-0.88)	0.598 (0.493-0.696)	0.507 (0.499-0.514)	0.903 (0.902-0.903)	0.6 (0.596-0.604)	-0.046	0.887	1	0	0.273	0.64	0.088	0.873	0.088	0.273	0.133	0.113	0.031	0.351	0.456	-0.019	0.896	1	0	0.328	0.632	0.093	0.89	0.093	0.328	0.145	0.104	0.034	0.364	0.48
FAT1	Panoptes3	multi	0.467 (0.314-0.62)	0.879 (0.878-0.886)	0.835 (0.746-0.903)	0.544 (0.538-0.551)	0.902 (0.901-0.903)	0.768 (0.764-0.772)	0.025	0.887	0.955	0.453	0.091	0.93	0.143	0.889	0.143	0.091	0.111	0.113	0.01	0.072	0.511	-0.053	0.896	1	0	0.091	0.846	0.064	0.889	0.064	0.091	0.075	0.104	0.009	0.147	0.469
FBXW7	Panoptes4	multi	0.632 (0.475-0.788)	0.765 (0.764-0.775)	0.639 (0.535-0.734)	0.581 (0.574-0.588)	0.789 (0.788-0.789)	0.613 (0.609-0.617)	0.113	0.835	1	0.002	0.5	0.667	0.229	0.871	0.229	0.5	0.314	0.165	0.082	0.361	0.583	0.079	0.839	1	0	0.486	0.637	0.205	0.866	0.205	0.486	0.288	0.161	0.078	0.383	0.561
FBXW7	Panoptes1 with clinical	multi	0.6 (0.435-0.764)	0.767 (0.762-0.773)	0.588 (0.483-0.687)	0.547 (0.539-0.554)	0.796 (0.795-0.797)	0.542 (0.538-0.546)	0.094	0.835	1	0	0.562	0.593	0.214	0.873	0.214	0.562	0.31	0.165	0.093	0.433	0.578	0.039	0.839	1	0	0.524	0.546	0.181	0.856	0.181	0.524	0.27	0.161	0.084	0.466	0.535
FBXW7	InceptionResnetV2	10X	0.598 (0.439-0.757)	0.785 (0.773-0.782)	0.722 (0.621-0.808)	0.574 (0.568-0.58)	0.811 (0.81-0.812)	0.66 (0.656-0.663)	0.176	0.835	0.998	0.124	0.438	0.778	0.28	0.875	0.28	0.438	0.341	0.165	0.072	0.258	0.608	0.075	0.847	1	0	0.401	0.706	0.198	0.867	0.198	0.401	0.265	0.153	0.061	0.31	0.554
FBXW7	Panoptes2 with clinical	multi	0.593 (0.439-0.748)	0.791 (0.787-0.797)	0.742 (0.643-0.826)	0.563 (0.556-0.57)	0.795 (0.795-0.796)	0.722 (0.718-0.726)	0.04	0.835	0.993	1	0.188	0.852	0.2	0.841	0.2	0.188	0.194	0.165	0.031	0.155	0.52	0.1	0.839	1	0	0.313	0.801	0.232	0.858	0.232	0.313	0.267	0.161	0.051	0.217	0.557
FBXW7	Panoptes4 with clinical	multi	0.579 (0.415-0.744)	0.789 (0.782-0.793)	0.804 (0.711-0.878)	0.554 (0.547-0.561)	0.812 (0.811-0.813)	0.746 (0.743-0.75)	0.187	0.835	0.832	0.359	0.25	0.914	0.364	0.86	0.364	0.25	0.296	0.165	0.041	0.113	0.582	0.087	0.839	1	0	0.247	0.842	0.232	0.853	0.232	0.247	0.239	0.161	0.04	0.172	0.545
FBXW7	Panoptes2	multi	0.567 (0.398-0.736)	0.784 (0.778-0.789)	0.722 (0.621-0.808)	0.527 (0.52-0.534)	0.814 (0.813-0.814)	0.707 (0.703-0.711)	0.014	0.835	0.998	1	0.188	0.827	0.176	0.838	0.176	0.188	0.182	0.165	0.031	0.175	0.507	0.065	0.839	1	0	0.288	0.787	0.207	0.852	0.207	0.288	0.241	0.161	0.047	0.225	0.538
FBXW7	Panoptes3	multi	0.567 (0.389-0.745)	0.777 (0.772-0.784)	0.722 (0.621-0.808)	0.524 (0.517-0.531)	0.822 (0.821-0.823)	0.681 (0.677-0.685)	0.102	0.835	0.998	0.441	0.312	0.802	0.238	0.855	0.238	0.312	0.27	0.165	0.052	0.216	0.557	0.071	0.839	1	0	0.344	0.746	0.207	0.855	0.207	0.344	0.258	0.161	0.055	0.268	0.545
FBXW7	Panoptes3 with clinical	multi	0.563 (0.408-0.718)	0.808 (0.802-0.811)	0.784 (0.688-0.861)	0.555 (0.548-0.562)	0.808 (0.807-0.809)	0.747 (0.743-0.751)	-0.015	0.835	0.93	0.081	0.062	0.926	0.143	0.833	0.143	0.062	0.087	0.165	0.01	0.072	0.494	0.084	0.839	1	0	0.242	0.845	0.23	0.853	0.23	0.242	0.236	0.161	0.039	0.169	0.543
FBXW7	InceptionResnetV1	10X	0.546 (0.396-0.695)	0.84 (0.835-0.845)	0.464 (0.362-0.568)	0.519 (0.512-0.525)	0.837 (0.836-0.837)	0.52 (0.517-0.524)	-0.08	0.835	1	0	0.375	0.481	0.125	0.796	0.125	0.375	0.188	0.165	0.062	0.495	0.428	0.017	0.847	1	0	0.51	0.522	0.162	0.855	0.162	0.51	0.245	0.153	0.078	0.483	0.516
FBXW7	Panoptes1	multi	0.529 (0.366-0.692)	0.806 (0.801-0.812)	0.629 (0.525-0.725)	0.523 (0.516-0.53)	0.818 (0.817-0.819)	0.592 (0.588-0.596)	0.103	0.835	1	0.002	0.5	0.654	0.222	0.869	0.222	0.5	0.308	0.165	0.082	0.371	0.577	0.024	0.839	1	0	0.41	0.627	0.174	0.847	0.174	0.41	0.245	0.161	0.066	0.379	0.518
FBXW7	InceptionV3	10X	0.525 (0.385-0.666)	0.835 (0.83-0.84)	0.835 (0.746-0.903)	0.499 (0.493-0.505)	0.846 (0.845-0.847)	0.758 (0.755-0.762)	0	0.835	0.566	0	0	1	NA	0.835	NA	0	NA	0.165	0	0	0.5	0.002	0.847	1	0	0.13	0.872	0.155	0.847	0.155	0.13	0.142	0.153	0.02	0.129	0.501
FBXW7	InceptionV1	10X	0.5 (0.5-0.5)	0 (0-0)	0.165 (0.097-0.254)	0.5 (0.5-0.5)	0 (0-0)	0.153 (0.15-0.156)	0	0.835	1	0	1	0	0.165	NA	0.165	1	0.283	0.165	0.165	1	0.5	0	0.847	1	0	1	0	0.153	NA	0.153	1	0.265	0.153	0.153	1	0.5
FBXW7	InceptionV2	10X	0.5 (0.5-0.5)	0 (0-0)	0.165 (0.097-0.254)	0.5 (0.5-0.5)	0 (0-0)	0.153 (0.15-0.156)	0	0.835	1	0	1	0	0.165	NA	0.165	1	0.283	0.165	0.165	1	0.5	0	0.847	1	0	1	0	0.153	NA	0.153	1	0.265	0.153	0.153	1	0.5
FGFR2	Panoptes3 with clinical	multi	0.67 (0.554-0.787)	0.812 (0.807-0.818)	0.144 (0.081-0.23)	0.586 (0.579-0.592)	0.827 (0.826-0.828)	0.151 (0.148-0.154)	0	0.856	1	0	1	0	0.144	NA	0.144	1	0.252	0.144	0.144	1	0.5	0	0.849	1	0	1	0	0.151	NA	0.151	1	0.262	0.151	0.151	1	0.5
FGFR2	Panoptes3	multi	0.661 (0.51-0.812)	0.912 (0.907-0.913)	0.794 (0.7-0.869)	0.575 (0.568-0.582)	0.883 (0.883-0.884)	0.723 (0.719-0.727)	-0.095	0.856	0.965	0.118	0	0.928	0	0.846	0	0	NA	0.144	0	0.062	0.464	-0.073	0.849	1	0.192	0.092	0.835	0.09	0.838	0.09	0.092	0.091	0.151	0.014	0.154	0.463
FGFR2	Panoptes1	multi	0.654 (0.502-0.807)	0.907 (0.901-0.908)	0.619 (0.514-0.715)	0.571 (0.565-0.578)	0.881 (0.88-0.881)	0.62 (0.615-0.624)	-0.114	0.856	1	0.049	0.143	0.699	0.074	0.829	0.074	0.143	0.098	0.144	0.021	0.278	0.421	-0.083	0.849	1	0	0.19	0.696	0.1	0.829	0.1	0.19	0.131	0.151	0.029	0.287	0.443
FGFR2	Panoptes1 with clinical	multi	0.594 (0.405-0.783)	0.868 (0.861-0.87)	0.773 (0.677-0.852)	0.512 (0.505-0.519)	0.85 (0.849-0.85)	0.667 (0.663-0.671)	0.082	0.856	0.99	1	0.214	0.867	0.214	0.867	0.214	0.214	0.214	0.144	0.031	0.144	0.541	0.012	0.849	1	0	0.28	0.735	0.158	0.852	0.158	0.28	0.202	0.151	0.042	0.267	0.508
FGFR2	Panoptes4	multi	0.592 (0.412-0.772)	0.882 (0.879-0.885)	0.598 (0.493-0.696)	0.488 (0.482-0.495)	0.864 (0.864-0.866)	0.538 (0.533-0.542)	-0.003	0.856	1	0.001	0.357	0.639	0.143	0.855	0.143	0.357	0.204	0.144	0.052	0.361	0.498	0.005	0.849	1	0	0.457	0.552	0.153	0.851	0.153	0.457	0.23	0.151	0.069	0.449	0.504
FGFR2	Panoptes2	multi	0.583 (0.403-0.764)	0.814 (0.807-0.818)	0.392 (0.294-0.496)	0.572 (0.565-0.579)	0.809 (0.808-0.81)	0.426 (0.422-0.431)	0.021	0.856	1	0	0.714	0.337	0.154	0.875	0.154	0.714	0.253	0.144	0.103	0.67	0.526	0.036	0.849	1	0	0.708	0.376	0.168	0.879	0.168	0.708	0.271	0.151	0.107	0.636	0.542
FGFR2	Panoptes4 with clinical	multi	0.541 (0.348-0.734)	0.847 (0.838-0.848)	0.619 (0.514-0.715)	0.505 (0.498-0.513)	0.844 (0.843-0.844)	0.524 (0.52-0.529)	0.013	0.856	1	0.003	0.357	0.663	0.152	0.859	0.152	0.357	0.213	0.144	0.052	0.34	0.51	0.011	0.849	1	0	0.49	0.53	0.156	0.854	0.156	0.49	0.237	0.151	0.074	0.473	0.51
FGFR2	Panoptes2 with clinical	multi	0.535 (0.371-0.7)	0.863 (0.852-0.861)	0.454 (0.352-0.558)	0.507 (0.5-0.514)	0.849 (0.848-0.849)	0.449 (0.445-0.453)	0.028	0.856	1	0	0.643	0.422	0.158	0.875	0.158	0.643	0.254	0.144	0.093	0.588	0.532	0.007	0.849	1	0	0.593	0.423	0.154	0.854	0.154	0.593	0.245	0.151	0.089	0.579	0.508
FGFR2	InceptionV3	10X	0.533 (0.363-0.703)	0.841 (0.835-0.845)	0.856 (0.77-0.919)	0.502 (0.496-0.508)	0.847 (0.846-0.847)	0.719 (0.715-0.722)	0	0.856	0.571	0.001	0	1	NA	0.856	NA	0	NA	0.144	0	0	0.5	-0.002	0.848	1	0	0.182	0.815	0.15	0.847	0.15	0.182	0.165	0.152	0.028	0.185	0.499
FGFR2	InceptionV1	10X	0.5 (0.5-0.5)	0 (0-0)	0.144 (0.081-0.23)	0.5 (0.5-0.5)	0.424 (0.15-0.443)	0.152 (0.149-0.155)	0	0.856	1	0	1	0	0.144	NA	0.144	1	0.252	0.144	0.144	1	0.5	0	0.848	1	0	1	0	0.152	NA	0.152	1	0.264	0.152	0.152	1	0.5
FGFR2	InceptionV2	10X	0.5 (0.5-0.5)	0 (0-0)	0.144 (0.081-0.23)	0.5 (0.5-0.5)	0 (0-0)	0.152 (0.149-0.155)	0	0.856	1	0	1	0	0.144	NA	0.144	1	0.252	0.144	0.144	1	0.5	0	0.848	1	0	1	0	0.152	NA	0.152	1	0.264	0.152	0.152	1	0.5
FGFR2	InceptionResnetV1	10X	0.458 (0.358-0.557)	0.052 (0.05-0.055)	0.144 (0.081-0.23)	0.499 (0.499-0.5)	0.424 (0.211-0.467)	0.152 (0.149-0.155)	0	0.856	1	0	1	0	0.144	NA	0.144	1	0.252	0.144	0.144	1	0.5	0	0.848	1	0	0.999	0	0.152	0.267	0.152	0.999	0.264	0.152	0.152	1	0.499
FGFR2	InceptionResnetV2	10X	0.435 (0.339-0.53)	0.01 (0.009-0.011)	0.144 (0.081-0.23)	0.5 (0.5-0.5)	0 (0-0)	0.152 (0.149-0.155)	0	0.856	1	0	1	0	0.144	NA	0.144	1	0.252	0.144	0.144	1	0.5	0	0.848	1	0	1	0	0.152	NA	0.152	1	0.264	0.152	0.152	1	0.5
JAK1	Panoptes4	multi	0.603 (0.447-0.76)	0.788 (0.784-0.795)	0.557 (0.452-0.658)	0.585 (0.578-0.591)	0.779 (0.779-0.78)	0.548 (0.543-0.552)	0.053	0.845	1	0	0.533	0.561	0.182	0.868	0.182	0.533	0.271	0.155	0.082	0.454	0.547	0.066	0.83	1	0	0.57	0.543	0.203	0.86	0.203	0.57	0.3	0.17	0.097	0.476	0.556
JAK1	Panoptes1	multi	0.563 (0.409-0.716)	0.826 (0.822-0.831)	0.835 (0.746-0.903)	0.554 (0.547-0.56)	0.811 (0.809-0.811)	0.806 (0.803-0.81)	-0.02	0.845	0.673	0.001	0	0.988	0	0.844	0	0	NA	0.155	0	0.01	0.494	-0.004	0.83	1	0	0.033	0.965	0.16	0.83	0.16	0.033	0.054	0.17	0.006	0.035	0.499
JAK1	Panoptes2	multi	0.562 (0.401-0.722)	0.813 (0.811-0.822)	0.629 (0.525-0.725)	0.542 (0.535-0.549)	0.812 (0.811-0.813)	0.621 (0.617-0.626)	0.011	0.845	1	0.012	0.333	0.683	0.161	0.848	0.161	0.333	0.217	0.155	0.052	0.32	0.508	0.043	0.83	1	0	0.391	0.669	0.195	0.843	0.195	0.391	0.26	0.17	0.066	0.342	0.53
JAK1	InceptionV3	10X	0.56 (0.399-0.721)	0.821 (0.815-0.826)	0.845 (0.758-0.911)	0.5 (0.494-0.506)	0.821 (0.82-0.821)	0.757 (0.753-0.76)	0	0.845	0.568	0	0	1	NA	0.845	NA	0	NA	0.155	0	0	0.5	0.008	0.832	1	0	0.122	0.885	0.177	0.833	0.177	0.122	0.145	0.168	0.021	0.116	0.504
JAK1	Panoptes2 with clinical	multi	0.559 (0.407-0.711)	0.833 (0.826-0.836)	0.68 (0.578-0.771)	0.567 (0.56-0.573)	0.807 (0.806-0.808)	0.692 (0.688-0.696)	-0.027	0.845	1	0.281	0.2	0.768	0.136	0.84	0.136	0.2	0.162	0.155	0.031	0.227	0.484	0.076	0.83	1	0	0.321	0.768	0.221	0.847	0.221	0.321	0.262	0.17	0.055	0.247	0.545
JAK1	InceptionResnetV2	10X	0.533 (0.374-0.692)	0.827 (0.826-0.837)	0.794 (0.7-0.869)	0.547 (0.542-0.553)	0.822 (0.822-0.823)	0.72 (0.716-0.723)	-0.008	0.845	0.934	0.118	0.067	0.927	0.143	0.844	0.143	0.067	0.091	0.155	0.01	0.072	0.497	0.02	0.832	1	0	0.194	0.826	0.184	0.835	0.184	0.194	0.189	0.168	0.033	0.177	0.51
JAK1	Panoptes3 with clinical	multi	0.533 (0.382-0.684)	0.841 (0.833-0.842)	0.423 (0.323-0.527)	0.546 (0.54-0.553)	0.816 (0.815-0.817)	0.513 (0.509-0.517)	-0.03	0.845	1	0	0.533	0.402	0.14	0.825	0.14	0.533	0.222	0.155	0.082	0.588	0.468	0.036	0.83	1	0	0.561	0.503	0.188	0.848	0.188	0.561	0.281	0.17	0.095	0.508	0.532
JAK1	Panoptes4 with clinical	multi	0.524 (0.382-0.667)	0.844 (0.84-0.849)	0.443 (0.342-0.548)	0.561 (0.554-0.567)	0.805 (0.805-0.806)	0.51 (0.506-0.514)	0.031	0.845	1	0	0.667	0.402	0.169	0.868	0.169	0.667	0.27	0.155	0.103	0.608	0.535	0.046	0.83	1	0	0.59	0.494	0.193	0.855	0.193	0.59	0.29	0.17	0.1	0.521	0.542
JAK1	Panoptes3	multi	0.524 (0.373-0.676)	0.864 (0.855-0.863)	0.557 (0.452-0.658)	0.518 (0.512-0.525)	0.846 (0.845-0.848)	0.519 (0.515-0.524)	-0.009	0.845	1	0	0.4	0.585	0.15	0.842	0.15	0.4	0.218	0.155	0.062	0.412	0.493	-0.018	0.83	1	0	0.433	0.537	0.161	0.822	0.161	0.433	0.234	0.17	0.074	0.458	0.485
JAK1	InceptionResnetV1	10X	0.516 (0.37-0.662)	0.865 (0.859-0.867)	0.67 (0.567-0.762)	0.506 (0.5-0.511)	0.85 (0.849-0.85)	0.63 (0.627-0.634)	-0.138	0.845	1	0.596	0.067	0.78	0.053	0.821	0.053	0.067	0.059	0.155	0.01	0.196	0.424	-0.043	0.832	1	0	0.235	0.71	0.141	0.821	0.141	0.235	0.176	0.168	0.04	0.28	0.473
JAK1	Panoptes1 with clinical	multi	0.482 (0.304-0.66)	0.833 (0.83-0.84)	0.794 (0.7-0.869)	0.501 (0.494-0.507)	0.832 (0.831-0.833)	0.72 (0.716-0.724)	-0.084	0.845	0.934	0.044	0	0.939	0	0.837	0	0	NA	0.155	0	0.052	0.47	-0.001	0.83	1	0.097	0.165	0.834	0.169	0.83	0.169	0.165	0.167	0.17	0.028	0.166	0.5
JAK1	InceptionV1	10X	0.472 (0.331-0.613)	0.867 (0.859-0.867)	0.845 (0.758-0.911)	0.513 (0.507-0.518)	0.842 (0.841-0.843)	0.832 (0.829-0.834)	0	0.845	0.568	0	0	1	NA	0.845	NA	0	NA	0.155	0	0	0.5	0	0.832	0.503	0	0	1	NA	0.832	NA	0	NA	0.168	0	0	0.5
JAK1	InceptionV2	10X	0.437 (0.263-0.61)	0.856 (0.851-0.861)	0.34 (0.247-0.443)	0.512 (0.506-0.518)	0.828 (0.828-0.829)	0.459 (0.455-0.463)	-0.044	0.845	1	0	0.6	0.293	0.134	0.8	0.134	0.6	0.22	0.155	0.093	0.691	0.446	-0.012	0.832	1	0	0.532	0.444	0.163	0.824	0.163	0.532	0.249	0.168	0.09	0.552	0.488
KRAS	InceptionV1	10X	0.685 (0.571-0.799)	0.554 (0.551-0.564)	0.629 (0.525-0.725)	0.604 (0.599-0.608)	0.596 (0.595-0.597)	0.55 (0.546-0.554)	0.211	0.67	0.835	0.243	0.562	0.662	0.45	0.754	0.45	0.562	0.5	0.33	0.186	0.412	0.612	0.132	0.658	1	0	0.658	0.494	0.403	0.736	0.403	0.658	0.5	0.342	0.225	0.558	0.576
KRAS	InceptionResnetV2	10X	0.669 (0.558-0.781)	0.573 (0.565-0.576)	0.68 (0.578-0.771)	0.611 (0.607-0.615)	0.587 (0.587-0.589)	0.636 (0.632-0.64)	0.061	0.67	0.462	0	0.062	0.985	0.667	0.681	0.667	0.062	0.114	0.33	0.021	0.031	0.524	0.101	0.658	1	0	0.259	0.832	0.445	0.684	0.445	0.259	0.328	0.342	0.089	0.199	0.545
KRAS	InceptionV2	10X	0.66 (0.543-0.777)	0.769 (0.759-0.771)	0.67 (0.567-0.762)	0.594 (0.59-0.598)	0.737 (0.736-0.738)	0.658 (0.654-0.662)	0	0.67	0.548	0	0	1	NA	0.67	NA	0	NA	0.33	0	0	0.5	0	0.658	0.502	0	0	1	NA	0.658	NA	0	NA	0.342	0	0	0.5
KRAS	Panoptes1 with clinical	multi	0.643 (0.522-0.764)	0.563 (0.559-0.57)	0.722 (0.621-0.808)	0.598 (0.593-0.603)	0.559 (0.558-0.56)	0.637 (0.633-0.641)	0.259	0.67	0.166	0.001	0.281	0.938	0.692	0.726	0.692	0.281	0.4	0.33	0.093	0.134	0.61	0.159	0.64	0.875	0	0.349	0.799	0.495	0.686	0.495	0.349	0.41	0.36	0.126	0.254	0.574
KRAS	Panoptes1	multi	0.641 (0.524-0.757)	0.575 (0.569-0.58)	0.68 (0.578-0.771)	0.602 (0.596-0.607)	0.562 (0.562-0.563)	0.639 (0.635-0.643)	0.098	0.67	0.462	0	0.125	0.954	0.571	0.689	0.571	0.125	0.205	0.33	0.041	0.072	0.539	0.131	0.64	0.666	0	0.274	0.844	0.498	0.674	0.498	0.274	0.354	0.36	0.099	0.199	0.559
KRAS	InceptionResnetV1	10X	0.594 (0.474-0.714)	0.616 (0.609-0.621)	0.66 (0.557-0.753)	0.564 (0.56-0.569)	0.608 (0.607-0.608)	0.618 (0.614-0.621)	0.021	0.67	0.631	0	0.062	0.954	0.4	0.674	0.4	0.062	0.108	0.33	0.021	0.052	0.508	0.078	0.658	1	0	0.277	0.795	0.412	0.679	0.412	0.277	0.331	0.342	0.095	0.23	0.536
KRAS	Panoptes2 with clinical	multi	0.592 (0.475-0.71)	0.607 (0.611-0.623)	0.66 (0.557-0.753)	0.543 (0.538-0.548)	0.607 (0.605-0.607)	0.607 (0.602-0.611)	0.021	0.67	0.631	0	0.062	0.954	0.4	0.674	0.4	0.062	0.108	0.33	0.021	0.052	0.508	0.046	0.64	1	0	0.212	0.829	0.411	0.651	0.411	0.212	0.28	0.36	0.076	0.186	0.521
KRAS	Panoptes2	multi	0.551 (0.433-0.669)	0.635 (0.634-0.646)	0.67 (0.567-0.762)	0.549 (0.544-0.554)	0.607 (0.606-0.608)	0.61 (0.606-0.614)	0.06	0.67	0.548	0	0.094	0.954	0.5	0.681	0.5	0.094	0.158	0.33	0.031	0.062	0.524	0.036	0.64	1	0	0.178	0.853	0.406	0.648	0.406	0.178	0.248	0.36	0.064	0.158	0.516
KRAS	InceptionV3	10X	0.531 (0.404-0.659)	0.63 (0.622-0.633)	0.67 (0.567-0.762)	0.498 (0.493-0.502)	0.656 (0.656-0.658)	0.604 (0.601-0.608)	0	0.67	0.548	0	0	1	NA	0.67	NA	0	NA	0.33	0	0	0.5	0.004	0.658	1	0	0.178	0.826	0.347	0.659	0.347	0.178	0.235	0.342	0.061	0.176	0.502
KRAS	Panoptes4	multi	0.526 (0.406-0.646)	0.671 (0.664-0.677)	0.639 (0.535-0.734)	0.535 (0.53-0.54)	0.621 (0.62-0.622)	0.601 (0.597-0.605)	-0.018	0.67	0.777	0	0.062	0.923	0.286	0.667	0.286	0.062	0.103	0.33	0.021	0.072	0.493	0.026	0.64	1	0	0.191	0.832	0.391	0.646	0.391	0.191	0.257	0.36	0.069	0.176	0.512
KRAS	Panoptes3	multi	0.468 (0.345-0.591)	0.629 (0.621-0.633)	0.649 (0.546-0.744)	0.56 (0.555-0.566)	0.593 (0.592-0.594)	0.6 (0.596-0.604)	0.092	0.67	0.708	0.01	0.219	0.862	0.438	0.691	0.438	0.219	0.292	0.33	0.072	0.165	0.54	0.07	0.64	1	0	0.293	0.773	0.421	0.66	0.421	0.293	0.345	0.36	0.105	0.251	0.533
KRAS	Panoptes4 with clinical	multi	0.453 (0.332-0.575)	0.623 (0.611-0.623)	0.639 (0.535-0.734)	0.554 (0.549-0.559)	0.596 (0.595-0.597)	0.62 (0.616-0.625)	0.039	0.67	0.777	0.002	0.156	0.877	0.385	0.679	0.385	0.156	0.222	0.33	0.052	0.134	0.517	0.073	0.64	1	0	0.218	0.847	0.445	0.658	0.445	0.218	0.293	0.36	0.079	0.176	0.532
KRAS	Panoptes3 with clinical	multi	0.448 (0.327-0.569)	0.644 (0.633-0.645)	0.649 (0.546-0.744)	0.558 (0.553-0.563)	0.595 (0.593-0.596)	0.617 (0.613-0.622)	0.001	0.67	0.708	0	0.062	0.938	0.333	0.67	0.333	0.062	0.105	0.33	0.021	0.062	0.5	0.081	0.64	1	0	0.247	0.826	0.444	0.661	0.444	0.247	0.318	0.36	0.089	0.201	0.537
MTOR	Panoptes2	multi	0.613 (0.446-0.78)	0.835 (0.826-0.836)	0.887 (0.806-0.942)	0.513 (0.504-0.521)	0.916 (0.916-0.917)	0.878 (0.875-0.881)	0.137	0.876	0.454	0.003	0.083	1	1	0.885	1	0.083	0.154	0.124	0.01	0.01	0.542	0.016	0.92	1	0	0.065	0.949	0.099	0.921	0.099	0.065	0.078	0.08	0.005	0.052	0.507
MTOR	Panoptes4	multi	0.604 (0.432-0.776)	0.836 (0.832-0.842)	0.711 (0.61-0.799)	0.601 (0.591-0.61)	0.891 (0.889-0.891)	0.652 (0.648-0.656)	0.069	0.876	1	0.038	0.333	0.765	0.167	0.89	0.167	0.333	0.222	0.124	0.041	0.247	0.549	0.053	0.92	1	0	0.466	0.668	0.108	0.935	0.108	0.466	0.176	0.08	0.037	0.343	0.567
MTOR	Panoptes3	multi	0.597 (0.425-0.769)	0.845 (0.835-0.845)	0.711 (0.61-0.799)	0.527 (0.517-0.536)	0.912 (0.912-0.914)	0.673 (0.669-0.677)	-0.035	0.876	1	0.186	0.167	0.788	0.1	0.87	0.1	0.167	0.125	0.124	0.021	0.206	0.477	0.008	0.92	1	0	0.314	0.704	0.084	0.922	0.084	0.314	0.133	0.08	0.025	0.298	0.509
MTOR	Panoptes1	multi	0.578 (0.398-0.759)	0.829 (0.829-0.839)	0.876 (0.794-0.934)	0.521 (0.511-0.53)	0.92 (0.919-0.921)	0.852 (0.849-0.855)	0.201	0.876	0.576	0.043	0.167	0.976	0.5	0.892	0.5	0.167	0.25	0.124	0.021	0.041	0.572	0.007	0.92	1	0.12	0.089	0.918	0.086	0.921	0.086	0.089	0.088	0.08	0.007	0.083	0.504
MTOR	Panoptes4 with clinical	multi	0.567 (0.413-0.72)	0.906 (0.901-0.906)	0.515 (0.412-0.618)	0.538 (0.529-0.547)	0.93 (0.93-0.931)	0.515 (0.511-0.52)	-0.059	0.876	1	0	0.333	0.541	0.093	0.852	0.093	0.333	0.145	0.124	0.041	0.443	0.437	-0.016	0.92	1	0	0.424	0.523	0.072	0.913	0.072	0.424	0.123	0.08	0.034	0.472	0.474
MTOR	Panoptes1 with clinical	multi	0.557 (0.383-0.731)	0.847 (0.847-0.858)	0.639 (0.535-0.734)	0.55 (0.541-0.56)	0.907 (0.907-0.909)	0.536 (0.532-0.541)	0.009	0.876	1	0.002	0.333	0.682	0.129	0.879	0.129	0.333	0.186	0.124	0.041	0.32	0.508	0.021	0.92	1	0	0.531	0.537	0.09	0.929	0.09	0.531	0.154	0.08	0.042	0.469	0.534
MTOR	Panoptes3 with clinical	multi	0.546 (0.376-0.716)	0.854 (0.845-0.854)	0.485 (0.382-0.588)	0.522 (0.512-0.531)	0.913 (0.914-0.914)	0.461 (0.456-0.465)	-0.007	0.876	1	0	0.5	0.482	0.12	0.872	0.12	0.5	0.194	0.124	0.062	0.515	0.491	0.006	0.92	1	0	0.572	0.451	0.083	0.924	0.083	0.572	0.145	0.08	0.046	0.551	0.511
MTOR	InceptionResnetV1	10X	0.536 (0.366-0.706)	0.851 (0.846-0.855)	0.876 (0.794-0.934)	0.519 (0.511-0.527)	0.91 (0.91-0.911)	0.858 (0.855-0.86)	0	0.876	0.576	0.001	0	1	NA	0.876	NA	0	NA	0.124	0	0	0.5	0.02	0.916	1	0	0.09	0.928	0.104	0.917	0.104	0.09	0.097	0.084	0.008	0.073	0.509
MTOR	InceptionResnetV2	10X	0.525 (0.291-0.758)	0.824 (0.817-0.827)	0.887 (0.806-0.942)	0.516 (0.508-0.525)	0.907 (0.906-0.908)	0.866 (0.863-0.868)	0.137	0.876	0.454	0.003	0.083	1	1	0.885	1	0.083	0.154	0.124	0.01	0.01	0.542	0.052	0.916	1	0	0.113	0.935	0.138	0.92	0.138	0.113	0.124	0.084	0.01	0.069	0.524
MTOR	InceptionV3	10X	0.524 (0.355-0.692)	0.885 (0.878-0.886)	0.876 (0.794-0.934)	0.5 (0.492-0.508)	0.913 (0.912-0.913)	0.84 (0.837-0.842)	0	0.876	0.576	0.001	0	1	NA	0.876	NA	0	NA	0.124	0	0	0.5	0	0.916	1	0	0.092	0.909	0.084	0.916	0.084	0.092	0.088	0.084	0.008	0.091	0.5
MTOR	InceptionV1	10X	0.508 (0.322-0.693)	0.865 (0.857-0.866)	0.124 (0.066-0.206)	0.51 (0.502-0.518)	0.914 (0.913-0.914)	0.084 (0.082-0.086)	0	0.876	1	0	1	0	0.124	NA	0.124	1	0.22	0.124	0.124	1	0.5	0	0.916	1	0	1	0	0.084	NA	0.084	1	0.155	0.084	0.084	1	0.5
MTOR	InceptionV2	10X	0.5 (0.5-0.5)	0 (0-0)	0.876 (0.794-0.934)	0.5 (0.5-0.5)	0 (0-0)	0.916 (0.914-0.918)	0	0.876	0.576	0.001	0	1	NA	0.876	NA	0	NA	0.124	0	0	0.5	0	0.916	0.504	0	0	1	NA	0.916	NA	0	NA	0.084	0	0	0.5
MTOR	Panoptes2 with clinical	multi	0.478 (0.295-0.662)	0.848 (0.842-0.851)	0.753 (0.655-0.835)	0.583 (0.573-0.593)	0.88 (0.879-0.881)	0.698 (0.694-0.702)	0.061	0.876	1	0.307	0.25	0.824	0.167	0.886	0.167	0.25	0.2	0.124	0.031	0.186	0.537	0.059	0.92	1	0	0.404	0.724	0.113	0.933	0.113	0.404	0.176	0.08	0.032	0.286	0.564
PIK3CA	InceptionV2	10X	0.646 (0.535-0.757)	0.631 (0.623-0.637)	0.577 (0.473-0.677)	0.541 (0.536-0.545)	0.55 (0.549-0.55)	0.526 (0.522-0.53)	0.159	0.515	0.132	0.212	0.66	0.5	0.554	0.61	0.554	0.66	0.602	0.485	0.32	0.577	0.58	0.048	0.508	0	0	0.678	0.37	0.526	0.527	0.526	0.678	0.592	0.508	0.344	0.654	0.524
PIK3CA	Panoptes4 with clinical	multi	0.606 (0.493-0.719)	0.558 (0.541-0.557)	0.577 (0.473-0.677)	0.589 (0.584-0.593)	0.565 (0.565-0.567)	0.563 (0.558-0.567)	0.152	0.515	0.132	0.755	0.532	0.62	0.568	0.585	0.568	0.532	0.549	0.485	0.258	0.454	0.576	0.123	0.509	0	0	0.495	0.628	0.562	0.563	0.562	0.495	0.526	0.491	0.243	0.433	0.561
PIK3CA	Panoptes2 with clinical	multi	0.591 (0.477-0.705)	0.567 (0.561-0.579)	0.546 (0.442-0.648)	0.575 (0.57-0.58)	0.56 (0.559-0.562)	0.541 (0.537-0.546)	0.109	0.515	0.306	0	0.851	0.26	0.519	0.65	0.519	0.851	0.645	0.485	0.412	0.794	0.556	0.09	0.509	0	0	0.761	0.33	0.523	0.589	0.523	0.761	0.62	0.491	0.374	0.715	0.545
PIK3CA	Panoptes3	multi	0.589 (0.475-0.702)	0.578 (0.567-0.58)	0.557 (0.452-0.658)	0.564 (0.559-0.569)	0.544 (0.543-0.546)	0.54 (0.535-0.544)	0.125	0.515	0.239	0.001	0.787	0.34	0.529	0.63	0.529	0.787	0.632	0.485	0.381	0.722	0.564	0.084	0.509	0	0	0.68	0.404	0.524	0.567	0.524	0.68	0.592	0.491	0.334	0.638	0.542
PIK3CA	InceptionV1	10X	0.578 (0.463-0.693)	0.537 (0.536-0.552)	0.588 (0.483-0.687)	0.521 (0.517-0.526)	0.525 (0.523-0.525)	0.51 (0.506-0.514)	0.165	0.515	0.093	0.007	0.383	0.78	0.621	0.574	0.621	0.383	0.474	0.485	0.186	0.299	0.581	0.023	0.508	0.137	0	0.4	0.623	0.522	0.502	0.522	0.4	0.453	0.508	0.203	0.389	0.511
PIK3CA	Panoptes1	multi	0.574 (0.46-0.689)	0.541 (0.528-0.543)	0.495 (0.392-0.598)	0.532 (0.527-0.537)	0.519 (0.517-0.519)	0.525 (0.52-0.529)	-0.026	0.515	0.694	0.002	0.234	0.74	0.458	0.507	0.458	0.234	0.31	0.485	0.113	0.247	0.487	0.043	0.509	0	0	0.326	0.716	0.526	0.524	0.526	0.326	0.403	0.491	0.16	0.305	0.521
PIK3CA	InceptionResnetV2	10X	0.566 (0.45-0.682)	0.544 (0.536-0.552)	0.588 (0.483-0.687)	0.542 (0.538-0.546)	0.555 (0.554-0.556)	0.526 (0.522-0.53)	0.178	0.515	0.093	0.429	0.638	0.54	0.566	0.614	0.566	0.638	0.6	0.485	0.309	0.546	0.589	0.052	0.508	0	0.29	0.531	0.522	0.534	0.519	0.534	0.531	0.532	0.508	0.269	0.505	0.526
PIK3CA	Panoptes4	multi	0.557 (0.441-0.672)	0.52 (0.506-0.519)	0.567 (0.463-0.667)	0.531 (0.526-0.536)	0.523 (0.521-0.523)	0.512 (0.508-0.517)	0.147	0.515	0.18	0	0.83	0.32	0.534	0.667	0.534	0.83	0.65	0.485	0.402	0.753	0.575	0.032	0.509	0.064	0	0.715	0.317	0.502	0.536	0.502	0.715	0.59	0.491	0.351	0.698	0.516
PIK3CA	InceptionResnetV1	10X	0.537 (0.421-0.654)	0.444 (0.44-0.453)	0.505 (0.402-0.608)	0.507 (0.502-0.511)	0.516 (0.514-0.517)	0.5 (0.496-0.503)	-0.019	0.515	0.62	0	0.021	0.96	0.333	0.511	0.333	0.021	0.04	0.485	0.01	0.031	0.491	0.009	0.508	1	0	0.172	0.838	0.522	0.495	0.522	0.172	0.258	0.508	0.087	0.167	0.505
PIK3CA	Panoptes2	multi	0.527 (0.411-0.644)	0.519 (0.496-0.512)	0.495 (0.392-0.598)	0.525 (0.52-0.53)	0.507 (0.506-0.508)	0.51 (0.506-0.514)	0.002	0.515	0.694	0.004	0.702	0.3	0.485	0.517	0.485	0.702	0.574	0.485	0.34	0.701	0.501	0.023	0.509	0.356	0	0.609	0.414	0.501	0.524	0.501	0.609	0.55	0.491	0.299	0.598	0.512
PIK3CA	Panoptes1 with clinical	multi	0.516 (0.399-0.633)	0.473 (0.461-0.474)	0.505 (0.402-0.608)	0.504 (0.499-0.509)	0.479 (0.478-0.48)	0.511 (0.507-0.516)	0.017	0.515	0.62	0.112	0.617	0.4	0.492	0.526	0.492	0.617	0.547	0.485	0.299	0.608	0.509	0.026	0.509	0.159	0	0.599	0.427	0.502	0.525	0.502	0.599	0.546	0.491	0.294	0.586	0.513
PIK3CA	Panoptes3 with clinical	multi	0.508 (0.391-0.625)	0.483 (0.48-0.496)	0.485 (0.382-0.588)	0.516 (0.511-0.521)	0.48 (0.478-0.48)	0.488 (0.484-0.492)	-0.014	0.515	0.762	0	0.766	0.22	0.48	0.5	0.48	0.766	0.59	0.485	0.371	0.773	0.493	-0.017	0.509	1	0	0.685	0.298	0.485	0.495	0.485	0.685	0.568	0.491	0.336	0.694	0.491
PIK3CA	InceptionV3	10X	0.487 (0.369-0.605)	0.535 (0.526-0.542)	0.485 (0.382-0.588)	0.505 (0.5-0.509)	0.504 (0.504-0.505)	0.498 (0.494-0.502)	-0.011	0.515	0.762	0	0.809	0.18	0.481	0.5	0.481	0.809	0.603	0.485	0.392	0.814	0.494	-0.005	0.508	1	0.011	0.512	0.483	0.505	0.49	0.505	0.512	0.509	0.508	0.26	0.515	0.498
PIK3R1	InceptionResnetV1	10X	0.601 (0.485-0.717)	0.323 (0.326-0.335)	0.598 (0.493-0.696)	0.567 (0.562-0.571)	0.336 (0.336-0.337)	0.593 (0.589-0.596)	-0.021	0.608	0.625	0	0	0.983	0	0.604	0	0	NA	0.392	0	0.01	0.492	-0.03	0.619	1	0	0.045	0.93	0.284	0.613	0.284	0.045	0.078	0.381	0.017	0.06	0.488
PIK3R1	Panoptes3	multi	0.577 (0.459-0.695)	0.435 (0.435-0.448)	0.557 (0.452-0.658)	0.585 (0.58-0.59)	0.428 (0.427-0.429)	0.544 (0.54-0.549)	0.167	0.608	0.873	0	0.763	0.424	0.46	0.735	0.46	0.763	0.574	0.392	0.299	0.649	0.593	0.127	0.617	1	0	0.68	0.46	0.438	0.699	0.438	0.68	0.533	0.383	0.26	0.594	0.57
PIK3R1	Panoptes2	multi	0.558 (0.438-0.677)	0.409 (0.401-0.416)	0.464 (0.362-0.568)	0.558 (0.553-0.563)	0.409 (0.408-0.409)	0.502 (0.497-0.506)	0.037	0.608	0.999	0	0.789	0.254	0.405	0.652	0.405	0.789	0.536	0.392	0.309	0.763	0.522	0.093	0.617	1	0	0.778	0.33	0.419	0.706	0.419	0.778	0.544	0.383	0.298	0.711	0.554
PIK3R1	InceptionResnetV2	10X	0.553 (0.437-0.668)	0.337 (0.334-0.343)	0.464 (0.362-0.568)	0.515 (0.511-0.52)	0.352 (0.351-0.353)	0.508 (0.504-0.511)	-0.169	0.608	0.999	0.332	0.211	0.627	0.267	0.552	0.267	0.211	0.235	0.392	0.082	0.309	0.419	-0.061	0.619	1	0	0.312	0.628	0.341	0.597	0.341	0.312	0.326	0.381	0.119	0.349	0.47
PIK3R1	InceptionV3	10X	0.55 (0.429-0.671)	0.471 (0.459-0.475)	0.608 (0.504-0.706)	0.502 (0.498-0.507)	0.379 (0.377-0.379)	0.544 (0.54-0.547)	0	0.608	0.544	0	0	1	NA	0.608	NA	0	NA	0.392	0	0	0.5	0.002	0.619	1	0	0.321	0.681	0.382	0.619	0.382	0.321	0.349	0.381	0.122	0.32	0.501
PIK3R1	Panoptes4 with clinical	multi	0.541 (0.421-0.661)	0.414 (0.407-0.421)	0.546 (0.442-0.648)	0.542 (0.537-0.547)	0.392 (0.39-0.392)	0.54 (0.536-0.545)	0.099	0.608	0.911	0.097	0.579	0.525	0.44	0.66	0.44	0.579	0.5	0.392	0.227	0.515	0.552	0.078	0.617	1	0	0.544	0.538	0.422	0.656	0.422	0.544	0.476	0.383	0.208	0.494	0.541
PIK3R1	Panoptes1 with clinical	multi	0.532 (0.414-0.65)	0.362 (0.353-0.365)	0.454 (0.352-0.558)	0.541 (0.536-0.546)	0.404 (0.403-0.405)	0.54 (0.536-0.545)	-0.131	0.608	0.999	0.784	0.342	0.525	0.317	0.554	0.317	0.342	0.329	0.392	0.134	0.423	0.434	0.034	0.617	1	0	0.418	0.616	0.403	0.631	0.403	0.418	0.411	0.383	0.16	0.397	0.517
PIK3R1	Panoptes4	multi	0.521 (0.403-0.64)	0.394 (0.39-0.404)	0.546 (0.442-0.648)	0.531 (0.526-0.536)	0.398 (0.396-0.398)	0.557 (0.553-0.562)	-0.009	0.608	0.911	0.097	0.263	0.729	0.385	0.606	0.385	0.263	0.312	0.392	0.103	0.268	0.496	0.034	0.617	1	0	0.341	0.691	0.407	0.629	0.407	0.341	0.371	0.383	0.131	0.321	0.516
PIK3R1	Panoptes3 with clinical	multi	0.519 (0.402-0.637)	0.373 (0.356-0.369)	0.598 (0.493-0.696)	0.535 (0.53-0.54)	0.405 (0.405-0.406)	0.583 (0.579-0.588)	0.002	0.608	0.625	0	0.053	0.949	0.4	0.609	0.4	0.053	0.093	0.392	0.021	0.052	0.501	0.029	0.617	1	0	0.213	0.813	0.414	0.625	0.414	0.213	0.281	0.383	0.082	0.197	0.513
PIK3R1	Panoptes2 with clinical	multi	0.512 (0.394-0.631)	0.378 (0.376-0.39)	0.526 (0.422-0.628)	0.513 (0.508-0.518)	0.383 (0.382-0.384)	0.547 (0.542-0.551)	-0.044	0.608	0.96	0.185	0.263	0.695	0.357	0.594	0.357	0.263	0.303	0.392	0.103	0.289	0.479	0.012	0.617	1	0	0.332	0.68	0.391	0.621	0.391	0.332	0.359	0.383	0.127	0.325	0.506
PIK3R1	InceptionV2	10X	0.502 (0.38-0.624)	0.395 (0.387-0.401)	0.546 (0.442-0.648)	0.511 (0.507-0.516)	0.375 (0.374-0.376)	0.515 (0.511-0.519)	0.039	0.608	0.911	0.88	0.395	0.644	0.417	0.623	0.417	0.395	0.405	0.392	0.155	0.371	0.519	-0.006	0.619	1	0	0.419	0.575	0.378	0.616	0.378	0.419	0.397	0.381	0.16	0.423	0.497
PIK3R1	InceptionV1	10X	0.5 (0.5-0.5)	0 (0-0)	0.608 (0.504-0.706)	0.5 (0.5-0.5)	0 (0-0)	0.619 (0.615-0.622)	0	0.608	0.544	0	0	1	NA	0.608	NA	0	NA	0.392	0	0	0.5	0	0.619	0.502	0	0	1	NA	0.619	NA	0	NA	0.381	0	0	0.5
PIK3R1	Panoptes1	multi	0.48 (0.363-0.597)	0.358 (0.351-0.364)	0.485 (0.382-0.588)	0.53 (0.525-0.535)	0.382 (0.381-0.383)	0.539 (0.534-0.543)	-0.146	0.608	0.995	0.12	0.184	0.678	0.269	0.563	0.269	0.184	0.219	0.392	0.072	0.268	0.431	-0.005	0.617	1	0	0.322	0.673	0.379	0.615	0.379	0.322	0.348	0.383	0.123	0.325	0.497
PPP2R1A	InceptionV2	10X	0.629 (0.394-0.863)	0.19 (0.185-0.206)	0.103 (0.051-0.181)	0.558 (0.55-0.566)	0.148 (0.147-0.15)	0.093 (0.091-0.095)	0	0.897	1	0	1	0	0.103	NA	0.103	1	0.187	0.103	0.103	1	0.5	0	0.907	1	0	1	0	0.093	NA	0.093	1	0.17	0.093	0.093	1	0.5
PPP2R1A	InceptionResnetV2	10X	0.623 (0.418-0.828)	0.174 (0.179-0.194)	0.866 (0.782-0.927)	0.577 (0.57-0.584)	0.116 (0.116-0.117)	0.812 (0.809-0.815)	-0.05	0.897	0.877	0.096	0	0.966	0	0.894	0	0	NA	0.103	0	0.031	0.483	0.063	0.907	1	0	0.201	0.875	0.141	0.914	0.141	0.201	0.166	0.093	0.019	0.132	0.538
PPP2R1A	InceptionResnetV1	10X	0.603 (0.441-0.766)	0.142 (0.133-0.145)	0.887 (0.806-0.942)	0.527 (0.519-0.535)	0.108 (0.107-0.109)	0.808 (0.805-0.811)	0.213	0.897	0.703	0.228	0.2	0.966	0.4	0.913	0.4	0.2	0.267	0.103	0.021	0.052	0.583	0.033	0.907	1	0	0.164	0.874	0.118	0.911	0.118	0.164	0.137	0.093	0.015	0.129	0.519
PPP2R1A	Panoptes2	multi	0.597 (0.384-0.809)	0.093 (0.091-0.099)	0.773 (0.677-0.852)	0.544 (0.536-0.552)	0.087 (0.086-0.088)	0.732 (0.729-0.736)	0.031	0.897	1	0.286	0.2	0.839	0.125	0.901	0.125	0.2	0.154	0.103	0.021	0.165	0.52	-0.034	0.904	1	0	0.155	0.794	0.074	0.899	0.074	0.155	0.1	0.096	0.015	0.202	0.474
PPP2R1A	Panoptes4 with clinical	multi	0.587 (0.377-0.798)	0.103 (0.097-0.105)	0.845 (0.758-0.911)	0.532 (0.523-0.541)	0.1 (0.101-0.101)	0.825 (0.821-0.828)	0.036	0.897	0.96	0.606	0.1	0.931	0.143	0.9	0.143	0.1	0.118	0.103	0.01	0.072	0.516	0.016	0.904	1	0	0.117	0.899	0.11	0.906	0.11	0.117	0.113	0.096	0.011	0.102	0.508
PPP2R1A	Panoptes3	multi	0.571 (0.34-0.803)	0.162 (0.157-0.173)	0.381 (0.285-0.486)	0.546 (0.537-0.556)	0.13 (0.13-0.131)	0.421 (0.417-0.426)	0.013	0.897	1	0	0.7	0.345	0.109	0.909	0.109	0.7	0.189	0.103	0.072	0.66	0.522	0.006	0.904	1	0	0.618	0.4	0.098	0.908	0.098	0.618	0.17	0.096	0.059	0.601	0.509
PPP2R1A	Panoptes4	multi	0.562 (0.344-0.78)	0.154 (0.139-0.156)	0.701 (0.6-0.79)	0.552 (0.543-0.561)	0.127 (0.126-0.128)	0.652 (0.648-0.656)	0.077	0.897	1	0.003	0.4	0.736	0.148	0.914	0.148	0.4	0.216	0.103	0.041	0.278	0.568	0.046	0.904	1	0	0.42	0.677	0.121	0.917	0.121	0.42	0.188	0.096	0.04	0.333	0.548
PPP2R1A	InceptionV3	10X	0.559 (0.368-0.749)	0.086 (0.087-0.092)	0.897 (0.819-0.949)	0.5 (0.493-0.508)	0.091 (0.09-0.091)	0.818 (0.815-0.821)	0	0.897	0.583	0.004	0	1	NA	0.897	NA	0	NA	0.103	0	0	0.5	-0.006	0.907	1	0	0.102	0.891	0.088	0.906	0.088	0.102	0.094	0.093	0.01	0.108	0.497
PPP2R1A	Panoptes3 with clinical	multi	0.545 (0.316-0.773)	0.136 (0.128-0.142)	0.856 (0.77-0.919)	0.544 (0.535-0.553)	0.118 (0.117-0.119)	0.833 (0.829-0.836)	0.144	0.897	0.928	0.789	0.2	0.931	0.25	0.91	0.25	0.2	0.222	0.103	0.021	0.082	0.566	0.074	0.904	1	0	0.176	0.902	0.159	0.912	0.159	0.176	0.167	0.096	0.017	0.105	0.539
PPP2R1A	Panoptes2 with clinical	multi	0.537 (0.32-0.754)	0.122 (0.118-0.13)	0.845 (0.758-0.911)	0.558 (0.549-0.567)	0.128 (0.127-0.129)	0.837 (0.834-0.841)	0.125	0.897	0.96	1	0.2	0.92	0.222	0.909	0.222	0.2	0.211	0.103	0.021	0.093	0.56	0.067	0.904	1	0.397	0.158	0.909	0.156	0.911	0.156	0.158	0.157	0.096	0.015	0.097	0.534
PPP2R1A	Panoptes1 with clinical	multi	0.529 (0.323-0.734)	0.119 (0.116-0.129)	0.866 (0.782-0.927)	0.518 (0.509-0.526)	0.105 (0.104-0.105)	0.839 (0.836-0.842)	0.164	0.897	0.877	0.579	0.2	0.943	0.286	0.911	0.286	0.2	0.235	0.103	0.021	0.072	0.571	0.037	0.904	1	0	0.12	0.915	0.131	0.908	0.131	0.12	0.125	0.096	0.011	0.088	0.518
PPP2R1A	InceptionV1	10X	0.497 (0.295-0.698)	0.122 (0.114-0.124)	0.639 (0.535-0.734)	0.515 (0.507-0.522)	0.11 (0.109-0.11)	0.636 (0.632-0.639)	-0.011	0.897	1	0.001	0.3	0.678	0.097	0.894	0.097	0.3	0.146	0.103	0.031	0.32	0.489	0.001	0.907	1	0	0.337	0.666	0.094	0.907	0.094	0.337	0.147	0.093	0.031	0.334	0.502
PPP2R1A	Panoptes1	multi	0.449 (0.227-0.672)	0.133 (0.134-0.146)	0.742 (0.643-0.826)	0.568 (0.559-0.577)	0.136 (0.136-0.138)	0.685 (0.681-0.689)	0.115	0.897	1	0.016	0.4	0.782	0.174	0.919	0.174	0.4	0.242	0.103	0.041	0.237	0.591	0.056	0.904	1	0	0.391	0.716	0.127	0.918	0.127	0.391	0.192	0.096	0.037	0.294	0.554
PTEN	Panoptes4	multi	0.825 (0.719-0.93)	0.921 (0.916-0.921)	0.691 (0.589-0.781)	0.775 (0.77-0.78)	0.911 (0.911-0.912)	0.662 (0.658-0.666)	0.333	0.773	0.977	0.001	0.667	0.773	0.909	0.405	0.909	0.667	0.769	0.773	0.515	0.567	0.72	0.28	0.786	1	0	0.637	0.754	0.905	0.362	0.905	0.637	0.747	0.786	0.5	0.553	0.695
PTEN	Panoptes4	multi	0.825 (0.725-0.924)	0.92 (0.913-0.92)	0.722 (0.621-0.808)	0.711 (0.706-0.717)	0.883 (0.883-0.884)	0.651 (0.647-0.655)	0.407	0.773	0.906	0	0.68	0.864	0.944	0.442	0.944	0.68	0.791	0.773	0.526	0.557	0.772	0.245	0.786	1	0	0.637	0.7	0.886	0.345	0.886	0.637	0.741	0.786	0.501	0.565	0.669
PTEN	InceptionV1	10X	0.813 (0.704-0.922)	0.914 (0.905-0.911)	0.847 (0.76-0.912)	0.732 (0.727-0.737)	0.894 (0.894-0.895)	0.751 (0.748-0.754)	0.486	0.776	0.053	0.039	0.961	0.455	0.859	0.769	0.859	0.961	0.907	0.776	0.745	0.867	0.708	0.299	0.789	1	0	0.817	0.502	0.86	0.423	0.86	0.817	0.838	0.789	0.645	0.75	0.66
PTEN	Panoptes3	multi	0.799 (0.683-0.915)	0.907 (0.898-0.903)	0.856 (0.77-0.919)	0.722 (0.716-0.728)	0.878 (0.877-0.879)	0.746 (0.742-0.75)	0.575	0.773	0.03	0.789	0.92	0.636	0.896	0.7	0.896	0.92	0.908	0.773	0.711	0.794	0.778	0.322	0.786	1	0	0.796	0.563	0.87	0.429	0.87	0.796	0.831	0.786	0.625	0.719	0.679
PTEN	InceptionV2	10X	0.789 (0.674-0.904)	0.899 (0.892-0.9)	0.827 (0.737-0.896)	0.714 (0.709-0.719)	0.88 (0.879-0.88)	0.773 (0.77-0.776)	0.394	0.776	0.137	0.015	0.961	0.364	0.839	0.727	0.839	0.961	0.896	0.776	0.745	0.888	0.662	0.305	0.789	1	0	0.863	0.436	0.851	0.459	0.851	0.863	0.857	0.789	0.681	0.8	0.649
PTEN	Panoptes2	multi	0.775 (0.665-0.884)	0.907 (0.899-0.904)	0.784 (0.688-0.861)	0.708 (0.702-0.714)	0.884 (0.883-0.885)	0.749 (0.745-0.753)	0.373	0.773	0.461	1	0.867	0.5	0.855	0.524	0.855	0.867	0.861	0.773	0.67	0.784	0.683	0.285	0.786	1	0	0.824	0.473	0.851	0.424	0.851	0.824	0.838	0.786	0.648	0.761	0.649
PTEN	Panoptes1	multi	0.774 (0.66-0.887)	0.902 (0.896-0.903)	0.794 (0.7-0.869)	0.708 (0.702-0.714)	0.883 (0.882-0.883)	0.722 (0.718-0.726)	0.43	0.773	0.365	0.823	0.853	0.591	0.877	0.542	0.877	0.853	0.865	0.773	0.66	0.753	0.722	0.27	0.786	1	0	0.775	0.53	0.858	0.391	0.858	0.775	0.814	0.786	0.609	0.709	0.652
PTEN	Panoptes2	multi	0.773 (0.658-0.888)	0.898 (0.891-0.898)	0.701 (0.6-0.79)	0.723 (0.717-0.729)	0.882 (0.881-0.883)	0.698 (0.694-0.702)	0.313	0.773	0.962	0.009	0.707	0.682	0.883	0.405	0.883	0.707	0.785	0.773	0.546	0.619	0.694	0.288	0.786	1	0	0.711	0.652	0.882	0.381	0.882	0.711	0.787	0.786	0.559	0.633	0.681
PTEN	Panoptes1	multi	0.767 (0.636-0.898)	0.864 (0.859-0.869)	0.763 (0.666-0.843)	0.698 (0.692-0.704)	0.862 (0.861-0.863)	0.696 (0.692-0.7)	0.409	0.773	0.649	0.095	0.787	0.682	0.894	0.484	0.894	0.787	0.837	0.773	0.608	0.68	0.734	0.271	0.786	1	0	0.718	0.617	0.873	0.374	0.873	0.718	0.788	0.786	0.564	0.646	0.667
PTEN	Panoptes1 with clinical	multi	0.765 (0.645-0.885)	0.896 (0.887-0.893)	0.732 (0.632-0.817)	0.695 (0.689-0.701)	0.871 (0.87-0.871)	0.663 (0.659-0.667)	0.342	0.773	0.862	0.078	0.76	0.636	0.877	0.438	0.877	0.76	0.814	0.773	0.588	0.67	0.698	0.224	0.786	1	0	0.677	0.612	0.865	0.341	0.865	0.677	0.76	0.786	0.532	0.615	0.645
PTEN	InceptionV1	10X	0.748 (0.616-0.88)	0.881 (0.875-0.883)	0.371 (0.275-0.475)	0.705 (0.7-0.711)	0.881 (0.88-0.882)	0.494 (0.49-0.498)	0.064	0.773	1	0	0.213	0.909	0.889	0.253	0.889	0.213	0.344	0.773	0.165	0.186	0.561	0.123	0.789	1	0	0.412	0.802	0.886	0.267	0.886	0.412	0.562	0.789	0.325	0.367	0.607
PTEN	Panoptes2 with clinical	multi	0.747 (0.622-0.871)	0.879 (0.87-0.879)	0.619 (0.514-0.715)	0.696 (0.69-0.702)	0.874 (0.874-0.875)	0.611 (0.607-0.616)	0.224	0.773	1	0	0.587	0.727	0.88	0.34	0.88	0.587	0.704	0.773	0.454	0.515	0.657	0.2	0.786	1	0	0.587	0.701	0.878	0.317	0.878	0.587	0.703	0.786	0.461	0.525	0.644
PTEN	InceptionResnetV2	10X	0.745 (0.613-0.876)	0.881 (0.874-0.882)	0.827 (0.737-0.896)	0.716 (0.711-0.721)	0.889 (0.888-0.889)	0.806 (0.803-0.809)	0.343	0.776	0.137	0.001	0.987	0.273	0.824	0.857	0.824	0.987	0.898	0.776	0.765	0.929	0.63	0.322	0.789	0	0	0.928	0.35	0.842	0.563	0.842	0.928	0.883	0.789	0.732	0.869	0.639
PTEN	InceptionV3	10X	0.731 (0.602-0.859)	0.871 (0.865-0.875)	0.773 (0.677-0.852)	0.51 (0.505-0.516)	0.792 (0.792-0.792)	0.713 (0.71-0.717)	0	0.773	0.557	0	1	0	0.773	NA	0.773	1	0.872	0.773	0.773	1	0.5	0.024	0.789	1	0	0.861	0.161	0.793	0.236	0.793	0.861	0.826	0.789	0.679	0.856	0.511
PTEN	InceptionResnetV1	10X	0.722 (0.592-0.853)	0.874 (0.866-0.874)	0.66 (0.557-0.753)	0.643 (0.638-0.649)	0.863 (0.862-0.863)	0.596 (0.593-0.6)	0.218	0.773	0.996	0.015	0.68	0.591	0.85	0.351	0.85	0.68	0.756	0.773	0.526	0.619	0.635	0.131	0.789	1	0	0.6	0.584	0.844	0.28	0.844	0.6	0.701	0.789	0.473	0.561	0.592
PTEN	Panoptes3	multi	0.721 (0.595-0.848)	0.857 (0.848-0.857)	0.67 (0.567-0.762)	0.631 (0.625-0.638)	0.835 (0.834-0.835)	0.619 (0.614-0.623)	0.288	0.773	0.993	0.001	0.653	0.727	0.891	0.381	0.891	0.653	0.754	0.773	0.505	0.567	0.69	0.159	0.786	1	0	0.627	0.588	0.848	0.301	0.848	0.627	0.721	0.786	0.493	0.581	0.607
PTEN	InceptionResnetV1	10X	0.703 (0.573-0.832)	0.866 (0.859-0.869)	0.745 (0.647-0.828)	0.621 (0.616-0.627)	0.846 (0.845-0.846)	0.686 (0.683-0.69)	0.279	0.776	0.803	1	0.829	0.455	0.84	0.435	0.84	0.829	0.834	0.776	0.643	0.765	0.642	0.166	0.789	1	0	0.754	0.434	0.833	0.32	0.833	0.754	0.791	0.789	0.595	0.714	0.594
PTEN	InceptionResnetV2	10X	0.691 (0.551-0.831)	0.857 (0.847-0.855)	0.722 (0.621-0.808)	0.642 (0.636-0.647)	0.852 (0.852-0.853)	0.64 (0.636-0.644)	0.243	0.773	0.906	0.7	0.8	0.455	0.833	0.4	0.833	0.8	0.816	0.773	0.619	0.742	0.627	0.15	0.789	1	0	0.673	0.518	0.839	0.297	0.839	0.673	0.747	0.789	0.531	0.632	0.595
PTEN	Panoptes4 with clinical	multi	0.685 (0.55-0.819)	0.851 (0.843-0.853)	0.619 (0.514-0.715)	0.635 (0.629-0.641)	0.846 (0.845-0.846)	0.601 (0.597-0.605)	0.224	0.773	1	0	0.587	0.727	0.88	0.34	0.88	0.587	0.704	0.773	0.454	0.515	0.657	0.132	0.786	1	0	0.609	0.571	0.839	0.285	0.839	0.609	0.706	0.786	0.479	0.571	0.59
PTEN	Panoptes3 with clinical	multi	0.588 (0.452-0.724)	0.813 (0.806-0.815)	0.464 (0.362-0.568)	0.533 (0.527-0.539)	0.803 (0.802-0.804)	0.497 (0.493-0.501)	0.069	0.773	1	0	0.387	0.727	0.829	0.258	0.829	0.387	0.527	0.773	0.299	0.361	0.557	0.031	0.786	1	0	0.477	0.57	0.803	0.229	0.803	0.477	0.598	0.786	0.375	0.467	0.524
PTEN	InceptionV2	10X	0.5 (0.5-0.5)	0 (0-0)	0.773 (0.677-0.852)	0.5 (0.5-0.5)	0 (0-0)	0.789 (0.786-0.792)	0	0.773	0.557	0	1	0	0.773	NA	0.773	1	0.872	0.773	0.773	1	0.5	0	0.789	0.502	0	1	0	0.789	NA	0.789	1	0.882	0.789	0.789	1	0.5
PTEN	InceptionV3	10X	0.5 (0.5-0.5)	0 (0-0)	0.776 (0.68-0.854)	0.5 (0.5-0.5)	0 (0-0)	0.789 (0.786-0.792)	0	0.776	0.557	0	1	0	0.776	NA	0.776	1	0.874	0.776	0.776	1	0.5	0	0.789	0.502	0	1	0	0.789	NA	0.789	1	0.882	0.789	0.789	1	0.5
RPL22	Panoptes1	multi	0.611 (0.454-0.767)	0.222 (0.212-0.227)	0.649 (0.546-0.744)	0.56 (0.554-0.567)	0.205 (0.204-0.206)	0.576 (0.571-0.58)	0.162	0.845	1	0	0.6	0.659	0.243	0.9	0.243	0.6	0.346	0.155	0.093	0.381	0.629	0.057	0.825	1	0	0.497	0.592	0.205	0.847	0.205	0.497	0.291	0.175	0.087	0.423	0.545
RPL22	Panoptes1 with clinical	multi	0.602 (0.436-0.768)	0.193 (0.186-0.198)	0.835 (0.746-0.903)	0.501 (0.494-0.508)	0.184 (0.183-0.185)	0.777 (0.774-0.781)	0.063	0.845	0.673	0.006	0.067	0.976	0.333	0.851	0.333	0.067	0.111	0.155	0.01	0.031	0.521	0.019	0.825	1	0	0.092	0.922	0.202	0.827	0.202	0.092	0.127	0.175	0.016	0.08	0.507
RPL22	InceptionV1	10X	0.587 (0.427-0.747)	0.184 (0.178-0.189)	0.155 (0.089-0.242)	0.587 (0.582-0.593)	0.192 (0.191-0.192)	0.166 (0.163-0.169)	0	0.845	1	0	1	0	0.155	NA	0.155	1	0.268	0.155	0.155	1	0.5	0	0.834	1	0	1	0	0.166	NA	0.166	1	0.285	0.166	0.166	1	0.5
RPL22	InceptionV3	10X	0.587 (0.414-0.76)	0.19 (0.187-0.199)	0.845 (0.758-0.911)	0.505 (0.499-0.511)	0.168 (0.167-0.169)	0.764 (0.761-0.767)	0	0.845	0.568	0	0	1	NA	0.845	NA	0	NA	0.155	0	0	0.5	0.005	0.834	1	0	0.11	0.894	0.171	0.835	0.171	0.11	0.134	0.166	0.018	0.107	0.502
RPL22	Panoptes4	multi	0.585 (0.424-0.746)	0.205 (0.202-0.218)	0.526 (0.422-0.628)	0.557 (0.55-0.563)	0.206 (0.205-0.207)	0.528 (0.524-0.532)	0.031	0.845	1	0	0.533	0.524	0.17	0.86	0.17	0.533	0.258	0.155	0.082	0.485	0.529	0.046	0.825	1	0	0.557	0.522	0.198	0.847	0.198	0.557	0.292	0.175	0.097	0.492	0.539
RPL22	Panoptes2 with clinical	multi	0.58 (0.428-0.731)	0.185 (0.178-0.188)	0.67 (0.567-0.762)	0.522 (0.516-0.529)	0.163 (0.163-0.165)	0.6 (0.596-0.604)	0.049	0.845	1	0.052	0.333	0.732	0.185	0.857	0.185	0.333	0.238	0.155	0.052	0.278	0.533	-0.019	0.825	1	0	0.314	0.66	0.164	0.82	0.164	0.314	0.216	0.175	0.055	0.335	0.487
RPL22	InceptionResnetV2	10X	0.579 (0.422-0.736)	0.177 (0.173-0.183)	0.794 (0.7-0.869)	0.56 (0.555-0.566)	0.182 (0.181-0.183)	0.754 (0.751-0.757)	-0.084	0.845	0.934	0.044	0	0.939	0	0.837	0	0	NA	0.155	0	0.052	0.47	0.019	0.834	1	0	0.142	0.876	0.185	0.837	0.185	0.142	0.16	0.166	0.024	0.127	0.509
RPL22	InceptionV2	10X	0.544 (0.371-0.717)	0.147 (0.146-0.155)	0.155 (0.089-0.242)	0.554 (0.548-0.56)	0.147 (0.146-0.148)	0.166 (0.163-0.169)	0	0.845	1	0	1	0	0.155	NA	0.155	1	0.268	0.155	0.155	1	0.5	0	0.834	1	0	1	0	0.166	NA	0.166	1	0.285	0.166	0.166	1	0.5
RPL22	Panoptes3	multi	0.542 (0.382-0.702)	0.154 (0.154-0.162)	0.495 (0.392-0.598)	0.509 (0.503-0.516)	0.168 (0.166-0.168)	0.48 (0.476-0.484)	0.087	0.845	1	0	0.733	0.451	0.196	0.902	0.196	0.733	0.31	0.155	0.113	0.577	0.592	0.023	0.825	1	0	0.584	0.458	0.186	0.838	0.186	0.584	0.282	0.175	0.102	0.55	0.521
RPL22	Panoptes4 with clinical	multi	0.541 (0.381-0.702)	0.145 (0.134-0.143)	0.835 (0.746-0.903)	0.59 (0.584-0.597)	0.144 (0.143-0.145)	0.768 (0.764-0.771)	0.063	0.845	0.673	0.006	0.067	0.976	0.333	0.851	0.333	0.067	0.111	0.155	0.01	0.031	0.521	-0.046	0.825	1	0	0.043	0.921	0.105	0.82	0.105	0.043	0.061	0.175	0.008	0.073	0.482
RPL22	Panoptes3 with clinical	multi	0.521 (0.36-0.682)	0.143 (0.142-0.15)	0.361 (0.266-0.465)	0.606 (0.6-0.612)	0.138 (0.138-0.139)	0.348 (0.344-0.352)	-0.035	0.845	1	0	0.6	0.317	0.138	0.812	0.138	0.6	0.225	0.155	0.093	0.67	0.459	-0.077	0.825	1	0	0.528	0.31	0.14	0.756	0.14	0.528	0.221	0.175	0.092	0.662	0.419
RPL22	Panoptes2	multi	0.52 (0.354-0.687)	0.178 (0.167-0.18)	0.495 (0.392-0.598)	0.522 (0.515-0.528)	0.16 (0.16-0.162)	0.47 (0.466-0.475)	0.063	0.845	1	0	0.667	0.463	0.185	0.884	0.185	0.667	0.29	0.155	0.103	0.557	0.565	-0.022	0.825	1	0	0.496	0.465	0.164	0.813	0.164	0.496	0.247	0.175	0.087	0.528	0.48
RPL22	InceptionResnetV1	10X	0.505 (0.344-0.666)	0.151 (0.153-0.161)	0.753 (0.655-0.835)	0.551 (0.545-0.556)	0.175 (0.175-0.176)	0.724 (0.721-0.728)	-0.131	0.845	0.994	0.307	0	0.89	0	0.83	0	0	NA	0.155	0	0.093	0.445	-0.007	0.834	1	0.036	0.156	0.837	0.16	0.833	0.16	0.156	0.158	0.166	0.026	0.162	0.497
TP53	InceptionV1	10X	0.767 (0.629-0.906)	0.625 (0.6-0.618)	0.835 (0.746-0.903)	0.73 (0.725-0.736)	0.505 (0.505-0.507)	0.82 (0.817-0.823)	0.46	0.773	0.088	0.08	0.455	0.947	0.714	0.855	0.714	0.455	0.556	0.227	0.103	0.144	0.701	0.348	0.819	0.209	0	0.414	0.91	0.504	0.875	0.504	0.414	0.455	0.181	0.075	0.149	0.662
TP53	Panoptes1	multi	0.752 (0.604-0.901)	0.632 (0.614-0.633)	0.856 (0.77-0.919)	0.734 (0.728-0.741)	0.504 (0.502-0.505)	0.8 (0.796-0.803)	0.545	0.773	0.03	0.181	0.545	0.947	0.75	0.877	0.75	0.545	0.632	0.227	0.124	0.165	0.746	0.333	0.823	1	0	0.473	0.87	0.439	0.885	0.439	0.473	0.455	0.177	0.084	0.19	0.671
TP53	Panoptes2 with clinical	multi	0.743 (0.597-0.89)	0.578 (0.56-0.58)	0.794 (0.7-0.869)	0.733 (0.727-0.74)	0.498 (0.497-0.502)	0.767 (0.764-0.771)	0.448	0.773	0.365	0.502	0.636	0.84	0.538	0.887	0.538	0.636	0.583	0.227	0.144	0.268	0.738	0.319	0.823	1	0	0.564	0.811	0.391	0.896	0.391	0.564	0.461	0.177	0.1	0.255	0.687
TP53	Panoptes2	multi	0.742 (0.583-0.901)	0.633 (0.608-0.629)	0.814 (0.723-0.886)	0.734 (0.727-0.74)	0.542 (0.541-0.544)	0.775 (0.772-0.779)	0.487	0.773	0.2	0.814	0.636	0.867	0.583	0.89	0.583	0.636	0.609	0.227	0.144	0.247	0.752	0.34	0.823	1	0	0.582	0.817	0.405	0.901	0.405	0.582	0.478	0.177	0.103	0.254	0.699
TP53	Panoptes3	multi	0.739 (0.596-0.882)	0.594 (0.563-0.586)	0.825 (0.734-0.894)	0.717 (0.71-0.723)	0.46 (0.457-0.461)	0.796 (0.793-0.8)	0.457	0.773	0.136	0.332	0.5	0.92	0.647	0.862	0.647	0.5	0.564	0.227	0.113	0.175	0.71	0.315	0.823	1	0	0.452	0.87	0.428	0.881	0.428	0.452	0.44	0.177	0.08	0.187	0.661
TP53	Panoptes1	multi	0.739 (0.577-0.901)	0.63 (0.612-0.633)	0.856 (0.77-0.919)	0.708 (0.701-0.715)	0.524 (0.523-0.526)	0.778 (0.774-0.782)	0.588	0.773	0.03	1	0.682	0.907	0.682	0.907	0.682	0.682	0.682	0.227	0.155	0.227	0.794	0.339	0.823	1	0	0.567	0.823	0.408	0.899	0.408	0.567	0.475	0.177	0.1	0.246	0.695
TP53	Panoptes3	multi	0.736 (0.583-0.889)	0.596 (0.58-0.6)	0.742 (0.643-0.826)	0.712 (0.705-0.718)	0.469 (0.467-0.47)	0.671 (0.667-0.675)	0.375	0.773	0.804	0.046	0.682	0.76	0.455	0.891	0.455	0.682	0.545	0.227	0.155	0.34	0.721	0.219	0.823	1	0	0.639	0.678	0.299	0.897	0.299	0.639	0.407	0.177	0.113	0.378	0.658
TP53	Panoptes1 with clinical	multi	0.729 (0.567-0.892)	0.615 (0.59-0.612)	0.835 (0.746-0.903)	0.727 (0.721-0.734)	0.505 (0.503-0.507)	0.815 (0.811-0.818)	0.44	0.773	0.088	0.024	0.409	0.96	0.75	0.847	0.75	0.409	0.529	0.227	0.093	0.124	0.685	0.349	0.823	1	0	0.448	0.893	0.475	0.883	0.475	0.448	0.461	0.177	0.079	0.167	0.671
TP53	Panoptes4	multi	0.729 (0.576-0.882)	0.534 (0.497-0.525)	0.835 (0.746-0.903)	0.728 (0.721-0.734)	0.445 (0.442-0.448)	0.793 (0.789-0.796)	0.514	0.773	0.088	0.803	0.591	0.907	0.65	0.883	0.65	0.591	0.619	0.227	0.134	0.206	0.749	0.34	0.823	1	0	0.514	0.853	0.428	0.891	0.428	0.514	0.467	0.177	0.091	0.212	0.683
TP53	Panoptes2	multi	0.726 (0.562-0.891)	0.621 (0.599-0.62)	0.814 (0.723-0.886)	0.735 (0.728-0.742)	0.534 (0.532-0.535)	0.798 (0.795-0.802)	0.471	0.773	0.2	1	0.591	0.88	0.591	0.88	0.591	0.591	0.591	0.227	0.134	0.227	0.735	0.371	0.823	1	0	0.559	0.85	0.444	0.9	0.444	0.559	0.495	0.177	0.099	0.223	0.705
TP53	InceptionV3	10X	0.718 (0.555-0.882)	0.592 (0.553-0.577)	0.827 (0.737-0.896)	0.673 (0.667-0.679)	0.424 (0.423-0.425)	0.761 (0.757-0.764)	0.458	0.776	0.137	0.332	0.5	0.921	0.647	0.864	0.647	0.5	0.564	0.224	0.112	0.173	0.711	0.274	0.819	1	0	0.482	0.822	0.375	0.878	0.375	0.482	0.422	0.181	0.087	0.233	0.652
TP53	Panoptes4 with clinical	multi	0.716 (0.566-0.866)	0.543 (0.51-0.534)	0.804 (0.711-0.878)	0.684 (0.678-0.691)	0.403 (0.401-0.404)	0.74 (0.736-0.744)	0.45	0.773	0.277	1	0.591	0.867	0.565	0.878	0.565	0.591	0.578	0.227	0.134	0.237	0.729	0.245	0.823	1	0	0.499	0.791	0.34	0.88	0.34	0.499	0.404	0.177	0.088	0.26	0.645
TP53	InceptionV3	10X	0.715 (0.582-0.847)	0.484 (0.478-0.502)	0.773 (0.677-0.852)	0.525 (0.519-0.53)	0.195 (0.194-0.195)	0.722 (0.719-0.726)	0	0.773	0.557	0	0	1	NA	0.773	NA	0	NA	0.227	0	0	0.5	0.028	0.819	1	0	0.186	0.841	0.206	0.824	0.206	0.186	0.195	0.181	0.034	0.164	0.514
TP53	Panoptes4	multi	0.711 (0.549-0.873)	0.543 (0.513-0.536)	0.814 (0.723-0.886)	0.703 (0.696-0.709)	0.451 (0.449-0.452)	0.756 (0.753-0.76)	0.487	0.773	0.2	0.814	0.636	0.867	0.583	0.89	0.583	0.636	0.609	0.227	0.144	0.247	0.752	0.279	0.823	1	0	0.517	0.808	0.366	0.886	0.366	0.517	0.429	0.177	0.091	0.25	0.662
TP53	Panoptes3 with clinical	multi	0.71 (0.553-0.867)	0.582 (0.563-0.584)	0.804 (0.711-0.878)	0.692 (0.685-0.699)	0.464 (0.463-0.465)	0.709 (0.705-0.713)	0.467	0.773	0.277	0.646	0.636	0.853	0.56	0.889	0.56	0.636	0.596	0.227	0.144	0.258	0.745	0.216	0.823	1	0	0.529	0.747	0.31	0.881	0.31	0.529	0.391	0.177	0.093	0.301	0.638
TP53	InceptionResnetV1	10X	0.703 (0.542-0.864)	0.583 (0.568-0.589)	0.835 (0.746-0.903)	0.67 (0.664-0.676)	0.466 (0.465-0.468)	0.755 (0.752-0.759)	0.46	0.773	0.088	0.08	0.455	0.947	0.714	0.855	0.714	0.455	0.556	0.227	0.103	0.144	0.701	0.236	0.819	1	0	0.426	0.828	0.354	0.867	0.354	0.426	0.387	0.181	0.077	0.218	0.627
TP53	InceptionV2	10X	0.701 (0.544-0.858)	0.564 (0.543-0.565)	0.835 (0.746-0.903)	0.672 (0.666-0.678)	0.451 (0.451-0.452)	0.783 (0.78-0.786)	0.44	0.773	0.088	0.024	0.409	0.96	0.75	0.847	0.75	0.409	0.529	0.227	0.093	0.124	0.685	0.263	0.819	1	0.068	0.392	0.869	0.399	0.866	0.399	0.392	0.395	0.181	0.071	0.178	0.631
TP53	InceptionResnetV2	10X	0.694 (0.537-0.851)	0.548 (0.516-0.54)	0.837 (0.748-0.904)	0.67 (0.664-0.676)	0.424 (0.423-0.427)	0.755 (0.752-0.758)	0.481	0.776	0.088	0.211	0.5	0.934	0.688	0.866	0.688	0.5	0.579	0.224	0.112	0.163	0.717	0.256	0.819	1	0	0.465	0.819	0.363	0.874	0.363	0.465	0.408	0.181	0.084	0.232	0.642
TP53	InceptionResnetV2	10X	0.693 (0.535-0.852)	0.547 (0.527-0.549)	0.825 (0.734-0.894)	0.656 (0.65-0.662)	0.431 (0.43-0.433)	0.79 (0.787-0.793)	0.368	0.773	0.136	0.004	0.318	0.973	0.778	0.83	0.778	0.318	0.452	0.227	0.072	0.093	0.646	0.251	0.819	1	0	0.351	0.887	0.407	0.861	0.407	0.351	0.377	0.181	0.064	0.156	0.619
TP53	InceptionResnetV1	10X	0.692 (0.52-0.864)	0.577 (0.563-0.582)	0.806 (0.714-0.879)	0.663 (0.657-0.669)	0.425 (0.423-0.426)	0.733 (0.729-0.736)	0.415	0.776	0.277	0.646	0.5	0.895	0.579	0.861	0.579	0.5	0.537	0.224	0.112	0.194	0.697	0.237	0.819	1	0	0.494	0.786	0.338	0.875	0.338	0.494	0.401	0.181	0.089	0.265	0.64
TP53	InceptionV2	10X	0.684 (0.518-0.849)	0.549 (0.53-0.549)	0.816 (0.725-0.887)	0.649 (0.643-0.655)	0.432 (0.431-0.434)	0.771 (0.768-0.774)	0.371	0.776	0.2	0.034	0.364	0.947	0.667	0.837	0.667	0.364	0.471	0.224	0.082	0.122	0.656	0.244	0.819	1	0	0.395	0.854	0.375	0.865	0.375	0.395	0.385	0.181	0.072	0.191	0.625
TP53	InceptionV1	10X	0.632 (0.469-0.794)	0.455 (0.436-0.458)	0.786 (0.691-0.862)	0.608 (0.602-0.614)	0.361 (0.361-0.363)	0.729 (0.726-0.732)	0.28	0.776	0.461	0.081	0.318	0.921	0.538	0.824	0.538	0.318	0.4	0.224	0.071	0.133	0.62	0.154	0.819	1	0	0.355	0.812	0.294	0.851	0.294	0.355	0.322	0.181	0.064	0.219	0.583
ZFHX3	InceptionV3	10X	0.636 (0.501-0.77)	0.288 (0.288-0.301)	0.794 (0.7-0.869)	0.506 (0.5-0.511)	0.186 (0.185-0.187)	0.698 (0.694-0.701)	0	0.794	0.559	0	0	1	NA	0.794	NA	0	NA	0.206	0	0	0.5	0.018	0.819	1	0	0.213	0.805	0.195	0.822	0.195	0.213	0.204	0.181	0.039	0.198	0.509
ZFHX3	Panoptes3	multi	0.598 (0.452-0.745)	0.276 (0.268-0.282)	0.68 (0.578-0.771)	0.573 (0.567-0.579)	0.208 (0.207-0.209)	0.654 (0.65-0.658)	0.189	0.794	0.997	0.072	0.5	0.727	0.323	0.848	0.323	0.5	0.392	0.206	0.103	0.32	0.614	0.058	0.824	1	0	0.356	0.718	0.212	0.84	0.212	0.356	0.265	0.176	0.062	0.295	0.537
ZFHX3	Panoptes2	multi	0.597 (0.45-0.744)	0.255 (0.246-0.261)	0.557 (0.452-0.658)	0.527 (0.52-0.533)	0.186 (0.184-0.186)	0.586 (0.581-0.59)	0.074	0.794	1	0	0.55	0.558	0.244	0.827	0.244	0.55	0.338	0.206	0.113	0.464	0.554	0.027	0.824	1	0	0.419	0.621	0.191	0.834	0.191	0.419	0.262	0.176	0.074	0.386	0.52
ZFHX3	Panoptes1	multi	0.594 (0.459-0.728)	0.236 (0.235-0.248)	0.629 (0.525-0.725)	0.581 (0.575-0.587)	0.207 (0.207-0.209)	0.627 (0.622-0.631)	0.072	0.794	1	0.067	0.4	0.688	0.25	0.815	0.25	0.4	0.308	0.206	0.082	0.33	0.544	0.061	0.824	1	0	0.412	0.672	0.211	0.843	0.211	0.412	0.279	0.176	0.072	0.342	0.542
ZFHX3	Panoptes4	multi	0.577 (0.441-0.712)	0.229 (0.227-0.238)	0.66 (0.557-0.753)	0.571 (0.565-0.577)	0.208 (0.208-0.21)	0.654 (0.65-0.658)	0.136	0.794	0.999	0.082	0.45	0.714	0.29	0.833	0.29	0.45	0.353	0.206	0.093	0.32	0.582	0.046	0.824	1	0	0.337	0.721	0.205	0.836	0.205	0.337	0.255	0.176	0.059	0.289	0.529
ZFHX3	InceptionResnetV2	10X	0.566 (0.443-0.689)	0.223 (0.225-0.235)	0.602 (0.498-0.7)	0.56 (0.555-0.566)	0.197 (0.197-0.198)	0.595 (0.591-0.598)	-0.022	0.786	1	0.2	0.286	0.688	0.2	0.779	0.2	0.286	0.235	0.214	0.061	0.306	0.487	0.039	0.818	1	0	0.423	0.633	0.204	0.831	0.204	0.423	0.275	0.182	0.077	0.377	0.528
ZFHX3	Panoptes1 with clinical	multi	0.561 (0.423-0.699)	0.245 (0.234-0.248)	0.619 (0.514-0.715)	0.5 (0.494-0.506)	0.171 (0.17-0.172)	0.62 (0.616-0.624)	-0.067	0.794	1	0.511	0.2	0.727	0.16	0.778	0.16	0.2	0.178	0.206	0.041	0.258	0.464	-0.035	0.824	1	0	0.259	0.697	0.154	0.815	0.154	0.259	0.193	0.176	0.046	0.296	0.478
ZFHX3	Panoptes2 with clinical	multi	0.551 (0.409-0.694)	0.231 (0.226-0.239)	0.588 (0.483-0.687)	0.529 (0.522-0.535)	0.205 (0.203-0.205)	0.593 (0.589-0.597)	-0.001	0.794	1	0.04	0.35	0.649	0.206	0.794	0.206	0.35	0.259	0.206	0.072	0.351	0.5	0.005	0.824	1	0	0.365	0.642	0.178	0.826	0.178	0.365	0.24	0.176	0.064	0.36	0.503
ZFHX3	InceptionResnetV1	10X	0.541 (0.413-0.668)	0.211 (0.203-0.213)	0.745 (0.647-0.828)	0.535 (0.53-0.54)	0.187 (0.186-0.187)	0.733 (0.729-0.736)	-0.074	0.786	0.865	0.001	0	0.948	0	0.777	0	0	NA	0.214	0	0.041	0.474	-0.02	0.818	1	0	0.111	0.871	0.161	0.815	0.161	0.111	0.131	0.182	0.02	0.126	0.491
ZFHX3	Panoptes4 with clinical	multi	0.541 (0.384-0.698)	0.258 (0.246-0.263)	0.278 (0.192-0.379)	0.526 (0.519-0.533)	0.196 (0.196-0.198)	0.308 (0.304-0.312)	0.008	0.794	1	0	0.9	0.117	0.209	0.818	0.209	0.9	0.34	0.206	0.186	0.887	0.508	-0.007	0.824	1	0	0.776	0.209	0.173	0.814	0.173	0.776	0.282	0.176	0.136	0.789	0.492
ZFHX3	Panoptes1	multi	0.541 (0.404-0.678)	0.221 (0.216-0.229)	0.598 (0.493-0.696)	0.499 (0.493-0.505)	0.17 (0.169-0.17)	0.575 (0.571-0.579)	-0.021	0.794	1	0.109	0.3	0.675	0.194	0.788	0.194	0.3	0.235	0.206	0.062	0.32	0.488	-0.025	0.824	1	0	0.339	0.625	0.162	0.816	0.162	0.339	0.219	0.176	0.06	0.369	0.482
ZFHX3	Panoptes3 with clinical	multi	0.536 (0.396-0.677)	0.21 (0.208-0.22)	0.598 (0.493-0.696)	0.541 (0.535-0.548)	0.202 (0.202-0.204)	0.637 (0.632-0.641)	-0.021	0.794	1	0.109	0.3	0.675	0.194	0.788	0.194	0.3	0.235	0.206	0.062	0.32	0.488	0.026	0.824	1	0	0.333	0.701	0.192	0.832	0.192	0.333	0.243	0.176	0.058	0.305	0.517
ZFHX3	Panoptes3	multi	0.536 (0.389-0.684)	0.254 (0.253-0.266)	0.577 (0.473-0.677)	0.512 (0.505-0.518)	0.175 (0.175-0.176)	0.613 (0.609-0.617)	-0.011	0.794	1	0.029	0.35	0.636	0.2	0.79	0.2	0.35	0.255	0.206	0.072	0.361	0.493	-0.004	0.824	1	0	0.319	0.675	0.173	0.823	0.173	0.319	0.224	0.176	0.056	0.324	0.497
ZFHX3	Panoptes2	multi	0.536 (0.4-0.671)	0.195 (0.193-0.203)	0.598 (0.493-0.696)	0.505 (0.498-0.511)	0.178 (0.176-0.179)	0.582 (0.577-0.586)	-0.124	0.794	1	0.522	0.15	0.714	0.12	0.764	0.12	0.15	0.133	0.206	0.031	0.258	0.432	-0.033	0.824	1	0	0.316	0.638	0.157	0.814	0.157	0.316	0.21	0.176	0.055	0.354	0.477
ZFHX3	InceptionV3	10X	0.531 (0.38-0.682)	0.241 (0.231-0.243)	0.459 (0.358-0.563)	0.503 (0.497-0.508)	0.182 (0.181-0.182)	0.487 (0.484-0.491)	0.021	0.786	1	0	0.619	0.416	0.224	0.8	0.224	0.619	0.329	0.214	0.133	0.592	0.517	0	0.818	1	0	0.519	0.48	0.182	0.818	0.182	0.519	0.269	0.182	0.094	0.52	0.5
ZFHX3	InceptionV2	10X	0.525 (0.393-0.657)	0.193 (0.19-0.198)	0.694 (0.593-0.783)	0.52 (0.515-0.526)	0.181 (0.181-0.183)	0.627 (0.623-0.63)	0.023	0.786	0.988	0.584	0.19	0.831	0.235	0.79	0.235	0.19	0.211	0.214	0.041	0.173	0.511	-0.003	0.818	1	0	0.297	0.7	0.18	0.817	0.18	0.297	0.224	0.182	0.054	0.299	0.498
ZFHX3	InceptionResnetV2	10X	0.519 (0.385-0.653)	0.198 (0.196-0.205)	0.701 (0.6-0.79)	0.548 (0.543-0.554)	0.196 (0.196-0.198)	0.69 (0.686-0.693)	-0.049	0.794	0.989	0.265	0.1	0.857	0.154	0.786	0.154	0.1	0.121	0.206	0.021	0.134	0.479	0.022	0.819	1	0	0.233	0.791	0.198	0.823	0.198	0.233	0.214	0.181	0.042	0.213	0.512
ZFHX3	InceptionV1	10X	0.519 (0.388-0.65)	0.192 (0.188-0.197)	0.653 (0.55-0.746)	0.506 (0.501-0.512)	0.175 (0.175-0.176)	0.626 (0.623-0.63)	-0.067	0.786	0.999	0.864	0.143	0.792	0.158	0.772	0.158	0.143	0.15	0.214	0.031	0.194	0.468	-0.021	0.818	1	0	0.269	0.706	0.169	0.813	0.169	0.269	0.207	0.182	0.049	0.289	0.487
ZFHX3	InceptionV2	10X	0.503 (0.348-0.658)	0.214 (0.202-0.212)	0.278 (0.192-0.379)	0.523 (0.517-0.528)	0.171 (0.17-0.172)	0.394 (0.39-0.398)	-0.027	0.794	1	0	0.8	0.143	0.195	0.733	0.195	0.8	0.314	0.206	0.165	0.845	0.471	-0.009	0.819	1	0	0.644	0.339	0.177	0.811	0.177	0.644	0.278	0.181	0.117	0.658	0.491
ZFHX3	InceptionV1	10X	0.5 (0.5-0.5)	0 (0-0)	0.206 (0.131-0.3)	0.5 (0.5-0.5)	0 (0-0)	0.181 (0.178-0.184)	0	0.794	1	0	1	0	0.206	NA	0.206	1	0.342	0.206	0.206	1	0.5	0	0.819	1	0	1	0	0.181	NA	0.181	1	0.307	0.181	0.181	1	0.5
ZFHX3	Panoptes4	multi	0.469 (0.337-0.602)	0.208 (0.199-0.211)	0.773 (0.677-0.852)	0.518 (0.512-0.524)	0.173 (0.172-0.174)	0.7 (0.696-0.704)	0.065	0.794	0.74	0.006	0.1	0.948	0.333	0.802	0.333	0.1	0.154	0.206	0.021	0.062	0.524	-0.038	0.824	1	0.734	0.143	0.819	0.144	0.818	0.144	0.143	0.144	0.176	0.025	0.175	0.481
ZFHX3	InceptionResnetV1	10X	0.46 (0.338-0.582)	0.201 (0.199-0.207)	0.691 (0.589-0.781)	0.549 (0.543-0.554)	0.187 (0.186-0.187)	0.675 (0.672-0.679)	-0.109	0.794	0.994	0.201	0.05	0.857	0.083	0.776	0.083	0.05	0.062	0.206	0.01	0.124	0.454	-0.014	0.819	1	0	0.206	0.779	0.171	0.816	0.171	0.206	0.187	0.181	0.037	0.218	0.492
Histology	Panoptes4 with clinical	multi	0.962 (0.926-0.999)	0.607 (0.591-0.621)	0.927 (0.856-0.97)	0.901 (0.898-0.904)	0.438 (0.436-0.439)	0.871 (0.868-0.874)	0.654	0.875	0.076	1	0.667	0.964	0.727	0.953	0.727	0.667	0.696	0.125	0.083	0.115	0.815	0.446	0.901	1	0	0.692	0.891	0.41	0.963	0.41	0.692	0.515	0.099	0.068	0.167	0.791
Histology	Panoptes4	multi	0.961 (0.918-1)	0.717 (0.686-0.713)	0.938 (0.869-0.977)	0.897 (0.894-0.901)	0.473 (0.47-0.476)	0.877 (0.874-0.88)	0.692	0.875	0.036	0.683	0.667	0.976	0.8	0.953	0.8	0.667	0.727	0.125	0.083	0.104	0.821	0.44	0.901	1	0	0.64	0.903	0.42	0.958	0.42	0.64	0.507	0.099	0.063	0.151	0.772
Histology	Panoptes1	multi	0.951 (0.908-0.995)	0.604 (0.588-0.617)	0.906 (0.829-0.956)	0.894 (0.89-0.897)	0.462 (0.458-0.465)	0.846 (0.842-0.849)	0.613	0.875	0.225	0.505	0.75	0.929	0.6	0.963	0.6	0.75	0.667	0.125	0.094	0.156	0.839	0.405	0.901	1	0	0.732	0.858	0.361	0.967	0.361	0.732	0.484	0.099	0.072	0.2	0.795
Histology	Panoptes1 with clinical	multi	0.948 (0.903-0.994)	0.559 (0.545-0.573)	0.906 (0.829-0.956)	0.888 (0.884-0.891)	0.414 (0.412-0.414)	0.854 (0.851-0.857)	0.52	0.875	0.225	0.505	0.5	0.964	0.667	0.931	0.667	0.5	0.571	0.125	0.062	0.094	0.732	0.381	0.901	1	0	0.625	0.879	0.362	0.955	0.362	0.625	0.458	0.099	0.062	0.171	0.752
Histology	Panoptes2 with clinical	multi	0.947 (0.902-0.993)	0.656 (0.618-0.645)	0.896 (0.817-0.949)	0.915 (0.911-0.918)	0.564 (0.562-0.566)	0.869 (0.866-0.872)	0.556	0.875	0.333	0.752	0.667	0.929	0.571	0.951	0.571	0.667	0.615	0.125	0.083	0.146	0.798	0.457	0.901	1	0	0.732	0.884	0.41	0.968	0.41	0.732	0.526	0.099	0.072	0.177	0.808
Histology	Panoptes4	multi	0.945 (0.888-1)	0.599 (0.584-0.614)	0.917 (0.842-0.963)	0.858 (0.853-0.862)	0.414 (0.411-0.415)	0.848 (0.845-0.852)	0.619	0.875	0.138	1	0.667	0.952	0.667	0.952	0.667	0.667	0.667	0.125	0.083	0.125	0.81	0.352	0.901	1	0	0.585	0.877	0.343	0.951	0.343	0.585	0.433	0.099	0.058	0.168	0.731
Histology	InceptionResnetV1	10X	0.942 (0.895-0.99)	0.617 (0.583-0.616)	0.917 (0.842-0.963)	0.858 (0.854-0.863)	0.486 (0.483-0.488)	0.858 (0.855-0.861)	0.556	0.875	0.138	0.289	0.5	0.976	0.75	0.932	0.75	0.5	0.6	0.125	0.062	0.083	0.738	0.374	0.897	1	0	0.569	0.891	0.374	0.948	0.374	0.569	0.451	0.103	0.058	0.156	0.73
Histology	InceptionV2	10X	0.941 (0.892-0.991)	0.646 (0.599-0.628)	0.896 (0.817-0.949)	0.865 (0.86-0.869)	0.533 (0.531-0.535)	0.857 (0.854-0.86)	0.487	0.875	0.333	0.752	0.5	0.952	0.6	0.93	0.6	0.5	0.545	0.125	0.062	0.104	0.726	0.386	0.897	1	0	0.602	0.886	0.377	0.951	0.377	0.602	0.463	0.103	0.062	0.164	0.744
Histology	Panoptes3	multi	0.937 (0.878-0.995)	0.582 (0.556-0.587)	0.896 (0.817-0.949)	0.874 (0.869-0.878)	0.46 (0.458-0.463)	0.815 (0.811-0.818)	0.583	0.875	0.333	0.343	0.75	0.917	0.562	0.962	0.562	0.75	0.643	0.125	0.094	0.167	0.833	0.345	0.901	1	0	0.723	0.825	0.312	0.965	0.312	0.723	0.436	0.099	0.071	0.229	0.774
Histology	InceptionV1	10X	0.932 (0.864-0.999)	0.663 (0.625-0.652)	0.896 (0.817-0.949)	0.85 (0.846-0.855)	0.521 (0.52-0.523)	0.812 (0.809-0.815)	0.556	0.875	0.333	0.752	0.667	0.929	0.571	0.951	0.571	0.667	0.615	0.125	0.083	0.146	0.798	0.321	0.897	1	0	0.655	0.83	0.305	0.955	0.305	0.655	0.416	0.103	0.067	0.22	0.742
Histology	Panoptes2	multi	0.931 (0.872-0.99)	0.56 (0.531-0.558)	0.896 (0.817-0.949)	0.903 (0.9-0.907)	0.518 (0.515-0.521)	0.86 (0.857-0.863)	0.583	0.875	0.333	0.343	0.75	0.917	0.562	0.962	0.562	0.75	0.643	0.125	0.094	0.167	0.833	0.43	0.901	1	0	0.717	0.876	0.387	0.966	0.387	0.717	0.503	0.099	0.071	0.183	0.796
Histology	Panoptes3 with clinical	multi	0.928 (0.875-0.98)	0.477 (0.46-0.487)	0.896 (0.817-0.949)	0.882 (0.878-0.886)	0.439 (0.434-0.439)	0.855 (0.852-0.858)	0.487	0.875	0.333	0.752	0.5	0.952	0.6	0.93	0.6	0.5	0.545	0.125	0.062	0.104	0.726	0.392	0.901	1	0	0.646	0.878	0.368	0.958	0.368	0.646	0.469	0.099	0.064	0.173	0.762
Histology	Panoptes2	multi	0.926 (0.853-0.998)	0.537 (0.512-0.546)	0.812 (0.72-0.885)	0.845 (0.84-0.851)	0.425 (0.423-0.427)	0.724 (0.72-0.728)	0.455	0.875	0.972	0	0.917	0.798	0.393	0.985	0.393	0.917	0.55	0.125	0.115	0.292	0.857	0.252	0.901	1	0	0.809	0.715	0.237	0.971	0.237	0.809	0.367	0.099	0.08	0.337	0.762
Histology	Panoptes3	multi	0.925 (0.87-0.979)	0.457 (0.435-0.463)	0.875 (0.792-0.934)	0.872 (0.868-0.876)	0.404 (0.401-0.407)	0.853 (0.85-0.856)	0.429	0.875	0.576	1	0.5	0.929	0.5	0.929	0.5	0.5	0.5	0.125	0.062	0.125	0.714	0.362	0.901	1	0	0.586	0.882	0.353	0.951	0.353	0.586	0.441	0.099	0.058	0.164	0.734
Histology	InceptionResnetV1	10X	0.91 (0.836-0.983)	0.57 (0.537-0.569)	0.907 (0.831-0.957)	0.834 (0.83-0.839)	0.473 (0.471-0.475)	0.877 (0.874-0.879)	0.429	0.876	0.225	0.046	0.333	0.988	0.8	0.913	0.8	0.333	0.471	0.124	0.041	0.052	0.661	0.37	0.897	1	0	0.468	0.924	0.412	0.938	0.412	0.468	0.438	0.103	0.048	0.117	0.696
Histology	InceptionResnetV2	10X	0.893 (0.806-0.98)	0.545 (0.508-0.537)	0.875 (0.792-0.934)	0.825 (0.82-0.83)	0.467 (0.465-0.468)	0.854 (0.851-0.856)	0.385	0.875	0.576	0.773	0.417	0.94	0.5	0.919	0.5	0.417	0.455	0.125	0.052	0.104	0.679	0.349	0.897	1	0	0.536	0.89	0.358	0.944	0.358	0.536	0.429	0.103	0.055	0.154	0.713
Histology	InceptionV1	10X	0.888 (0.818-0.959)	0.397 (0.372-0.4)	0.835 (0.746-0.903)	0.771 (0.765-0.777)	0.352 (0.35-0.354)	0.776 (0.773-0.779)	0.29	0.876	0.913	0.803	0.417	0.894	0.357	0.916	0.357	0.417	0.385	0.124	0.052	0.144	0.655	0.224	0.897	1	0	0.549	0.802	0.241	0.94	0.241	0.549	0.335	0.103	0.056	0.234	0.676
Histology	Panoptes1	multi	0.87 (0.718-1)	0.503 (0.479-0.511)	0.823 (0.732-0.893)	0.818 (0.812-0.825)	0.407 (0.403-0.407)	0.723 (0.72-0.727)	0.473	0.875	0.949	0.001	0.917	0.81	0.407	0.986	0.407	0.917	0.564	0.125	0.115	0.281	0.863	0.25	0.901	1	0	0.802	0.715	0.236	0.971	0.236	0.802	0.364	0.099	0.079	0.336	0.759
Histology	InceptionV3	10X	0.855 (0.757-0.953)	0.341 (0.32-0.338)	0.691 (0.589-0.781)	0.774 (0.769-0.78)	0.308 (0.306-0.31)	0.609 (0.605-0.612)	0.287	0.876	1	0	0.917	0.659	0.275	0.982	0.275	0.917	0.423	0.124	0.113	0.412	0.788	0.156	0.897	1	0	0.805	0.586	0.182	0.963	0.182	0.805	0.297	0.103	0.083	0.454	0.696
Histology	InceptionResnetV2	10X	0.789 (0.664-0.915)	0.285 (0.265-0.288)	0.845 (0.758-0.911)	0.762 (0.756-0.767)	0.354 (0.351-0.354)	0.817 (0.814-0.82)	0.201	0.876	0.859	0.606	0.25	0.929	0.333	0.898	0.333	0.25	0.286	0.124	0.031	0.093	0.59	0.227	0.897	1	0	0.43	0.862	0.262	0.93	0.262	0.43	0.326	0.103	0.044	0.168	0.646
Histology	InceptionV3	10X	0.663 (0.497-0.828)	0.195 (0.194-0.207)	0.875 (0.792-0.934)	0.511 (0.504-0.519)	0.108 (0.108-0.109)	0.855 (0.852-0.857)	0	0.875	0.576	0.001	0	1	NA	0.875	NA	0	NA	0.125	0	0	0.5	0.01	0.897	1	0	0.063	0.945	0.116	0.898	0.116	0.063	0.082	0.103	0.006	0.056	0.504
CNVH	Panoptes3	multi	0.87 (0.753-0.987)	0.75 (0.737-0.75)	0.876 (0.794-0.934)	0.771 (0.765-0.777)	0.583 (0.582-0.584)	0.811 (0.807-0.814)	0.593	0.784	0.014	0.149	0.571	0.961	0.8	0.89	0.8	0.571	0.667	0.216	0.124	0.155	0.766	0.416	0.794	0	0.017	0.528	0.884	0.541	0.879	0.541	0.528	0.534	0.206	0.109	0.201	0.706
CNVH	Panoptes2	multi	0.867 (0.747-0.987)	0.745 (0.727-0.739)	0.887 (0.806-0.942)	0.775 (0.769-0.782)	0.622 (0.62-0.623)	0.823 (0.819-0.826)	0.634	0.784	0.007	0.228	0.619	0.961	0.812	0.901	0.812	0.619	0.703	0.216	0.134	0.165	0.79	0.471	0.794	0	0	0.604	0.879	0.565	0.895	0.565	0.604	0.584	0.206	0.124	0.22	0.742
CNVH	InceptionV2	10X	0.866 (0.787-0.946)	0.659 (0.649-0.661)	0.847 (0.76-0.912)	0.772 (0.767-0.776)	0.527 (0.526-0.528)	0.781 (0.778-0.784)	0.483	0.786	0.084	0.121	0.476	0.948	0.714	0.869	0.714	0.476	0.571	0.214	0.102	0.143	0.712	0.344	0.793	1	0	0.493	0.856	0.472	0.866	0.472	0.493	0.482	0.207	0.102	0.216	0.675
CNVH	Panoptes1	multi	0.857 (0.731-0.983)	0.714 (0.702-0.714)	0.876 (0.794-0.934)	0.78 (0.774-0.786)	0.636 (0.635-0.637)	0.807 (0.803-0.81)	0.635	0.784	0.014	1	0.714	0.921	0.714	0.921	0.714	0.714	0.714	0.216	0.155	0.216	0.818	0.46	0.794	0	0	0.658	0.845	0.524	0.905	0.524	0.658	0.584	0.206	0.135	0.258	0.752
CNVH	InceptionV3	10X	0.853 (0.754-0.951)	0.663 (0.653-0.667)	0.878 (0.796-0.935)	0.738 (0.733-0.743)	0.521 (0.521-0.523)	0.779 (0.776-0.782)	0.609	0.786	0.014	0.386	0.619	0.948	0.765	0.901	0.765	0.619	0.684	0.214	0.133	0.173	0.784	0.337	0.793	1	0	0.488	0.854	0.466	0.865	0.466	0.488	0.477	0.207	0.101	0.216	0.671
CNVH	InceptionV2	10X	0.853 (0.727-0.979)	0.718 (0.708-0.721)	0.876 (0.794-0.934)	0.729 (0.724-0.735)	0.554 (0.553-0.555)	0.82 (0.817-0.823)	0.593	0.784	0.014	0.149	0.571	0.961	0.8	0.89	0.8	0.571	0.667	0.216	0.124	0.155	0.766	0.399	0.793	0	0	0.447	0.918	0.586	0.864	0.586	0.447	0.507	0.207	0.092	0.158	0.682
CNVH	Panoptes3 with clinical	multi	0.852 (0.731-0.972)	0.723 (0.706-0.719)	0.835 (0.746-0.903)	0.771 (0.765-0.777)	0.601 (0.6-0.602)	0.772 (0.768-0.776)	0.545	0.784	0.132	0.453	0.714	0.868	0.6	0.917	0.6	0.714	0.652	0.216	0.155	0.258	0.791	0.398	0.794	1	0	0.66	0.801	0.462	0.901	0.462	0.66	0.544	0.206	0.136	0.294	0.73
CNVH	Panoptes4	multi	0.852 (0.739-0.964)	0.667 (0.66-0.673)	0.845 (0.758-0.911)	0.752 (0.746-0.758)	0.537 (0.535-0.538)	0.737 (0.733-0.741)	0.593	0.784	0.084	0.121	0.81	0.855	0.607	0.942	0.607	0.81	0.694	0.216	0.175	0.289	0.832	0.353	0.794	1	0	0.692	0.748	0.416	0.904	0.416	0.692	0.52	0.206	0.142	0.342	0.72
CNVH	Panoptes1 with clinical	multi	0.851 (0.728-0.974)	0.719 (0.712-0.722)	0.722 (0.621-0.808)	0.757 (0.75-0.763)	0.59 (0.59-0.593)	0.66 (0.656-0.664)	0.398	0.784	0.942	0	0.857	0.684	0.429	0.945	0.429	0.857	0.571	0.216	0.186	0.433	0.771	0.279	0.794	1	0	0.77	0.631	0.351	0.914	0.351	0.77	0.482	0.206	0.158	0.451	0.701
CNVH	Panoptes2	multi	0.85 (0.726-0.973)	0.69 (0.675-0.69)	0.856 (0.77-0.919)	0.762 (0.755-0.768)	0.614 (0.613-0.615)	0.83 (0.826-0.833)	0.526	0.784	0.05	0.181	0.524	0.947	0.733	0.878	0.733	0.524	0.611	0.216	0.113	0.155	0.736	0.468	0.794	0	0	0.558	0.9	0.591	0.887	0.591	0.558	0.574	0.206	0.115	0.194	0.729
CNVH	Panoptes1	multi	0.847 (0.729-0.965)	0.716 (0.703-0.715)	0.825 (0.734-0.894)	0.777 (0.772-0.783)	0.596 (0.594-0.596)	0.767 (0.763-0.771)	0.509	0.784	0.196	0.628	0.667	0.868	0.583	0.904	0.583	0.667	0.622	0.216	0.144	0.247	0.768	0.395	0.794	1	0	0.673	0.791	0.455	0.903	0.455	0.673	0.543	0.206	0.139	0.304	0.732
CNVH	Panoptes3	multi	0.844 (0.726-0.962)	0.67 (0.657-0.67)	0.876 (0.794-0.934)	0.756 (0.75-0.761)	0.521 (0.52-0.523)	0.786 (0.783-0.79)	0.622	0.784	0.014	0.773	0.667	0.934	0.737	0.91	0.737	0.667	0.7	0.216	0.144	0.196	0.8	0.402	0.794	1	0	0.606	0.833	0.485	0.891	0.485	0.606	0.539	0.206	0.125	0.257	0.72
CNVH	Panoptes4 with clinical	multi	0.836 (0.721-0.951)	0.663 (0.65-0.663)	0.835 (0.746-0.903)	0.753 (0.747-0.759)	0.501 (0.5-0.503)	0.76 (0.756-0.764)	0.514	0.784	0.132	1	0.619	0.895	0.619	0.895	0.619	0.619	0.619	0.216	0.134	0.216	0.757	0.346	0.794	1	0	0.581	0.807	0.438	0.881	0.438	0.581	0.499	0.206	0.12	0.273	0.694
CNVH	InceptionV1	10X	0.827 (0.729-0.926)	0.595 (0.578-0.592)	0.816 (0.725-0.887)	0.723 (0.718-0.727)	0.422 (0.421-0.423)	0.772 (0.768-0.775)	0.34	0.786	0.274	0.034	0.333	0.948	0.636	0.839	0.636	0.333	0.438	0.214	0.071	0.112	0.641	0.258	0.793	1	0	0.365	0.878	0.437	0.841	0.437	0.365	0.397	0.207	0.075	0.172	0.621
CNVH	InceptionResnetV1	10X	0.826 (0.71-0.942)	0.65 (0.636-0.648)	0.837 (0.748-0.904)	0.726 (0.721-0.732)	0.534 (0.532-0.534)	0.768 (0.765-0.771)	0.459	0.786	0.132	0.211	0.476	0.935	0.667	0.867	0.667	0.476	0.556	0.214	0.102	0.153	0.706	0.317	0.793	1	0	0.487	0.841	0.444	0.863	0.444	0.487	0.465	0.207	0.101	0.227	0.664
CNVH	InceptionV1	10X	0.825 (0.709-0.942)	0.64 (0.624-0.638)	0.794 (0.7-0.869)	0.701 (0.695-0.706)	0.463 (0.462-0.464)	0.713 (0.709-0.716)	0.431	0.784	0.46	0.502	0.619	0.842	0.52	0.889	0.52	0.619	0.565	0.216	0.134	0.258	0.731	0.252	0.793	1	0	0.537	0.759	0.367	0.863	0.367	0.537	0.436	0.207	0.111	0.302	0.648
CNVH	Panoptes4	multi	0.823 (0.698-0.949)	0.597 (0.583-0.598)	0.835 (0.746-0.903)	0.709 (0.703-0.716)	0.461 (0.46-0.462)	0.718 (0.714-0.722)	0.559	0.784	0.132	0.211	0.762	0.855	0.593	0.929	0.593	0.762	0.667	0.216	0.165	0.278	0.809	0.309	0.794	1	0	0.651	0.735	0.389	0.891	0.389	0.651	0.487	0.206	0.134	0.345	0.693
CNVH	InceptionResnetV1	10X	0.812 (0.693-0.931)	0.59 (0.567-0.583)	0.845 (0.758-0.911)	0.683 (0.678-0.689)	0.453 (0.452-0.454)	0.751 (0.748-0.754)	0.519	0.784	0.084	0.606	0.571	0.921	0.667	0.886	0.667	0.571	0.615	0.216	0.124	0.186	0.746	0.264	0.793	1	0	0.441	0.832	0.406	0.851	0.406	0.441	0.423	0.207	0.091	0.224	0.636
CNVH	Panoptes2 with clinical	multi	0.811 (0.674-0.949)	0.673 (0.657-0.669)	0.794 (0.7-0.869)	0.733 (0.727-0.74)	0.571 (0.57-0.572)	0.719 (0.715-0.723)	0.482	0.784	0.46	0.044	0.762	0.803	0.516	0.924	0.516	0.762	0.615	0.216	0.165	0.32	0.782	0.322	0.794	1	0	0.68	0.729	0.394	0.898	0.394	0.68	0.499	0.206	0.14	0.355	0.704
CNVH	InceptionResnetV2	10X	0.799 (0.655-0.943)	0.696 (0.686-0.698)	0.867 (0.784-0.927)	0.715 (0.709-0.72)	0.547 (0.545-0.547)	0.777 (0.774-0.78)	0.584	0.786	0.028	0.579	0.619	0.935	0.722	0.9	0.722	0.619	0.667	0.214	0.133	0.184	0.777	0.352	0.793	1	0	0.529	0.841	0.465	0.873	0.465	0.529	0.495	0.207	0.109	0.235	0.685
CNVH	InceptionResnetV2	10X	0.755 (0.612-0.898)	0.612 (0.601-0.615)	0.825 (0.734-0.894)	0.682 (0.676-0.688)	0.506 (0.506-0.507)	0.775 (0.771-0.778)	0.474	0.784	0.196	1	0.571	0.895	0.6	0.883	0.6	0.571	0.585	0.216	0.124	0.206	0.733	0.313	0.793	1	0.819	0.456	0.858	0.455	0.858	0.455	0.456	0.455	0.207	0.094	0.207	0.657
CNVH	InceptionV3	10X	0.733 (0.607-0.859)	0.41 (0.395-0.407)	0.784 (0.688-0.861)	0.513 (0.507-0.518)	0.217 (0.217-0.218)	0.738 (0.735-0.742)	0	0.784	0.558	0	0	1	NA	0.784	NA	0	NA	0.216	0	0	0.5	0.017	0.793	1	0	0.112	0.902	0.229	0.796	0.229	0.112	0.151	0.207	0.023	0.101	0.507
CNVL	InceptionResnetV1	10X	0.648 (0.537-0.759)	0.46 (0.456-0.464)	0.541 (0.437-0.642)	0.616 (0.612-0.62)	0.493 (0.493-0.494)	0.592 (0.588-0.596)	0.045	0.541	0.541	0.007	0.289	0.755	0.5	0.556	0.5	0.289	0.366	0.459	0.133	0.265	0.522	0.15	0.567	0	0	0.436	0.711	0.535	0.623	0.535	0.436	0.48	0.433	0.189	0.352	0.573
CNVL	Panoptes3 with clinical	multi	0.641 (0.53-0.752)	0.433 (0.427-0.433)	0.639 (0.535-0.734)	0.594 (0.589-0.599)	0.505 (0.504-0.505)	0.586 (0.582-0.59)	0.251	0.536	0.026	0.001	0.378	0.865	0.708	0.616	0.708	0.378	0.493	0.464	0.175	0.247	0.622	0.13	0.573	0	0	0.407	0.72	0.52	0.62	0.52	0.407	0.457	0.427	0.174	0.335	0.563
CNVL	Panoptes2	multi	0.635 (0.525-0.746)	0.45 (0.449-0.457)	0.588 (0.483-0.687)	0.618 (0.613-0.622)	0.513 (0.512-0.513)	0.589 (0.585-0.593)	0.163	0.536	0.18	0.429	0.489	0.673	0.564	0.603	0.564	0.489	0.524	0.464	0.227	0.402	0.581	0.159	0.573	0	0.159	0.514	0.645	0.519	0.64	0.519	0.514	0.517	0.427	0.22	0.423	0.579
CNVL	InceptionV1	10X	0.619 (0.506-0.731)	0.48 (0.473-0.481)	0.541 (0.437-0.642)	0.596 (0.592-0.601)	0.501 (0.5-0.501)	0.571 (0.568-0.575)	0.055	0.541	0.541	0.074	0.356	0.698	0.5	0.561	0.5	0.356	0.416	0.459	0.163	0.327	0.527	0.125	0.567	0.012	0	0.493	0.631	0.505	0.62	0.505	0.493	0.499	0.433	0.213	0.423	0.562
CNVL	Panoptes4 with clinical	multi	0.607 (0.494-0.72)	0.456 (0.45-0.458)	0.557 (0.452-0.658)	0.546 (0.541-0.55)	0.537 (0.537-0.537)	0.548 (0.543-0.552)	0.086	0.536	0.381	0.015	0.333	0.75	0.536	0.565	0.536	0.333	0.411	0.464	0.155	0.289	0.542	0.062	0.573	1	0	0.414	0.647	0.466	0.597	0.466	0.414	0.439	0.427	0.177	0.379	0.531
CNVL	Panoptes3	multi	0.606 (0.492-0.719)	0.458 (0.457-0.465)	0.608 (0.504-0.706)	0.588 (0.583-0.593)	0.511 (0.51-0.511)	0.582 (0.578-0.586)	0.186	0.536	0.092	0.001	0.333	0.846	0.652	0.595	0.652	0.333	0.441	0.464	0.155	0.237	0.59	0.114	0.573	0	0	0.373	0.738	0.514	0.612	0.514	0.373	0.432	0.427	0.159	0.309	0.555
CNVL	Panoptes2 with clinical	multi	0.604 (0.491-0.717)	0.464 (0.463-0.47)	0.567 (0.463-0.667)	0.592 (0.587-0.597)	0.511 (0.51-0.511)	0.566 (0.562-0.57)	0.14	0.536	0.306	0.28	0.622	0.519	0.528	0.614	0.528	0.622	0.571	0.464	0.289	0.546	0.571	0.129	0.573	0.999	0	0.561	0.57	0.493	0.636	0.493	0.561	0.525	0.427	0.24	0.486	0.566
CNVL	InceptionResnetV2	10X	0.603 (0.49-0.715)	0.474 (0.476-0.484)	0.531 (0.427-0.632)	0.599 (0.595-0.603)	0.504 (0.503-0.504)	0.575 (0.571-0.579)	0.064	0.541	0.62	0.461	0.556	0.509	0.49	0.574	0.49	0.556	0.521	0.459	0.255	0.52	0.532	0.146	0.567	0	0	0.566	0.582	0.508	0.637	0.508	0.566	0.536	0.433	0.245	0.482	0.574
CNVL	Panoptes1 with clinical	multi	0.559 (0.442-0.675)	0.504 (0.499-0.509)	0.505 (0.402-0.608)	0.565 (0.56-0.57)	0.539 (0.538-0.539)	0.557 (0.552-0.561)	-0.055	0.536	0.762	0	0.044	0.904	0.286	0.522	0.286	0.044	0.077	0.464	0.021	0.072	0.474	0.021	0.573	1	0	0.19	0.83	0.454	0.579	0.454	0.19	0.268	0.427	0.081	0.179	0.51
CNVL	InceptionV3	10X	0.553 (0.438-0.668)	0.535 (0.525-0.537)	0.541 (0.437-0.642)	0.509 (0.504-0.513)	0.556 (0.556-0.557)	0.51 (0.506-0.514)	0.028	0.541	0.541	0	0.178	0.849	0.5	0.549	0.5	0.178	0.262	0.459	0.082	0.163	0.513	0.011	0.567	1	0	0.472	0.539	0.439	0.572	0.439	0.472	0.455	0.433	0.204	0.466	0.506
CNVL	InceptionV2	10X	0.483 (0.366-0.6)	0.516 (0.505-0.514)	0.5 (0.397-0.603)	0.547 (0.543-0.552)	0.528 (0.527-0.529)	0.52 (0.516-0.524)	0.012	0.541	0.819	0.153	0.578	0.434	0.464	0.548	0.464	0.578	0.515	0.459	0.265	0.571	0.506	0.054	0.567	1	0	0.584	0.471	0.457	0.598	0.457	0.584	0.513	0.433	0.253	0.553	0.528
CNVL	Panoptes1	multi	0.476 (0.36-0.593)	0.509 (0.502-0.51)	0.526 (0.422-0.628)	0.574 (0.57-0.579)	0.522 (0.521-0.523)	0.57 (0.566-0.574)	0.005	0.536	0.621	0	0.178	0.827	0.471	0.538	0.471	0.178	0.258	0.464	0.082	0.175	0.502	0.095	0.573	0.942	0	0.386	0.706	0.495	0.607	0.495	0.386	0.434	0.427	0.165	0.333	0.546
CNVL	Panoptes4	multi	0.426 (0.31-0.543)	0.465 (0.459-0.466)	0.474 (0.372-0.578)	0.592 (0.587-0.596)	0.491 (0.49-0.492)	0.555 (0.551-0.559)	-0.049	0.536	0.907	0.575	0.489	0.462	0.44	0.511	0.44	0.489	0.463	0.464	0.227	0.515	0.475	0.108	0.573	1	0	0.557	0.553	0.481	0.626	0.481	0.557	0.516	0.427	0.238	0.494	0.555
POLE	Panoptes2 with clinical	multi	0.679 (0.42-0.939)	0.143 (0.137-0.147)	0.856 (0.77-0.919)	0.59 (0.579-0.6)	0.083 (0.082-0.083)	0.788 (0.785-0.792)	0.147	0.928	0.996	0.423	0.286	0.9	0.182	0.942	0.182	0.286	0.222	0.072	0.021	0.113	0.593	0.076	0.937	1	0	0.328	0.819	0.108	0.948	0.108	0.328	0.163	0.063	0.021	0.19	0.573
POLE	InceptionV3	10X	0.659 (0.489-0.83)	0.05 (0.049-0.051)	0.929 (0.858-0.971)	0.505 (0.496-0.513)	0.069 (0.069-0.07)	0.91 (0.908-0.913)	0	0.929	0.599	0.023	0	1	NA	0.929	NA	0	NA	0.071	0	0	0.5	-0.005	0.931	1	0	0.02	0.977	0.059	0.93	0.059	0.02	0.03	0.069	0.001	0.023	0.498
POLE	Panoptes4 with clinical	multi	0.646 (0.346-0.946)	0.144 (0.139-0.15)	0.897 (0.819-0.949)	0.559 (0.548-0.571)	0.082 (0.081-0.083)	0.862 (0.859-0.865)	-0.045	0.928	0.909	0.343	0	0.967	0	0.926	0	0	NA	0.072	0	0.031	0.483	0.065	0.937	1	0	0.173	0.908	0.112	0.942	0.112	0.173	0.136	0.063	0.011	0.097	0.541
POLE	InceptionV1	10X	0.617 (0.382-0.852)	0.125 (0.121-0.129)	0.929 (0.858-0.971)	0.571 (0.563-0.58)	0.089 (0.088-0.089)	0.863 (0.86-0.865)	0	0.929	0.599	0.023	0	1	NA	0.929	NA	0	NA	0.071	0	0	0.5	0.039	0.931	1	0	0.125	0.918	0.102	0.934	0.102	0.125	0.112	0.069	0.009	0.085	0.522
POLE	InceptionV2	10X	0.611 (0.337-0.884)	0.11 (0.105-0.113)	0.867 (0.784-0.927)	0.57 (0.561-0.579)	0.085 (0.085-0.085)	0.793 (0.79-0.796)	0.062	0.929	0.99	1	0.143	0.923	0.125	0.933	0.125	0.143	0.133	0.071	0.01	0.082	0.533	0.051	0.931	1	0	0.253	0.833	0.101	0.937	0.101	0.253	0.145	0.069	0.017	0.173	0.543
POLE	InceptionResnetV2	10X	0.608 (0.366-0.849)	0.099 (0.095-0.102)	0.898 (0.82-0.95)	0.593 (0.585-0.601)	0.084 (0.084-0.085)	0.811 (0.808-0.814)	-0.045	0.929	0.909	0.343	0	0.967	0	0.926	0	0	NA	0.071	0	0.031	0.484	0.027	0.931	1	0	0.182	0.858	0.087	0.934	0.087	0.182	0.118	0.069	0.013	0.145	0.52
POLE	Panoptes1 with clinical	multi	0.606 (0.341-0.872)	0.106 (0.102-0.109)	0.897 (0.819-0.949)	0.531 (0.52-0.541)	0.068 (0.067-0.068)	0.862 (0.859-0.865)	-0.045	0.928	0.909	0.343	0	0.967	0	0.926	0	0	NA	0.072	0	0.031	0.483	-0.015	0.937	1	0	0.067	0.916	0.051	0.936	0.051	0.067	0.058	0.063	0.004	0.083	0.491
POLE	Panoptes4	multi	0.605 (0.335-0.875)	0.106 (0.103-0.11)	0.557 (0.452-0.658)	0.593 (0.583-0.603)	0.079 (0.078-0.08)	0.548 (0.543-0.552)	0.072	0.928	1	0	0.714	0.544	0.109	0.961	0.109	0.714	0.189	0.072	0.052	0.474	0.629	0.041	0.937	1	0	0.623	0.543	0.084	0.955	0.084	0.623	0.148	0.063	0.039	0.468	0.583
POLE	Panoptes3	multi	0.589 (0.348-0.83)	0.096 (0.091-0.098)	0.897 (0.819-0.949)	0.541 (0.531-0.551)	0.069 (0.068-0.069)	0.838 (0.834-0.841)	-0.045	0.928	0.909	0.343	0	0.967	0	0.926	0	0	NA	0.072	0	0.031	0.483	0.019	0.937	1	0	0.142	0.884	0.076	0.939	0.076	0.142	0.099	0.063	0.009	0.117	0.513
POLE	Panoptes1	multi	0.587 (0.291-0.884)	0.123 (0.118-0.127)	0.897 (0.819-0.949)	0.552 (0.541-0.563)	0.074 (0.073-0.074)	0.879 (0.876-0.881)	-0.045	0.928	0.909	0.343	0	0.967	0	0.926	0	0	NA	0.072	0	0.031	0.483	0.002	0.937	1	0.004	0.069	0.933	0.065	0.937	0.065	0.069	0.067	0.063	0.004	0.067	0.501
POLE	InceptionResnetV1	10X	0.582 (0.28-0.885)	0.134 (0.131-0.141)	0.908 (0.833-0.957)	0.632 (0.624-0.64)	0.098 (0.098-0.099)	0.857 (0.855-0.86)	-0.033	0.929	0.838	0.182	0	0.978	0	0.927	0	0	NA	0.071	0	0.02	0.489	0.053	0.931	1	0	0.152	0.91	0.111	0.935	0.111	0.152	0.129	0.069	0.011	0.095	0.531
POLE	Panoptes3 with clinical	multi	0.57 (0.341-0.798)	0.082 (0.082-0.087)	0.897 (0.819-0.949)	0.555 (0.545-0.565)	0.069 (0.069-0.069)	0.854 (0.851-0.857)	-0.045	0.928	0.909	0.343	0	0.967	0	0.926	0	0	NA	0.072	0	0.031	0.483	-0.014	0.937	1	0	0.077	0.906	0.052	0.936	0.052	0.077	0.062	0.063	0.005	0.093	0.491
POLE	Panoptes2	multi	0.56 (0.337-0.784)	0.08 (0.079-0.084)	0.928 (0.857-0.97)	0.535 (0.525-0.544)	0.054 (0.054-0.055)	0.929 (0.926-0.931)	0	0.928	0.599	0.023	0	1	NA	0.928	NA	0	NA	0.072	0	0	0.5	-0.008	0.937	1	0	0.004	0.991	0.03	0.937	0.03	0.004	0.008	0.063	0	0.009	0.497
CNVH in Endometrioid	InceptionV2	10X	0.75 (0.532-0.968)	0.347 (0.34-0.36)	0.647 (0.536-0.748)	0.684 (0.677-0.691)	0.254 (0.252-0.255)	0.592 (0.588-0.596)	0.117	0.906	1	0	0.625	0.649	0.156	0.943	0.156	0.625	0.25	0.094	0.059	0.376	0.637	0.106	0.887	1	0	0.657	0.584	0.168	0.93	0.168	0.657	0.267	0.113	0.074	0.443	0.62
CNVH in Endometrioid	Panoptes1	multi	0.73 (0.468-0.993)	0.298 (0.283-0.305)	0.845 (0.75-0.915)	0.61 (0.6-0.621)	0.245 (0.244-0.246)	0.79 (0.786-0.794)	0.231	0.905	0.973	0.579	0.375	0.895	0.273	0.932	0.273	0.375	0.316	0.095	0.036	0.131	0.635	0.227	0.883	1	0	0.466	0.833	0.269	0.922	0.269	0.466	0.341	0.117	0.054	0.202	0.649
CNVH in Endometrioid	Panoptes3 with clinical	multi	0.724 (0.475-0.972)	0.302 (0.287-0.309)	0.857 (0.764-0.924)	0.636 (0.627-0.646)	0.244 (0.243-0.245)	0.8 (0.796-0.803)	0.254	0.905	0.946	0.773	0.375	0.908	0.3	0.932	0.3	0.375	0.333	0.095	0.036	0.119	0.641	0.21	0.883	1	0	0.407	0.852	0.266	0.916	0.266	0.407	0.322	0.117	0.048	0.178	0.629
CNVH in Endometrioid	Panoptes1 with clinical	multi	0.72 (0.445-0.995)	0.35 (0.33-0.355)	0.905 (0.821-0.958)	0.623 (0.612-0.633)	0.262 (0.261-0.264)	0.838 (0.835-0.841)	0.378	0.905	0.593	0.724	0.375	0.961	0.5	0.936	0.5	0.375	0.429	0.095	0.036	0.071	0.668	0.28	0.883	1	0	0.41	0.895	0.34	0.92	0.34	0.41	0.372	0.117	0.048	0.141	0.652
CNVH in Endometrioid	InceptionV2	10X	0.717 (0.535-0.899)	0.207 (0.207-0.225)	0.798 (0.696-0.877)	0.585 (0.577-0.593)	0.173 (0.171-0.173)	0.764 (0.761-0.768)	0.156	0.905	0.999	0.146	0.375	0.842	0.2	0.928	0.2	0.375	0.261	0.095	0.036	0.179	0.609	0.109	0.887	1	0	0.322	0.821	0.187	0.905	0.187	0.322	0.237	0.113	0.037	0.195	0.572
CNVH in Endometrioid	InceptionV1	10X	0.707 (0.511-0.903)	0.234 (0.226-0.241)	0.893 (0.806-0.95)	0.607 (0.599-0.614)	0.175 (0.175-0.176)	0.803 (0.8-0.806)	0.253	0.905	0.723	0.505	0.25	0.961	0.4	0.924	0.4	0.25	0.308	0.095	0.024	0.06	0.605	0.116	0.887	1	0	0.255	0.873	0.204	0.902	0.204	0.255	0.227	0.113	0.029	0.141	0.564
CNVH in Endometrioid	Panoptes2 with clinical	multi	0.706 (0.472-0.939)	0.306 (0.272-0.299)	0.869 (0.778-0.933)	0.636 (0.626-0.645)	0.243 (0.241-0.244)	0.787 (0.783-0.791)	0.28	0.905	0.899	1	0.375	0.921	0.333	0.933	0.333	0.375	0.353	0.095	0.036	0.107	0.648	0.214	0.883	1	0	0.45	0.831	0.261	0.919	0.261	0.45	0.33	0.117	0.053	0.201	0.64
CNVH in Endometrioid	Panoptes1	multi	0.706 (0.419-0.992)	0.382 (0.358-0.384)	0.905 (0.821-0.958)	0.628 (0.618-0.639)	0.285 (0.284-0.286)	0.843 (0.839-0.846)	0.378	0.905	0.593	0.724	0.375	0.961	0.5	0.936	0.5	0.375	0.429	0.095	0.036	0.071	0.668	0.306	0.883	1	0	0.44	0.896	0.358	0.924	0.358	0.44	0.395	0.117	0.051	0.143	0.668
CNVH in Endometrioid	Panoptes2	multi	0.704 (0.444-0.963)	0.356 (0.326-0.354)	0.833 (0.736-0.906)	0.645 (0.636-0.655)	0.27 (0.269-0.271)	0.789 (0.785-0.793)	0.21	0.905	0.987	0.423	0.375	0.882	0.25	0.931	0.25	0.375	0.3	0.095	0.036	0.143	0.628	0.25	0.883	1	0	0.516	0.825	0.281	0.928	0.281	0.516	0.364	0.117	0.06	0.215	0.671
CNVH in Endometrioid	Panoptes3	multi	0.702 (0.441-0.964)	0.302 (0.278-0.303)	0.881 (0.792-0.941)	0.595 (0.584-0.605)	0.224 (0.222-0.225)	0.815 (0.811-0.818)	0.309	0.905	0.826	1	0.375	0.934	0.375	0.934	0.375	0.375	0.375	0.095	0.036	0.095	0.655	0.226	0.883	1	0	0.391	0.87	0.286	0.915	0.286	0.391	0.33	0.117	0.046	0.16	0.631
CNVH in Endometrioid	Panoptes4	multi	0.692 (0.43-0.955)	0.223 (0.223-0.239)	0.905 (0.821-0.958)	0.584 (0.574-0.594)	0.188 (0.187-0.188)	0.838 (0.834-0.841)	0.168	0.905	0.593	0.077	0.125	0.987	0.5	0.915	0.5	0.125	0.2	0.095	0.012	0.024	0.556	0.137	0.883	1	0	0.203	0.922	0.256	0.897	0.256	0.203	0.227	0.117	0.024	0.093	0.563
CNVH in Endometrioid	Panoptes3	multi	0.678 (0.438-0.917)	0.278 (0.25-0.276)	0.798 (0.696-0.877)	0.615 (0.605-0.625)	0.227 (0.227-0.229)	0.758 (0.754-0.762)	0.156	0.905	0.999	0.146	0.375	0.842	0.2	0.928	0.2	0.375	0.261	0.095	0.036	0.179	0.609	0.185	0.883	1	0	0.47	0.796	0.233	0.919	0.233	0.47	0.312	0.117	0.055	0.235	0.633
CNVH in Endometrioid	InceptionResnetV2	10X	0.676 (0.456-0.896)	0.239 (0.205-0.231)	0.917 (0.836-0.966)	0.567 (0.559-0.575)	0.169 (0.168-0.17)	0.788 (0.785-0.791)	0.329	0.905	0.446	0.131	0.25	0.987	0.667	0.926	0.667	0.25	0.364	0.095	0.024	0.036	0.618	0.083	0.887	1	0	0.237	0.859	0.176	0.898	0.176	0.237	0.202	0.113	0.027	0.152	0.548
CNVH in Endometrioid	InceptionV3	10X	0.674 (0.459-0.888)	0.207 (0.201-0.215)	0.871 (0.78-0.934)	0.613 (0.605-0.621)	0.169 (0.168-0.169)	0.811 (0.808-0.814)	0.196	0.906	0.899	1	0.25	0.935	0.286	0.923	0.286	0.25	0.267	0.094	0.024	0.082	0.593	0.131	0.887	1	0	0.261	0.881	0.219	0.903	0.219	0.261	0.238	0.113	0.029	0.135	0.571
CNVH in Endometrioid	InceptionResnetV1	10X	0.645 (0.412-0.878)	0.25 (0.221-0.244)	0.893 (0.806-0.95)	0.616 (0.609-0.624)	0.188 (0.188-0.19)	0.788 (0.784-0.791)	0.341	0.905	0.723	1	0.375	0.947	0.429	0.935	0.429	0.375	0.4	0.095	0.036	0.083	0.661	0.147	0.887	1	0	0.337	0.845	0.217	0.909	0.217	0.337	0.264	0.113	0.038	0.175	0.591
CNVH in Endometrioid	Panoptes2	multi	0.64 (0.383-0.897)	0.193 (0.183-0.198)	0.821 (0.723-0.896)	0.558 (0.548-0.568)	0.183 (0.182-0.184)	0.72 (0.716-0.724)	0.255	0.905	0.995	0.121	0.5	0.855	0.267	0.942	0.267	0.5	0.348	0.095	0.048	0.179	0.678	0.118	0.883	1	0	0.421	0.76	0.188	0.908	0.188	0.421	0.26	0.117	0.049	0.261	0.59
CNVH in Endometrioid	Panoptes4 with clinical	multi	0.628 (0.41-0.847)	0.115 (0.111-0.118)	0.524 (0.412-0.634)	0.598 (0.59-0.607)	0.168 (0.167-0.168)	0.54 (0.536-0.545)	0.048	0.905	1	0	0.625	0.513	0.119	0.929	0.119	0.625	0.2	0.095	0.06	0.5	0.569	0.069	0.883	1	0	0.637	0.527	0.151	0.917	0.151	0.637	0.244	0.117	0.074	0.492	0.582
CNVH in Endometrioid	InceptionResnetV1	10X	0.615 (0.363-0.867)	0.13 (0.128-0.136)	0.718 (0.61-0.81)	0.55 (0.542-0.558)	0.129 (0.129-0.13)	0.651 (0.647-0.655)	0.127	0.906	1	0.002	0.5	0.74	0.167	0.934	0.167	0.5	0.25	0.094	0.047	0.282	0.62	0.062	0.887	1	0	0.437	0.679	0.148	0.904	0.148	0.437	0.221	0.113	0.049	0.335	0.558
CNVH in Endometrioid	Panoptes4	multi	0.612 (0.353-0.87)	0.22 (0.196-0.219)	0.786 (0.683-0.868)	0.529 (0.519-0.539)	0.153 (0.152-0.153)	0.734 (0.73-0.738)	0.069	0.905	1	0.239	0.25	0.842	0.143	0.914	0.143	0.25	0.182	0.095	0.024	0.167	0.546	0.085	0.883	1	0	0.332	0.788	0.171	0.899	0.171	0.332	0.226	0.117	0.039	0.226	0.56
CNVH in Endometrioid	InceptionV3	10X	0.602 (0.378-0.826)	0.118 (0.113-0.121)	0.905 (0.821-0.958)	0.499 (0.491-0.506)	0.114 (0.114-0.114)	0.815 (0.812-0.818)	0	0.905	0.593	0.013	0	1	NA	0.905	NA	0	NA	0.095	0	0	0.5	0.003	0.887	1	0	0.096	0.907	0.116	0.887	0.116	0.096	0.105	0.113	0.011	0.094	0.501
CNVH in Endometrioid	InceptionResnetV2	10X	0.552 (0.298-0.806)	0.144 (0.144-0.154)	0.882 (0.794-0.942)	0.537 (0.53-0.545)	0.125 (0.125-0.126)	0.81 (0.807-0.814)	0.111	0.906	0.826	0.343	0.125	0.961	0.25	0.914	0.25	0.125	0.167	0.094	0.012	0.047	0.543	0.03	0.887	1	0	0.132	0.897	0.14	0.89	0.14	0.132	0.136	0.113	0.015	0.106	0.514
CNVH in Endometrioid	InceptionV1	10X	0.5 (0.5-0.5)	0 (0-0)	0.906 (0.823-0.958)	0.5 (0.5-0.5)	0 (0-0)	0.887 (0.884-0.889)	0	0.906	0.593	0.013	0	1	NA	0.906	NA	0	NA	0.094	0	0	0.5	0	0.887	0.503	0	0	1	NA	0.887	NA	0	NA	0.113	0	0	0.5
MSI-High	Panoptes3	multi	0.73 (0.611-0.849)	0.637 (0.63-0.642)	0.722 (0.621-0.808)	0.602 (0.597-0.608)	0.623 (0.623-0.625)	0.63 (0.626-0.634)	0.336	0.753	0.797	0.124	0.625	0.753	0.455	0.859	0.455	0.625	0.526	0.247	0.155	0.34	0.689	0.175	0.693	1	0	0.494	0.69	0.414	0.755	0.414	0.494	0.451	0.307	0.152	0.366	0.592
MSI-High	Panoptes2	multi	0.685 (0.562-0.808)	0.64 (0.635-0.647)	0.732 (0.632-0.817)	0.592 (0.587-0.597)	0.63 (0.629-0.631)	0.64 (0.635-0.644)	0.163	0.753	0.726	0.078	0.25	0.89	0.429	0.783	0.429	0.25	0.316	0.247	0.062	0.144	0.57	0.112	0.693	1	0	0.33	0.777	0.396	0.723	0.396	0.33	0.36	0.307	0.101	0.256	0.553
MSI-High	InceptionV2	10X	0.663 (0.533-0.793)	0.649 (0.641-0.655)	0.753 (0.655-0.835)	0.553 (0.548-0.557)	0.676 (0.675-0.677)	0.625 (0.622-0.629)	0	0.753	0.555	0	0	1	NA	0.753	NA	0	NA	0.247	0	0	0.5	0.041	0.71	1	0	0.267	0.772	0.323	0.721	0.323	0.267	0.292	0.29	0.077	0.24	0.519
MSI-High	Panoptes1	multi	0.647 (0.52-0.774)	0.658 (0.651-0.663)	0.753 (0.655-0.835)	0.591 (0.585-0.596)	0.627 (0.627-0.629)	0.659 (0.654-0.663)	0.174	0.753	0.555	0.008	0.208	0.932	0.5	0.782	0.5	0.208	0.294	0.247	0.052	0.103	0.57	0.117	0.693	1	0	0.279	0.827	0.417	0.721	0.417	0.279	0.334	0.307	0.086	0.205	0.553
MSI-High	Panoptes1 with clinical	multi	0.638 (0.512-0.764)	0.688 (0.683-0.696)	0.351 (0.256-0.454)	0.572 (0.566-0.577)	0.658 (0.657-0.659)	0.444 (0.44-0.449)	0.03	0.753	1	0	0.875	0.178	0.259	0.812	0.259	0.875	0.4	0.247	0.216	0.835	0.527	0.062	0.693	1	0	0.798	0.287	0.332	0.763	0.332	0.798	0.469	0.307	0.245	0.739	0.543
MSI-High	Panoptes2 with clinical	multi	0.635 (0.506-0.765)	0.678 (0.668-0.68)	0.433 (0.333-0.537)	0.546 (0.54-0.551)	0.672 (0.671-0.672)	0.492 (0.487-0.496)	0.066	0.753	1	0	0.792	0.315	0.275	0.821	0.275	0.792	0.409	0.247	0.196	0.711	0.553	0.058	0.693	1	0	0.654	0.42	0.333	0.732	0.333	0.654	0.442	0.307	0.201	0.603	0.537
MSI-High	Panoptes1	multi	0.631 (0.503-0.758)	0.666 (0.655-0.668)	0.763 (0.666-0.843)	0.568 (0.563-0.574)	0.64 (0.639-0.641)	0.654 (0.65-0.659)	0.165	0.753	0.461	0.001	0.167	0.959	0.571	0.778	0.571	0.167	0.258	0.247	0.041	0.072	0.563	0.084	0.693	1	0	0.233	0.841	0.395	0.712	0.395	0.233	0.293	0.307	0.072	0.182	0.537
MSI-High	Panoptes3 with clinical	multi	0.621 (0.5-0.742)	0.682 (0.675-0.687)	0.577 (0.473-0.677)	0.558 (0.552-0.563)	0.661 (0.659-0.662)	0.547 (0.543-0.552)	0.016	0.753	1	0.118	0.375	0.644	0.257	0.758	0.257	0.375	0.305	0.247	0.093	0.361	0.509	0.044	0.693	1	0	0.465	0.584	0.331	0.711	0.331	0.465	0.387	0.307	0.143	0.431	0.524
MSI-High	InceptionResnetV2	10X	0.619 (0.49-0.747)	0.663 (0.658-0.671)	0.755 (0.658-0.836)	0.631 (0.627-0.636)	0.626 (0.626-0.628)	0.681 (0.677-0.684)	0.156	0.745	0.461	0.001	0.16	0.959	0.571	0.769	0.571	0.16	0.25	0.255	0.041	0.071	0.559	0.15	0.71	1	0	0.301	0.836	0.429	0.745	0.429	0.301	0.354	0.29	0.087	0.204	0.569
MSI-High	Panoptes3	multi	0.619 (0.481-0.758)	0.662 (0.657-0.668)	0.649 (0.546-0.744)	0.556 (0.551-0.561)	0.649 (0.648-0.65)	0.578 (0.574-0.583)	0.153	0.753	0.992	0.23	0.458	0.712	0.344	0.8	0.344	0.458	0.393	0.247	0.113	0.33	0.585	0.064	0.693	1	0	0.419	0.649	0.346	0.716	0.346	0.419	0.379	0.307	0.129	0.372	0.534
MSI-High	Panoptes4 with clinical	multi	0.608 (0.465-0.751)	0.663 (0.661-0.674)	0.68 (0.578-0.771)	0.579 (0.573-0.584)	0.627 (0.625-0.628)	0.57 (0.566-0.575)	0.198	0.753	0.958	0.472	0.458	0.753	0.379	0.809	0.379	0.458	0.415	0.247	0.113	0.299	0.606	0.087	0.693	1	0	0.49	0.606	0.356	0.728	0.356	0.49	0.412	0.307	0.151	0.423	0.548
MSI-High	Panoptes4	multi	0.597 (0.455-0.739)	0.67 (0.662-0.673)	0.732 (0.632-0.817)	0.57 (0.565-0.576)	0.626 (0.625-0.628)	0.637 (0.632-0.641)	0.214	0.753	0.726	0.327	0.333	0.863	0.444	0.797	0.444	0.333	0.381	0.247	0.082	0.186	0.598	0.141	0.693	1	0.012	0.398	0.743	0.407	0.735	0.407	0.398	0.402	0.307	0.122	0.301	0.57
MSI-High	InceptionV3	10X	0.597 (0.466-0.727)	0.681 (0.674-0.687)	0.745 (0.647-0.828)	0.546 (0.541-0.551)	0.692 (0.691-0.692)	0.642 (0.638-0.645)	0.105	0.745	0.553	0	0.12	0.959	0.5	0.761	0.5	0.12	0.194	0.255	0.031	0.061	0.539	0.021	0.71	1	0	0.194	0.825	0.312	0.715	0.312	0.194	0.239	0.29	0.056	0.181	0.509
MSI-High	InceptionResnetV1	10X	0.583 (0.465-0.702)	0.735 (0.723-0.733)	0.691 (0.589-0.781)	0.554 (0.549-0.558)	0.695 (0.693-0.695)	0.641 (0.638-0.645)	-0.11	0.753	0.934	0.002	0	0.918	0	0.736	0	0	NA	0.247	0	0.062	0.459	0.019	0.71	1	0	0.192	0.824	0.309	0.714	0.309	0.192	0.237	0.29	0.056	0.181	0.508
MSI-High	InceptionResnetV2	10X	0.582 (0.451-0.712)	0.704 (0.7-0.712)	0.722 (0.621-0.808)	0.565 (0.561-0.57)	0.671 (0.67-0.672)	0.63 (0.626-0.633)	0.117	0.753	0.797	0.054	0.208	0.89	0.385	0.774	0.385	0.208	0.27	0.247	0.052	0.134	0.549	0.06	0.71	1	0	0.289	0.769	0.338	0.726	0.338	0.289	0.312	0.29	0.084	0.248	0.529
MSI-High	Panoptes2	multi	0.558 (0.431-0.685)	0.718 (0.706-0.718)	0.753 (0.655-0.835)	0.53 (0.525-0.536)	0.676 (0.675-0.676)	0.687 (0.683-0.691)	0	0.753	0.555	0	0	1	NA	0.753	NA	0	NA	0.247	0	0	0.5	0.014	0.693	0.998	0	0.033	0.977	0.39	0.695	0.39	0.033	0.061	0.307	0.01	0.026	0.505
MSI-High	InceptionResnetV1	10X	0.547 (0.42-0.674)	0.724 (0.718-0.731)	0.704 (0.603-0.792)	0.545 (0.54-0.55)	0.692 (0.692-0.694)	0.629 (0.625-0.633)	-0.003	0.745	0.851	0.003	0.08	0.918	0.25	0.744	0.25	0.08	0.121	0.255	0.02	0.082	0.499	0.013	0.71	1	0	0.212	0.8	0.302	0.713	0.302	0.212	0.249	0.29	0.062	0.204	0.506
MSI-High	InceptionV2	10X	0.528 (0.402-0.653)	0.736 (0.729-0.742)	0.51 (0.407-0.613)	0.529 (0.524-0.534)	0.697 (0.696-0.698)	0.521 (0.517-0.524)	0.02	0.745	1	0.001	0.52	0.507	0.265	0.755	0.265	0.52	0.351	0.255	0.133	0.5	0.513	0.034	0.71	1	0	0.519	0.521	0.307	0.726	0.307	0.519	0.386	0.29	0.151	0.491	0.52
MSI-High	InceptionV3	10X	0.503 (0.373-0.632)	0.761 (0.757-0.769)	0.753 (0.655-0.835)	0.5 (0.495-0.505)	0.709 (0.709-0.71)	0.57 (0.566-0.573)	0	0.753	0.555	0	0	1	NA	0.753	NA	0	NA	0.247	0	0	0.5	0.001	0.71	1	0	0.337	0.665	0.29	0.711	0.29	0.337	0.312	0.29	0.098	0.336	0.501
MSI-High	InceptionV1	10X	0.5 (0.5-0.5)	0 (0-0)	0.745 (0.647-0.828)	0.5 (0.5-0.5)	0 (0-0)	0.71 (0.706-0.713)	0	0.745	0.553	0	0	1	NA	0.745	NA	0	NA	0.255	0	0	0.5	0	0.71	0.502	0	0	1	NA	0.71	NA	0	NA	0.29	0	0	0.5
MSI-High	InceptionV1	10X	0.476 (0.332-0.62)	0.707 (0.7-0.711)	0.299 (0.21-0.4)	0.51 (0.505-0.515)	0.718 (0.716-0.718)	0.399 (0.396-0.403)	0.007	0.753	1	0	0.917	0.096	0.25	0.778	0.25	0.917	0.393	0.247	0.227	0.907	0.506	-0.003	0.71	1	0	0.732	0.264	0.288	0.707	0.288	0.732	0.414	0.29	0.212	0.735	0.498
MSI-High	Panoptes4	multi	0.467 (0.333-0.601)	0.731 (0.724-0.738)	0.515 (0.412-0.618)	0.51 (0.505-0.516)	0.696 (0.695-0.697)	0.541 (0.537-0.545)	-0.051	0.753	1	0.02	0.375	0.562	0.22	0.732	0.22	0.375	0.277	0.247	0.093	0.423	0.468	0.011	0.693	1	0	0.414	0.597	0.313	0.697	0.313	0.414	0.357	0.307	0.127	0.406	0.506
