# Supplementary material for: Predicting endometrial cancer subtypes and molecular features from histopathology images using multi-resolution deep learning models
Source: Cell Rep Med. 2021 Sep 23;2(9):100400. doi: 10.1016/j.xcrm.2021.100400 (PMC8484685; doi:10.1016/j.xcrm.2021.100400)
Supplement: Table S3. Statistical summary of POLE multi-model systems, related to Figure 5 and Table 1 [file mmc4.csv]

Feature	CNVL_Model	CNVH_Model	MSI_Model	Split	Patient_AUROC	Patient_AUPR	Patient_Accuracy	Tile_AUROC	Tile_AUPR	Tile_Accuracy	Patient_Kappa	Patient_AccuracyNull	Patient_AccuracyPValue	Patient_McnemarPValue	Patient_Sensitivity	Patient_Specificity	Patient_Pos.Pred.Value	Patient_Neg.Pred.Value	Patient_Precision	Patient_Recall	Patient_F1	Patient_Prevalence	Patient_Detection.Rate	Patient_Detection.Prevalence	Patient_Balanced.Accuracy	Tile_Kappa	Tile_AccuracyNull	Tile_AccuracyPValue	Tile_McnemarPValue	Tile_Sensitivity	Tile_Specificity	Tile_Pos.Pred.Value	Tile_Neg.Pred.Value	Tile_Precision	Tile_Recall	Tile_F1	Tile_Prevalence	Tile_Detection.Rate	Tile_Detection.Prevalence	Tile_Balanced.Accuracy
POLE	Panoptes2 with clinical	Panoptes2	InceptionResnetV1	Independent	0.890 (0.821-0.960)	0.040 (0.040-0.042)	0.082 (0.036-0.156)	0.691 (0.683-0.700)	0.041 (0.041-0.041)	0.166 (0.162-0.169)	-0.018	0.928	1	0.000	0.857	0.022	0.064	0.667	0.064	0.857	0.119	0.072	0.062	0.969	0.440	-0.022	0.937	1	0	0.717	0.129	0.052	0.871	0.052	0.717	0.097	0.063	0.045	0.862	0.423
POLE	InceptionV3	InceptionV2	InceptionResnetV1	Independent	0.889 (0.814-0.964)	0.040 (0.039-0.041)	0.082 (0.036-0.156)	0.578 (0.570-0.586)	0.055 (0.055-0.055)	0.296 (0.293-0.300)	0.002	0.928	1	0.000	1.000	0.011	0.073	1.000	0.073	1.000	0.136	0.072	0.072	0.990	0.506	-0.014	0.931	1	0	0.658	0.269	0.063	0.914	0.063	0.658	0.115	0.069	0.046	0.726	0.464
POLE	Panoptes2 with clinical	Panoptes4 with clinical	InceptionResnetV1	Independent	0.875 (0.775-0.974)	0.040 (0.040-0.042)	0.113 (0.058-0.194)	0.679 (0.671-0.688)	0.042 (0.042-0.042)	0.193 (0.190-0.197)	-0.034	0.928	1	0.000	0.714	0.067	0.056	0.750	0.056	0.714	0.104	0.072	0.052	0.918	0.390	-0.026	0.937	1	0	0.664	0.162	0.050	0.878	0.050	0.664	0.094	0.063	0.042	0.827	0.413
POLE	Panoptes2 with clinical	Panoptes1	InceptionResnetV1	Independent	0.870 (0.767-0.973)	0.040 (0.039-0.041)	0.093 (0.043-0.169)	0.670 (0.662-0.679)	0.042 (0.042-0.043)	0.186 (0.183-0.189)	-0.016	0.928	1	0.000	0.857	0.033	0.065	0.750	0.065	0.857	0.120	0.072	0.062	0.959	0.445	-0.022	0.937	1	0	0.699	0.151	0.052	0.882	0.052	0.699	0.097	0.063	0.044	0.839	0.425
POLE	Panoptes2 with clinical	Panoptes3 with clinical	InceptionResnetV1	Independent	0.870 (0.759-0.980)	0.040 (0.038-0.040)	0.113 (0.058-0.194)	0.670 (0.661-0.679)	0.042 (0.042-0.043)	0.195 (0.191-0.198)	-0.034	0.928	1	0.000	0.714	0.067	0.056	0.750	0.056	0.714	0.104	0.072	0.052	0.918	0.390	-0.026	0.937	1	0	0.663	0.163	0.050	0.878	0.050	0.663	0.094	0.063	0.042	0.826	0.413
POLE	Panoptes2 with clinical	Panoptes4	InceptionResnetV1	Independent	0.867 (0.782-0.951)	0.041 (0.040-0.042)	0.124 (0.066-0.206)	0.674 (0.666-0.683)	0.042 (0.042-0.042)	0.216 (0.213-0.220)	-0.033	0.928	1	0.000	0.714	0.078	0.057	0.778	0.057	0.714	0.105	0.072	0.052	0.907	0.396	-0.028	0.937	1	0	0.629	0.188	0.049	0.883	0.049	0.629	0.092	0.063	0.040	0.800	0.409
POLE	Panoptes1	Panoptes4 with clinical	InceptionResnetV1	Independent	0.865 (0.778-0.952)	0.041 (0.040-0.042)	0.072 (0.030-0.143)	0.695 (0.686-0.703)	0.041 (0.041-0.041)	0.133 (0.130-0.136)	0.000	0.928	1	0.000	1.000	0.000	0.072	NA	0.072	1.000	0.135	0.072	0.072	1.000	0.500	-0.020	0.937	1	0	0.766	0.090	0.053	0.852	0.053	0.766	0.100	0.063	0.048	0.901	0.428
POLE	Panoptes1	Panoptes3 with clinical	InceptionResnetV1	Independent	0.865 (0.782-0.948)	0.041 (0.040-0.043)	0.072 (0.030-0.143)	0.687 (0.678-0.696)	0.041 (0.041-0.042)	0.131 (0.128-0.134)	-0.019	0.928	1	0.000	0.857	0.011	0.063	0.500	0.063	0.857	0.118	0.072	0.062	0.979	0.434	-0.018	0.937	1	0	0.784	0.087	0.054	0.858	0.054	0.784	0.102	0.063	0.049	0.905	0.436
POLE	Panoptes2 with clinical	Panoptes2 with clinical	InceptionResnetV1	Independent	0.865 (0.773-0.957)	0.041 (0.040-0.043)	0.124 (0.066-0.206)	0.686 (0.678-0.694)	0.041 (0.041-0.042)	0.236 (0.232-0.240)	-0.055	0.928	1	0.000	0.571	0.089	0.047	0.727	0.047	0.571	0.086	0.072	0.041	0.887	0.330	-0.031	0.937	1	0	0.592	0.212	0.048	0.886	0.048	0.592	0.089	0.063	0.037	0.775	0.402
POLE	Panoptes1	Panoptes2 with clinical	InceptionResnetV1	Independent	0.863 (0.773-0.954)	0.041 (0.041-0.043)	0.093 (0.043-0.169)	0.704 (0.695-0.713)	0.041 (0.040-0.041)	0.151 (0.148-0.154)	0.003	0.928	1	0.000	1.000	0.022	0.074	1.000	0.074	1.000	0.137	0.072	0.072	0.979	0.511	-0.026	0.937	1	0	0.705	0.114	0.051	0.852	0.051	0.705	0.095	0.063	0.044	0.874	0.410
POLE	InceptionV3	InceptionV3	InceptionResnetV1	Independent	0.863 (0.735-0.992)	0.040 (0.039-0.041)	0.072 (0.030-0.143)	0.575 (0.567-0.583)	0.056 (0.055-0.056)	0.166 (0.163-0.169)	0.000	0.928	1	0.000	1.000	0.000	0.072	NA	0.072	1.000	0.135	0.072	0.072	1.000	0.500	-0.008	0.931	1	0	0.834	0.117	0.066	0.904	0.066	0.834	0.122	0.069	0.058	0.880	0.475
POLE	Panoptes2 with clinical	Panoptes3	InceptionResnetV1	Independent	0.862 (0.732-0.992)	0.040 (0.039-0.041)	0.093 (0.043-0.169)	0.672 (0.663-0.681)	0.042 (0.042-0.043)	0.193 (0.190-0.197)	-0.016	0.928	1	0.000	0.857	0.033	0.065	0.750	0.065	0.857	0.120	0.072	0.062	0.959	0.445	-0.027	0.937	1	0	0.659	0.162	0.050	0.876	0.050	0.659	0.093	0.063	0.041	0.827	0.411
POLE	Panoptes1	Panoptes2	InceptionResnetV1	Independent	0.859 (0.766-0.951)	0.041 (0.039-0.041)	0.082 (0.036-0.156)	0.697 (0.688-0.707)	0.041 (0.041-0.041)	0.110 (0.107-0.113)	0.002	0.928	1	0.000	1.000	0.011	0.073	1.000	0.073	1.000	0.136	0.072	0.072	0.990	0.506	-0.019	0.937	1	0	0.792	0.064	0.054	0.822	0.054	0.792	0.101	0.063	0.050	0.927	0.428
POLE	Panoptes1	InceptionResnetV1	InceptionResnetV1	Independent	0.856 (0.700-1.000)	0.040 (0.039-0.041)	0.072 (0.030-0.143)	0.720 (0.712-0.729)	0.040 (0.039-0.040)	0.124 (0.121-0.127)	0.000	0.928	1	0.000	1.000	0.000	0.072	NA	0.072	1.000	0.135	0.072	0.072	1.000	0.500	-0.023	0.937	1	0	0.754	0.082	0.052	0.832	0.052	0.754	0.098	0.063	0.047	0.908	0.418
POLE	Panoptes1	Panoptes3	InceptionResnetV1	Independent	0.856 (0.713-0.998)	0.040 (0.039-0.041)	0.072 (0.030-0.143)	0.693 (0.684-0.702)	0.041 (0.041-0.041)	0.123 (0.120-0.126)	0.000	0.928	1	0.000	1.000	0.000	0.072	NA	0.072	1.000	0.135	0.072	0.072	1.000	0.500	-0.019	0.937	1	0	0.784	0.078	0.054	0.844	0.054	0.784	0.101	0.063	0.049	0.913	0.431
POLE	Panoptes2 with clinical	InceptionResnetV1	InceptionResnetV1	Independent	0.852 (0.710-0.995)	0.040 (0.039-0.041)	0.072 (0.030-0.143)	0.692 (0.683-0.700)	0.041 (0.041-0.041)	0.190 (0.187-0.194)	-0.040	0.928	1	0.000	0.714	0.022	0.054	0.500	0.054	0.714	0.100	0.072	0.052	0.959	0.368	-0.033	0.937	1	0	0.621	0.162	0.047	0.864	0.047	0.621	0.088	0.063	0.039	0.825	0.391
POLE	Panoptes1 with clinical	Panoptes4 with clinical	InceptionResnetV1	Independent	0.851 (0.763-0.939)	0.041 (0.041-0.043)	0.072 (0.030-0.143)	0.704 (0.695-0.712)	0.040 (0.041-0.041)	0.109 (0.106-0.111)	0.000	0.928	1	0.000	1.000	0.000	0.072	NA	0.072	1.000	0.135	0.072	0.072	1.000	0.500	-0.009	0.937	1	0	0.875	0.057	0.059	0.872	0.059	0.875	0.110	0.063	0.055	0.939	0.466
POLE	Panoptes1 with clinical	Panoptes3 with clinical	InceptionResnetV1	Independent	0.851 (0.747-0.955)	0.041 (0.039-0.042)	0.072 (0.030-0.143)	0.691 (0.682-0.699)	0.041 (0.041-0.041)	0.105 (0.103-0.108)	0.000	0.928	1	0.000	1.000	0.000	0.072	NA	0.072	1.000	0.135	0.072	0.072	1.000	0.500	-0.009	0.937	1	0	0.880	0.053	0.059	0.869	0.059	0.880	0.110	0.063	0.055	0.942	0.467
POLE	InceptionV3	InceptionV1	InceptionResnetV1	Independent	0.846 (0.758-0.934)	0.042 (0.042-0.044)	0.093 (0.043-0.169)	0.570 (0.562-0.578)	0.056 (0.056-0.056)	0.315 (0.311-0.318)	0.003	0.928	1	0.000	1.000	0.022	0.074	1.000	0.074	1.000	0.137	0.072	0.072	0.979	0.511	-0.013	0.931	1	0	0.640	0.291	0.063	0.915	0.063	0.640	0.115	0.069	0.044	0.705	0.465
POLE	Panoptes1 with clinical	InceptionResnetV1	InceptionResnetV1	Independent	0.838 (0.721-0.955)	0.041 (0.041-0.043)	0.072 (0.030-0.143)	0.724 (0.716-0.732)	0.039 (0.039-0.039)	0.101 (0.099-0.104)	0.000	0.928	1	0.000	1.000	0.000	0.072	NA	0.072	1.000	0.135	0.072	0.072	1.000	0.500	-0.013	0.937	1	0	0.848	0.051	0.056	0.835	0.056	0.848	0.106	0.063	0.053	0.942	0.450
POLE	Panoptes1 with clinical	Panoptes2 with clinical	InceptionResnetV1	Independent	0.838 (0.732-0.944)	0.042 (0.040-0.042)	0.082 (0.036-0.156)	0.709 (0.700-0.717)	0.040 (0.040-0.040)	0.119 (0.116-0.122)	0.002	0.928	1	0.000	1.000	0.011	0.073	1.000	0.073	1.000	0.136	0.072	0.072	0.990	0.506	-0.013	0.937	1	0	0.832	0.071	0.057	0.863	0.057	0.832	0.106	0.063	0.052	0.923	0.451
POLE	Panoptes1 with clinical	Panoptes2	InceptionResnetV1	Independent	0.833 (0.740-0.927)	0.042 (0.041-0.043)	0.072 (0.030-0.143)	0.709 (0.700-0.717)	0.040 (0.040-0.040)	0.096 (0.093-0.098)	0.000	0.928	1	0.000	1.000	0.000	0.072	NA	0.072	1.000	0.135	0.072	0.072	1.000	0.500	-0.007	0.937	1	0	0.902	0.042	0.059	0.863	0.059	0.902	0.111	0.063	0.057	0.955	0.472
POLE	Panoptes1 with clinical	Panoptes1	InceptionResnetV1	Independent	0.830 (0.736-0.924)	0.042 (0.042-0.044)	0.072 (0.030-0.143)	0.692 (0.684-0.701)	0.041 (0.041-0.041)	0.103 (0.101-0.106)	0.000	0.928	1	0.000	1.000	0.000	0.072	NA	0.072	1.000	0.135	0.072	0.072	1.000	0.500	-0.006	0.937	1	0	0.906	0.049	0.060	0.887	0.060	0.906	0.113	0.063	0.057	0.948	0.478
POLE	Panoptes1	InceptionV2	InceptionResnetV1	Independent	0.829 (0.648-1.000)	0.041 (0.039-0.041)	0.072 (0.030-0.143)	0.669 (0.660-0.677)	0.042 (0.042-0.043)	0.163 (0.160-0.166)	0.000	0.928	1	0.000	1.000	0.000	0.072	NA	0.072	1.000	0.135	0.072	0.072	1.000	0.500	-0.021	0.937	1	0	0.730	0.125	0.053	0.873	0.053	0.730	0.099	0.063	0.046	0.866	0.427
POLE	Panoptes1 with clinical	Panoptes3	InceptionResnetV1	Independent	0.827 (0.708-0.946)	0.042 (0.040-0.042)	0.072 (0.030-0.143)	0.700 (0.691-0.709)	0.041 (0.041-0.041)	0.098 (0.095-0.101)	0.000	0.928	1	0.000	1.000	0.000	0.072	NA	0.072	1.000	0.135	0.072	0.072	1.000	0.500	-0.011	0.937	1	0	0.868	0.046	0.058	0.840	0.058	0.868	0.108	0.063	0.055	0.948	0.457
POLE	Panoptes1 with clinical	InceptionV2	InceptionResnetV1	Independent	0.825 (0.713-0.938)	0.042 (0.040-0.043)	0.072 (0.030-0.143)	0.685 (0.676-0.693)	0.041 (0.041-0.042)	0.117 (0.114-0.119)	0.000	0.928	1	0.000	1.000	0.000	0.072	NA	0.072	1.000	0.135	0.072	0.072	1.000	0.500	-0.014	0.937	1	0	0.830	0.069	0.056	0.858	0.056	0.830	0.105	0.063	0.052	0.925	0.449
POLE	Panoptes1	Panoptes4	InceptionResnetV1	Independent	0.825 (0.723-0.927)	0.042 (0.042-0.044)	0.072 (0.030-0.143)	0.681 (0.672-0.691)	0.042 (0.042-0.042)	0.151 (0.148-0.155)	-0.019	0.928	1	0.000	0.857	0.011	0.063	0.500	0.063	0.857	0.118	0.072	0.062	0.979	0.434	-0.022	0.937	1	0	0.730	0.113	0.052	0.861	0.052	0.730	0.098	0.063	0.046	0.877	0.421
POLE	Panoptes1 with clinical	Panoptes4	InceptionResnetV1	Independent	0.822 (0.712-0.932)	0.042 (0.040-0.042)	0.072 (0.030-0.143)	0.686 (0.677-0.694)	0.041 (0.041-0.042)	0.119 (0.116-0.122)	0.000	0.928	1	0.000	1.000	0.000	0.072	NA	0.072	1.000	0.135	0.072	0.072	1.000	0.500	-0.011	0.937	1	0	0.851	0.070	0.058	0.875	0.058	0.851	0.108	0.063	0.053	0.925	0.461
POLE	Panoptes1	Panoptes1	InceptionResnetV1	Independent	0.822 (0.699-0.945)	0.042 (0.041-0.043)	0.072 (0.030-0.143)	0.682 (0.673-0.691)	0.042 (0.042-0.042)	0.125 (0.123-0.128)	-0.019	0.928	1	0.000	0.857	0.011	0.063	0.500	0.063	0.857	0.118	0.072	0.062	0.979	0.434	-0.017	0.937	1	0	0.797	0.080	0.055	0.855	0.055	0.797	0.103	0.063	0.050	0.912	0.439
POLE	Panoptes1	InceptionV3	Panoptes1	Independent	0.816 (0.706-0.926)	0.042 (0.041-0.043)	0.072 (0.030-0.143)	0.602 (0.593-0.612)	0.047 (0.047-0.047)	0.107 (0.104-0.110)	0.000	0.928	1	0.000	1.000	0.000	0.072	NA	0.072	1.000	0.135	0.072	0.072	1.000	0.500	-0.003	0.937	1	0	0.924	0.052	0.061	0.911	0.061	0.924	0.115	0.063	0.058	0.946	0.488
POLE	InceptionV3	InceptionResnetV1	InceptionResnetV1	Independent	0.811 (0.703-0.919)	0.043 (0.041-0.044)	0.082 (0.036-0.156)	0.630 (0.622-0.638)	0.050 (0.050-0.050)	0.221 (0.218-0.224)	0.002	0.928	1	0.000	1.000	0.011	0.073	1.000	0.073	1.000	0.136	0.072	0.072	0.990	0.506	-0.023	0.931	1	0	0.679	0.187	0.059	0.887	0.059	0.679	0.108	0.069	0.047	0.804	0.433
POLE	Panoptes2 with clinical	Panoptes2	Panoptes1 with clinical	Independent	0.806 (0.683-0.930)	0.042 (0.041-0.044)	0.309 (0.219-0.411)	0.641 (0.633-0.650)	0.044 (0.044-0.044)	0.398 (0.394-0.402)	-0.116	0.928	1	0.000	0.143	0.322	0.016	0.829	0.016	0.143	0.029	0.072	0.010	0.639	0.233	-0.040	0.937	1	0	0.404	0.397	0.043	0.909	0.043	0.404	0.078	0.063	0.025	0.590	0.401
POLE	Panoptes1	InceptionV3	InceptionResnetV1	Independent	0.800 (0.623-0.977)	0.042 (0.042-0.043)	0.072 (0.030-0.143)	0.645 (0.636-0.654)	0.044 (0.044-0.044)	0.110 (0.108-0.113)	0.000	0.928	1	0.000	1.000	0.000	0.072	NA	0.072	1.000	0.135	0.072	0.072	1.000	0.500	-0.011	0.937	1	0	0.857	0.060	0.058	0.864	0.058	0.857	0.108	0.063	0.054	0.934	0.459
POLE	Panoptes2	Panoptes4 with clinical	InceptionResnetV1	Independent	0.798 (0.666-0.931)	0.043 (0.042-0.044)	0.103 (0.051-0.181)	0.671 (0.662-0.680)	0.042 (0.042-0.042)	0.159 (0.155-0.162)	0.005	0.928	1	0.000	1.000	0.033	0.074	1.000	0.074	1.000	0.139	0.072	0.072	0.969	0.517	-0.020	0.937	1	0	0.739	0.120	0.053	0.872	0.053	0.739	0.099	0.063	0.046	0.871	0.429
POLE	Panoptes2 with clinical	InceptionV2	InceptionResnetV1	Independent	0.798 (0.602-0.995)	0.042 (0.041-0.043)	0.093 (0.043-0.169)	0.640 (0.631-0.650)	0.045 (0.044-0.045)	0.277 (0.273-0.281)	-0.058	0.928	1	0.000	0.571	0.056	0.045	0.625	0.045	0.571	0.083	0.072	0.041	0.918	0.313	-0.030	0.937	1	0	0.563	0.258	0.048	0.898	0.048	0.563	0.089	0.063	0.035	0.731	0.411
POLE	Panoptes2 with clinical	Panoptes1 with clinical	InceptionResnetV1	Independent	0.797 (0.666-0.928)	0.043 (0.041-0.043)	0.134 (0.073-0.218)	0.642 (0.633-0.651)	0.044 (0.044-0.044)	0.267 (0.264-0.271)	-0.054	0.928	1	0.000	0.571	0.100	0.047	0.750	0.047	0.571	0.087	0.072	0.041	0.876	0.336	-0.026	0.937	1	0	0.595	0.245	0.050	0.900	0.050	0.595	0.093	0.063	0.037	0.745	0.420
POLE	Panoptes2 with clinical	Panoptes2	Panoptes3 with clinical	Independent	0.797 (0.691-0.902)	0.044 (0.042-0.044)	0.124 (0.066-0.206)	0.607 (0.598-0.615)	0.047 (0.046-0.047)	0.265 (0.261-0.269)	-0.012	0.928	1	0.000	0.857	0.067	0.067	0.857	0.067	0.857	0.124	0.072	0.062	0.928	0.462	-0.009	0.937	1	0	0.707	0.235	0.058	0.923	0.058	0.707	0.108	0.063	0.044	0.761	0.471
POLE	Panoptes1 with clinical	InceptionV1	InceptionResnetV1	Independent	0.795 (0.662-0.928)	0.043 (0.042-0.044)	0.072 (0.030-0.143)	0.675 (0.667-0.684)	0.042 (0.042-0.042)	0.124 (0.121-0.126)	0.000	0.928	1	0.000	1.000	0.000	0.072	NA	0.072	1.000	0.135	0.072	0.072	1.000	0.500	-0.015	0.937	1	0	0.812	0.077	0.056	0.860	0.056	0.812	0.104	0.063	0.051	0.916	0.445
POLE	Panoptes1	InceptionV1	InceptionResnetV1	Independent	0.794 (0.572-1.000)	0.043 (0.042-0.044)	0.062 (0.023-0.130)	0.663 (0.654-0.672)	0.043 (0.043-0.043)	0.172 (0.169-0.176)	-0.021	0.928	1	0.000	0.857	0.000	0.062	0.000	0.062	0.857	0.117	0.072	0.062	0.990	0.429	-0.023	0.937	1	0	0.702	0.137	0.052	0.873	0.052	0.702	0.096	0.063	0.044	0.853	0.420
POLE	Panoptes1	InceptionResnetV1	InceptionResnetV2	Independent	0.794 (0.657-0.931)	0.043 (0.042-0.044)	0.072 (0.030-0.143)	0.651 (0.642-0.659)	0.044 (0.044-0.044)	0.139 (0.136-0.141)	0.000	0.928	1	0.000	1.000	0.000	0.072	NA	0.072	1.000	0.135	0.072	0.072	1.000	0.500	-0.011	0.937	1	0	0.827	0.092	0.058	0.889	0.058	0.827	0.108	0.063	0.052	0.903	0.460
POLE	Panoptes4	Panoptes2	InceptionResnetV1	Independent	0.794 (0.653-0.934)	0.043 (0.042-0.044)	0.062 (0.023-0.130)	0.619 (0.610-0.629)	0.046 (0.046-0.046)	0.190 (0.187-0.194)	-0.041	0.928	1	0.000	0.714	0.011	0.053	0.333	0.053	0.714	0.099	0.072	0.052	0.969	0.363	-0.016	0.937	1	0	0.738	0.154	0.055	0.897	0.055	0.738	0.103	0.063	0.046	0.840	0.446
POLE	Panoptes1	InceptionV3	Panoptes2 with clinical	Independent	0.792 (0.653-0.931)	0.043 (0.042-0.044)	0.082 (0.036-0.156)	0.618 (0.609-0.627)	0.046 (0.046-0.046)	0.186 (0.183-0.189)	0.002	0.928	1	0.000	1.000	0.011	0.073	1.000	0.073	1.000	0.136	0.072	0.072	0.990	0.506	-0.011	0.937	1	0	0.775	0.147	0.057	0.907	0.057	0.775	0.107	0.063	0.049	0.849	0.461
POLE	Panoptes2	Panoptes2	InceptionResnetV1	Independent	0.790 (0.679-0.902)	0.044 (0.042-0.044)	0.093 (0.043-0.169)	0.677 (0.668-0.686)	0.042 (0.042-0.042)	0.136 (0.133-0.139)	0.003	0.928	1	0.000	1.000	0.022	0.074	1.000	0.074	1.000	0.137	0.072	0.072	0.979	0.511	-0.017	0.937	1	0	0.782	0.092	0.055	0.863	0.055	0.782	0.102	0.063	0.049	0.900	0.437
POLE	Panoptes2 with clinical	Panoptes2	Panoptes2	Independent	0.789 (0.660-0.917)	0.043 (0.042-0.044)	0.082 (0.036-0.156)	0.651 (0.643-0.660)	0.044 (0.043-0.044)	0.116 (0.113-0.119)	0.002	0.928	1	0.000	1.000	0.011	0.073	1.000	0.073	1.000	0.136	0.072	0.072	0.990	0.506	-0.004	0.937	1	0	0.909	0.063	0.061	0.912	0.061	0.909	0.114	0.063	0.057	0.935	0.486
POLE	Panoptes4	InceptionResnetV1	InceptionResnetV1	Independent	0.789 (0.617-0.961)	0.043 (0.041-0.044)	0.072 (0.030-0.143)	0.635 (0.625-0.644)	0.045 (0.045-0.045)	0.206 (0.202-0.209)	-0.040	0.928	1	0.000	0.714	0.022	0.054	0.500	0.054	0.714	0.100	0.072	0.052	0.959	0.368	-0.024	0.937	1	0	0.664	0.175	0.051	0.886	0.051	0.664	0.095	0.063	0.042	0.815	0.419
POLE	Panoptes2 with clinical	Panoptes4 with clinical	Panoptes1 with clinical	Independent	0.789 (0.653-0.925)	0.043 (0.043-0.045)	0.392 (0.294-0.496)	0.630 (0.621-0.639)	0.045 (0.045-0.045)	0.430 (0.426-0.435)	-0.109	0.928	1	0.000	0.143	0.411	0.019	0.860	0.019	0.143	0.033	0.072	0.010	0.557	0.277	-0.039	0.937	1	0	0.383	0.433	0.043	0.913	0.043	0.383	0.078	0.063	0.024	0.555	0.408
POLE	Panoptes4	Panoptes3	InceptionResnetV1	Independent	0.787 (0.659-0.916)	0.043 (0.042-0.044)	0.093 (0.043-0.169)	0.607 (0.597-0.616)	0.047 (0.047-0.047)	0.222 (0.218-0.226)	-0.016	0.928	1	0.000	0.857	0.033	0.065	0.750	0.065	0.857	0.120	0.072	0.062	0.959	0.445	-0.017	0.937	1	0	0.702	0.190	0.055	0.905	0.055	0.702	0.102	0.063	0.044	0.803	0.446
POLE	Panoptes1 with clinical	Panoptes1 with clinical	InceptionResnetV1	Independent	0.786 (0.637-0.935)	0.043 (0.042-0.044)	0.082 (0.036-0.156)	0.663 (0.654-0.672)	0.043 (0.043-0.043)	0.136 (0.133-0.139)	0.002	0.928	1	0.000	1.000	0.011	0.073	1.000	0.073	1.000	0.136	0.072	0.072	0.990	0.506	-0.012	0.937	1	0	0.825	0.090	0.057	0.884	0.057	0.825	0.107	0.063	0.052	0.905	0.457
POLE	Panoptes1	Panoptes4 with clinical	Panoptes2	Independent	0.784 (0.626-0.943)	0.043 (0.042-0.045)	0.082 (0.036-0.156)	0.650 (0.641-0.660)	0.044 (0.044-0.044)	0.105 (0.102-0.107)	0.002	0.928	1	0.000	1.000	0.011	0.073	1.000	0.073	1.000	0.136	0.072	0.072	0.990	0.506	-0.007	0.937	1	0	0.896	0.052	0.060	0.881	0.060	0.896	0.112	0.063	0.056	0.945	0.474
POLE	Panoptes1	InceptionV2	Panoptes1	Independent	0.784 (0.632-0.936)	0.043 (0.042-0.044)	0.072 (0.030-0.143)	0.614 (0.604-0.623)	0.047 (0.047-0.047)	0.151 (0.148-0.154)	0.000	0.928	1	0.000	1.000	0.000	0.072	NA	0.072	1.000	0.135	0.072	0.072	1.000	0.500	-0.010	0.937	1	0	0.820	0.106	0.058	0.898	0.058	0.820	0.108	0.063	0.052	0.890	0.463
POLE	Panoptes2 with clinical	Panoptes2	Panoptes2 with clinical	Independent	0.783 (0.631-0.934)	0.043 (0.042-0.044)	0.247 (0.165-0.345)	0.662 (0.654-0.670)	0.043 (0.043-0.043)	0.314 (0.309-0.318)	-0.038	0.928	1	0.000	0.571	0.222	0.054	0.870	0.054	0.571	0.099	0.072	0.041	0.763	0.397	-0.034	0.937	1	0	0.509	0.300	0.047	0.901	0.047	0.509	0.085	0.063	0.032	0.688	0.405
POLE	Panoptes2 with clinical	Panoptes4 with clinical	Panoptes2 with clinical	Independent	0.783 (0.636-0.929)	0.043 (0.042-0.045)	0.278 (0.192-0.379)	0.648 (0.640-0.656)	0.044 (0.044-0.044)	0.348 (0.344-0.353)	-0.060	0.928	1	0.000	0.429	0.267	0.043	0.857	0.043	0.429	0.079	0.072	0.031	0.711	0.348	-0.032	0.937	1	0	0.489	0.339	0.047	0.908	0.047	0.489	0.086	0.063	0.031	0.650	0.414
POLE	InceptionResnetV2	Panoptes2	InceptionResnetV1	Independent	0.783 (0.631-0.934)	0.043 (0.043-0.045)	0.134 (0.073-0.218)	0.645 (0.635-0.654)	0.044 (0.044-0.045)	0.165 (0.162-0.168)	0.010	0.928	1	0.000	1.000	0.067	0.077	1.000	0.077	1.000	0.143	0.072	0.072	0.938	0.533	-0.021	0.937	1	0	0.730	0.127	0.053	0.875	0.053	0.730	0.099	0.063	0.046	0.864	0.428
POLE	Panoptes1 with clinical	InceptionV3	InceptionResnetV1	Independent	0.781 (0.627-0.935)	0.043 (0.043-0.045)	0.072 (0.030-0.143)	0.650 (0.641-0.659)	0.044 (0.044-0.044)	0.090 (0.088-0.093)	0.000	0.928	1	0.000	1.000	0.000	0.072	NA	0.072	1.000	0.135	0.072	0.072	1.000	0.500	-0.008	0.937	1	0	0.902	0.036	0.059	0.846	0.059	0.902	0.111	0.063	0.057	0.960	0.469
POLE	Panoptes1	Panoptes4 with clinical	Panoptes1 with clinical	Independent	0.781 (0.605-0.957)	0.043 (0.042-0.044)	0.216 (0.139-0.312)	0.634 (0.625-0.644)	0.045 (0.045-0.045)	0.324 (0.320-0.328)	-0.068	0.928	1	0.000	0.429	0.200	0.040	0.818	0.040	0.429	0.073	0.072	0.031	0.773	0.314	-0.034	0.937	1	0	0.502	0.312	0.047	0.903	0.047	0.502	0.085	0.063	0.032	0.676	0.407
POLE	Panoptes2 with clinical	Panoptes1	Panoptes1 with clinical	Independent	0.781 (0.635-0.927)	0.043 (0.042-0.045)	0.361 (0.266-0.465)	0.617 (0.608-0.625)	0.046 (0.046-0.046)	0.425 (0.421-0.430)	-0.079	0.928	1	0.000	0.286	0.367	0.034	0.868	0.034	0.286	0.061	0.072	0.021	0.608	0.326	-0.036	0.937	1	0	0.405	0.427	0.045	0.914	0.045	0.405	0.081	0.063	0.025	0.563	0.416
POLE	Panoptes1	InceptionResnetV1	Panoptes1 with clinical	Independent	0.779 (0.611-0.947)	0.043 (0.043-0.045)	0.155 (0.089-0.242)	0.662 (0.653-0.672)	0.043 (0.043-0.044)	0.293 (0.289-0.297)	-0.051	0.928	1	0.000	0.571	0.122	0.048	0.786	0.048	0.571	0.089	0.072	0.041	0.856	0.347	-0.038	0.937	1	0	0.499	0.279	0.044	0.893	0.044	0.499	0.081	0.063	0.031	0.707	0.389
POLE	Panoptes2	Panoptes4	InceptionResnetV1	Independent	0.779 (0.616-0.943)	0.043 (0.043-0.045)	0.093 (0.043-0.169)	0.661 (0.651-0.670)	0.043 (0.043-0.043)	0.174 (0.171-0.177)	0.003	0.928	1	0.000	1.000	0.022	0.074	1.000	0.074	1.000	0.137	0.072	0.072	0.979	0.511	-0.023	0.937	1	0	0.704	0.138	0.052	0.875	0.052	0.704	0.097	0.063	0.044	0.852	0.421
POLE	Panoptes2	Panoptes3 with clinical	InceptionResnetV1	Independent	0.779 (0.634-0.924)	0.043 (0.042-0.044)	0.093 (0.043-0.169)	0.657 (0.647-0.666)	0.043 (0.043-0.044)	0.158 (0.155-0.161)	0.003	0.928	1	0.000	1.000	0.022	0.074	1.000	0.074	1.000	0.137	0.072	0.072	0.979	0.511	-0.020	0.937	1	0	0.742	0.119	0.053	0.873	0.053	0.742	0.100	0.063	0.047	0.872	0.431
POLE	InceptionResnetV2	Panoptes4 with clinical	InceptionResnetV1	Independent	0.779 (0.648-0.911)	0.044 (0.043-0.045)	0.144 (0.081-0.230)	0.639 (0.630-0.649)	0.045 (0.045-0.045)	0.193 (0.190-0.197)	-0.009	0.928	1	0.000	0.857	0.089	0.068	0.889	0.068	0.857	0.126	0.072	0.062	0.907	0.473	-0.022	0.937	1	0	0.692	0.160	0.052	0.885	0.052	0.692	0.097	0.063	0.043	0.831	0.426
POLE	InceptionV3	Panoptes3	InceptionResnetV1	Independent	0.779 (0.678-0.881)	0.045 (0.043-0.045)	0.082 (0.036-0.156)	0.605 (0.596-0.615)	0.047 (0.047-0.048)	0.221 (0.217-0.224)	0.002	0.928	1	0.000	1.000	0.011	0.073	1.000	0.073	1.000	0.136	0.072	0.072	0.990	0.506	-0.015	0.937	1	0	0.716	0.187	0.056	0.908	0.056	0.716	0.104	0.063	0.045	0.807	0.452
POLE	InceptionResnetV2	Panoptes4	InceptionResnetV1	Independent	0.776 (0.660-0.892)	0.044 (0.043-0.045)	0.165 (0.097-0.254)	0.636 (0.626-0.646)	0.045 (0.045-0.046)	0.205 (0.202-0.209)	-0.027	0.928	1	0.000	0.714	0.122	0.060	0.846	0.060	0.714	0.110	0.072	0.052	0.866	0.418	-0.025	0.937	1	0	0.660	0.175	0.051	0.885	0.051	0.660	0.095	0.063	0.042	0.815	0.418
POLE	Panoptes1	InceptionResnetV2	InceptionResnetV1	Independent	0.775 (0.569-0.980)	0.043 (0.042-0.045)	0.072 (0.030-0.143)	0.682 (0.673-0.691)	0.042 (0.042-0.042)	0.117 (0.114-0.119)	0.000	0.928	1	0.000	1.000	0.000	0.072	NA	0.072	1.000	0.135	0.072	0.072	1.000	0.500	-0.017	0.937	1	0	0.800	0.071	0.055	0.841	0.055	0.800	0.102	0.063	0.050	0.921	0.435
POLE	Panoptes1	InceptionV2	Panoptes2	Independent	0.775 (0.615-0.934)	0.043 (0.043-0.045)	0.072 (0.030-0.143)	0.639 (0.630-0.648)	0.045 (0.045-0.045)	0.112 (0.109-0.114)	0.000	0.928	1	0.000	1.000	0.000	0.072	NA	0.072	1.000	0.135	0.072	0.072	1.000	0.500	-0.007	0.937	1	0	0.887	0.060	0.060	0.887	0.060	0.887	0.112	0.063	0.056	0.937	0.473
POLE	Panoptes2 with clinical	InceptionResnetV1	Panoptes3 with clinical	Independent	0.775 (0.624-0.925)	0.043 (0.043-0.045)	0.124 (0.066-0.206)	0.629 (0.620-0.638)	0.045 (0.045-0.045)	0.289 (0.285-0.293)	-0.033	0.928	1	0.000	0.714	0.078	0.057	0.778	0.057	0.714	0.105	0.072	0.052	0.907	0.396	-0.024	0.937	1	0	0.588	0.269	0.051	0.907	0.051	0.588	0.094	0.063	0.037	0.722	0.429
POLE	Panoptes2 with clinical	InceptionV3	InceptionResnetV1	Independent	0.775 (0.560-0.989)	0.044 (0.043-0.045)	0.072 (0.030-0.143)	0.622 (0.612-0.632)	0.047 (0.047-0.048)	0.158 (0.155-0.161)	0.000	0.928	1	0.000	1.000	0.000	0.072	NA	0.072	1.000	0.135	0.072	0.072	1.000	0.500	-0.018	0.937	1	0	0.754	0.118	0.054	0.878	0.054	0.754	0.101	0.063	0.047	0.874	0.436
POLE	Panoptes1	InceptionV3	Panoptes2	Independent	0.775 (0.627-0.922)	0.043 (0.042-0.044)	0.072 (0.030-0.143)	0.618 (0.609-0.627)	0.046 (0.046-0.046)	0.087 (0.084-0.089)	0.000	0.928	1	0.000	1.000	0.000	0.072	NA	0.072	1.000	0.135	0.072	0.072	1.000	0.500	-0.002	0.937	1	0	0.954	0.029	0.062	0.903	0.062	0.954	0.116	0.063	0.060	0.970	0.491
POLE	Panoptes4	Panoptes1	InceptionResnetV1	Independent	0.775 (0.641-0.908)	0.044 (0.043-0.045)	0.093 (0.043-0.169)	0.601 (0.592-0.610)	0.048 (0.047-0.048)	0.221 (0.217-0.224)	-0.037	0.928	1	0.000	0.714	0.044	0.055	0.667	0.055	0.714	0.102	0.072	0.052	0.938	0.379	-0.014	0.937	1	0	0.718	0.187	0.056	0.908	0.056	0.718	0.104	0.063	0.045	0.807	0.453
POLE	Panoptes2 with clinical	Panoptes4 with clinical	Panoptes3 with clinical	Independent	0.775 (0.631-0.918)	0.044 (0.043-0.045)	0.155 (0.089-0.242)	0.600 (0.591-0.608)	0.047 (0.047-0.048)	0.302 (0.298-0.306)	-0.075	0.928	1	0.000	0.429	0.133	0.037	0.750	0.037	0.429	0.068	0.072	0.031	0.835	0.281	-0.011	0.937	1	0	0.654	0.279	0.057	0.923	0.057	0.654	0.105	0.063	0.041	0.717	0.466
POLE	Panoptes2 with clinical	Panoptes3	Panoptes3 with clinical	Independent	0.775 (0.652-0.898)	0.044 (0.043-0.045)	0.144 (0.081-0.230)	0.596 (0.587-0.604)	0.048 (0.048-0.048)	0.301 (0.297-0.305)	0.012	0.928	1	0.000	1.000	0.078	0.078	1.000	0.078	1.000	0.144	0.072	0.072	0.928	0.539	-0.015	0.937	1	0	0.632	0.279	0.055	0.919	0.055	0.632	0.102	0.063	0.040	0.715	0.455
POLE	Panoptes2 with clinical	InceptionResnetV1	Panoptes1 with clinical	Independent	0.773 (0.611-0.935)	0.043 (0.043-0.045)	0.351 (0.256-0.454)	0.652 (0.643-0.661)	0.044 (0.043-0.044)	0.412 (0.407-0.416)	-0.080	0.928	1	0.000	0.286	0.356	0.033	0.865	0.033	0.286	0.060	0.072	0.021	0.619	0.321	-0.044	0.937	1	0	0.377	0.414	0.041	0.908	0.041	0.377	0.075	0.063	0.024	0.573	0.396
POLE	Panoptes2 with clinical	Panoptes3	Panoptes2 with clinical	Independent	0.773 (0.618-0.928)	0.044 (0.043-0.045)	0.247 (0.165-0.345)	0.642 (0.633-0.651)	0.044 (0.044-0.044)	0.342 (0.338-0.347)	-0.038	0.928	1	0.000	0.571	0.222	0.054	0.870	0.054	0.571	0.099	0.072	0.041	0.763	0.397	-0.037	0.937	1	0	0.468	0.334	0.045	0.904	0.045	0.468	0.082	0.063	0.029	0.654	0.401
POLE	Panoptes1	InceptionResnetV1	Panoptes2	Independent	0.771 (0.595-0.948)	0.043 (0.043-0.045)	0.072 (0.030-0.143)	0.683 (0.674-0.693)	0.042 (0.042-0.042)	0.095 (0.093-0.098)	0.000	0.928	1	0.000	1.000	0.000	0.072	NA	0.072	1.000	0.135	0.072	0.072	1.000	0.500	-0.008	0.937	1	0	0.896	0.042	0.059	0.857	0.059	0.896	0.111	0.063	0.056	0.954	0.469
POLE	Panoptes2 with clinical	Panoptes2	Panoptes4	Independent	0.771 (0.580-0.963)	0.043 (0.042-0.044)	0.093 (0.043-0.169)	0.640 (0.631-0.649)	0.044 (0.044-0.044)	0.201 (0.198-0.205)	-0.016	0.928	1	0.000	0.857	0.033	0.065	0.750	0.065	0.857	0.120	0.072	0.062	0.959	0.445	-0.014	0.937	1	0	0.744	0.165	0.056	0.906	0.056	0.744	0.105	0.063	0.047	0.830	0.454
POLE	Panoptes4	Panoptes4 with clinical	InceptionResnetV1	Independent	0.771 (0.625-0.918)	0.044 (0.044-0.046)	0.093 (0.043-0.169)	0.613 (0.604-0.623)	0.047 (0.046-0.047)	0.225 (0.221-0.229)	-0.037	0.928	1	0.000	0.714	0.044	0.055	0.667	0.055	0.714	0.102	0.072	0.052	0.938	0.379	-0.017	0.937	1	0	0.695	0.193	0.055	0.904	0.055	0.695	0.101	0.063	0.044	0.800	0.444
POLE	Panoptes1	Panoptes4 with clinical	Panoptes2 with clinical	Independent	0.770 (0.593-0.946)	0.043 (0.043-0.045)	0.113 (0.058-0.194)	0.648 (0.639-0.657)	0.044 (0.044-0.044)	0.257 (0.253-0.261)	-0.056	0.928	1	0.000	0.571	0.078	0.046	0.700	0.046	0.571	0.085	0.072	0.041	0.897	0.325	-0.030	0.937	1	0	0.582	0.235	0.049	0.893	0.049	0.582	0.090	0.063	0.037	0.753	0.408
POLE	Panoptes2 with clinical	InceptionV1	InceptionResnetV1	Independent	0.770 (0.556-0.984)	0.043 (0.043-0.045)	0.144 (0.081-0.230)	0.635 (0.625-0.644)	0.045 (0.045-0.045)	0.298 (0.294-0.302)	-0.076	0.928	1	0.000	0.429	0.122	0.037	0.733	0.037	0.429	0.067	0.072	0.031	0.845	0.275	-0.032	0.937	1	0	0.535	0.282	0.048	0.901	0.048	0.535	0.087	0.063	0.034	0.706	0.409
POLE	Panoptes1	InceptionV3	Panoptes1 with clinical	Independent	0.770 (0.622-0.918)	0.044 (0.044-0.046)	0.103 (0.051-0.181)	0.600 (0.591-0.610)	0.048 (0.047-0.048)	0.238 (0.234-0.241)	0.005	0.928	1	0.000	1.000	0.033	0.074	1.000	0.074	1.000	0.139	0.072	0.072	0.969	0.517	-0.012	0.937	1	0	0.718	0.205	0.057	0.916	0.057	0.718	0.106	0.063	0.045	0.790	0.461
POLE	Panoptes1	InceptionResnetV1	Panoptes1	Independent	0.768 (0.606-0.930)	0.044 (0.043-0.045)	0.072 (0.030-0.143)	0.661 (0.652-0.671)	0.043 (0.043-0.044)	0.125 (0.122-0.128)	0.000	0.928	1	0.000	1.000	0.000	0.072	NA	0.072	1.000	0.135	0.072	0.072	1.000	0.500	-0.014	0.937	1	0	0.817	0.078	0.056	0.864	0.056	0.817	0.105	0.063	0.051	0.915	0.447
POLE	Panoptes2 with clinical	Panoptes4 with clinical	Panoptes4	Independent	0.768 (0.575-0.961)	0.044 (0.043-0.045)	0.144 (0.081-0.230)	0.627 (0.618-0.636)	0.045 (0.045-0.045)	0.240 (0.236-0.244)	-0.052	0.928	1	0.000	0.571	0.111	0.048	0.769	0.048	0.571	0.088	0.072	0.041	0.866	0.341	-0.014	0.937	1	0	0.702	0.209	0.056	0.913	0.056	0.702	0.104	0.063	0.044	0.785	0.455
POLE	Panoptes2 with clinical	Panoptes3 with clinical	Panoptes1 with clinical	Independent	0.768 (0.598-0.939)	0.044 (0.042-0.045)	0.412 (0.313-0.517)	0.616 (0.607-0.625)	0.046 (0.046-0.046)	0.450 (0.446-0.454)	-0.071	0.928	1	0.000	0.286	0.422	0.037	0.884	0.037	0.286	0.066	0.072	0.021	0.557	0.354	-0.037	0.937	1	0	0.381	0.455	0.045	0.916	0.045	0.381	0.080	0.063	0.024	0.535	0.418
POLE	Panoptes2 with clinical	Panoptes1	Panoptes2 with clinical	Independent	0.767 (0.595-0.938)	0.044 (0.043-0.045)	0.247 (0.165-0.345)	0.636 (0.628-0.645)	0.045 (0.045-0.045)	0.337 (0.333-0.341)	-0.064	0.928	1	0.000	0.429	0.233	0.042	0.840	0.042	0.429	0.076	0.072	0.031	0.742	0.331	-0.029	0.937	1	0	0.515	0.325	0.049	0.909	0.049	0.515	0.089	0.063	0.032	0.665	0.420
POLE	Panoptes1	InceptionV2	Panoptes1 with clinical	Independent	0.767 (0.613-0.920)	0.044 (0.043-0.045)	0.237 (0.157-0.334)	0.613 (0.604-0.623)	0.047 (0.047-0.047)	0.362 (0.358-0.366)	-0.065	0.928	1	0.000	0.429	0.222	0.041	0.833	0.041	0.429	0.075	0.072	0.031	0.753	0.325	-0.031	0.937	1	0	0.485	0.354	0.048	0.911	0.048	0.485	0.087	0.063	0.030	0.636	0.419
POLE	Panoptes2 with clinical	Panoptes3 with clinical	Panoptes3 with clinical	Independent	0.767 (0.621-0.912)	0.044 (0.043-0.045)	0.155 (0.089-0.242)	0.584 (0.575-0.593)	0.049 (0.048-0.049)	0.310 (0.306-0.314)	-0.051	0.928	1	0.000	0.571	0.122	0.048	0.786	0.048	0.571	0.089	0.072	0.041	0.856	0.347	-0.009	0.937	1	0	0.663	0.286	0.059	0.927	0.059	0.663	0.108	0.063	0.042	0.710	0.475
POLE	Panoptes4	InceptionV3	InceptionResnetV1	Independent	0.767 (0.568-0.965)	0.044 (0.044-0.046)	0.082 (0.036-0.156)	0.576 (0.566-0.586)	0.051 (0.050-0.051)	0.172 (0.169-0.175)	0.002	0.928	1	0.000	1.000	0.011	0.073	1.000	0.073	1.000	0.136	0.072	0.072	0.990	0.506	-0.009	0.937	1	0	0.811	0.129	0.059	0.911	0.059	0.811	0.109	0.063	0.051	0.867	0.470
POLE	Panoptes1	Panoptes2	Panoptes2	Independent	0.765 (0.615-0.915)	0.044 (0.043-0.045)	0.072 (0.030-0.143)	0.654 (0.645-0.664)	0.044 (0.044-0.044)	0.084 (0.082-0.087)	0.000	0.928	1	0.000	1.000	0.000	0.072	NA	0.072	1.000	0.135	0.072	0.072	1.000	0.500	-0.008	0.937	1	0	0.910	0.029	0.059	0.827	0.059	0.910	0.111	0.063	0.057	0.967	0.469
POLE	Panoptes2 with clinical	Panoptes4 with clinical	Panoptes4 with clinical	Independent	0.765 (0.629-0.901)	0.044 (0.043-0.046)	0.196 (0.122-0.289)	0.626 (0.618-0.635)	0.045 (0.045-0.045)	0.281 (0.277-0.284)	-0.022	0.928	1	0.000	0.714	0.156	0.062	0.875	0.062	0.714	0.114	0.072	0.052	0.835	0.435	-0.019	0.937	1	0	0.630	0.257	0.054	0.912	0.054	0.630	0.099	0.063	0.040	0.736	0.444
POLE	Panoptes2 with clinical	Panoptes4 with clinical	Panoptes2	Independent	0.763 (0.618-0.909)	0.044 (0.043-0.046)	0.093 (0.043-0.169)	0.637 (0.628-0.645)	0.045 (0.045-0.045)	0.144 (0.141-0.147)	-0.016	0.928	1	0.000	0.857	0.033	0.065	0.750	0.065	0.857	0.120	0.072	0.062	0.959	0.445	-0.007	0.937	1	0	0.854	0.096	0.060	0.907	0.060	0.854	0.111	0.063	0.054	0.901	0.475
POLE	Panoptes2 with clinical	Panoptes2	Panoptes1	Independent	0.763 (0.609-0.918)	0.044 (0.043-0.045)	0.082 (0.036-0.156)	0.634 (0.625-0.642)	0.045 (0.045-0.045)	0.163 (0.160-0.166)	0.002	0.928	1	0.000	1.000	0.011	0.073	1.000	0.073	1.000	0.136	0.072	0.072	0.990	0.506	-0.008	0.937	1	0	0.825	0.118	0.059	0.910	0.059	0.825	0.110	0.063	0.052	0.878	0.472
POLE	Panoptes2 with clinical	Panoptes2	Panoptes4 with clinical	Independent	0.763 (0.623-0.904)	0.044 (0.043-0.046)	0.155 (0.089-0.242)	0.630 (0.622-0.639)	0.045 (0.045-0.045)	0.250 (0.246-0.254)	0.014	0.928	1	0.000	1.000	0.089	0.079	1.000	0.079	1.000	0.146	0.072	0.072	0.918	0.544	-0.017	0.937	1	0	0.672	0.222	0.055	0.910	0.055	0.672	0.101	0.063	0.042	0.771	0.447
POLE	Panoptes4	InceptionV2	InceptionResnetV1	Independent	0.763 (0.590-0.937)	0.044 (0.043-0.045)	0.144 (0.081-0.230)	0.587 (0.578-0.597)	0.049 (0.048-0.049)	0.309 (0.305-0.313)	-0.030	0.928	1	0.000	0.714	0.100	0.058	0.818	0.058	0.714	0.108	0.072	0.052	0.887	0.407	-0.016	0.937	1	0	0.621	0.288	0.055	0.919	0.055	0.621	0.101	0.063	0.039	0.706	0.455
POLE	Panoptes1	Panoptes3	Panoptes2	Independent	0.762 (0.598-0.925)	0.044 (0.043-0.045)	0.072 (0.030-0.143)	0.652 (0.642-0.661)	0.044 (0.044-0.044)	0.093 (0.091-0.096)	0.000	0.928	1	0.000	1.000	0.000	0.072	NA	0.072	1.000	0.135	0.072	0.072	1.000	0.500	-0.005	0.937	1	0	0.921	0.038	0.060	0.878	0.060	0.921	0.113	0.063	0.058	0.960	0.480
POLE	Panoptes1	Panoptes3 with clinical	Panoptes2	Independent	0.762 (0.577-0.946)	0.044 (0.044-0.046)	0.072 (0.030-0.143)	0.642 (0.632-0.652)	0.045 (0.045-0.045)	0.101 (0.098-0.104)	0.000	0.928	1	0.000	1.000	0.000	0.072	NA	0.072	1.000	0.135	0.072	0.072	1.000	0.500	-0.006	0.937	1	0	0.907	0.047	0.060	0.882	0.060	0.907	0.113	0.063	0.057	0.950	0.477
POLE	InceptionResnetV2	Panoptes1	InceptionResnetV1	Independent	0.762 (0.603-0.920)	0.044 (0.043-0.046)	0.124 (0.066-0.206)	0.628 (0.618-0.637)	0.046 (0.045-0.046)	0.182 (0.178-0.185)	0.008	0.928	1	0.000	1.000	0.056	0.076	1.000	0.076	1.000	0.141	0.072	0.072	0.948	0.528	-0.017	0.937	1	0	0.740	0.144	0.055	0.892	0.055	0.740	0.102	0.063	0.047	0.848	0.442
POLE	Panoptes2 with clinical	Panoptes2	InceptionResnetV2	Independent	0.762 (0.614-0.910)	0.044 (0.044-0.046)	0.093 (0.043-0.169)	0.603 (0.594-0.611)	0.047 (0.047-0.047)	0.195 (0.192-0.199)	0.003	0.928	1	0.000	1.000	0.022	0.074	1.000	0.074	1.000	0.137	0.072	0.072	0.979	0.511	-0.007	0.937	1	0	0.797	0.155	0.059	0.919	0.059	0.797	0.111	0.063	0.050	0.842	0.476
POLE	Panoptes1	InceptionResnetV1	Panoptes3 with clinical	Independent	0.760 (0.561-0.960)	0.044 (0.042-0.045)	0.082 (0.036-0.156)	0.645 (0.636-0.655)	0.045 (0.044-0.045)	0.180 (0.176-0.183)	0.002	0.928	1	0.000	1.000	0.011	0.073	1.000	0.073	1.000	0.136	0.072	0.072	0.990	0.506	-0.019	0.937	1	0	0.725	0.143	0.054	0.886	0.054	0.725	0.100	0.063	0.046	0.848	0.434
POLE	Panoptes2 with clinical	Panoptes1	Panoptes2	Independent	0.760 (0.606-0.915)	0.044 (0.043-0.045)	0.082 (0.036-0.156)	0.627 (0.618-0.635)	0.045 (0.045-0.046)	0.131 (0.128-0.134)	0.002	0.928	1	0.000	1.000	0.011	0.073	1.000	0.073	1.000	0.136	0.072	0.072	0.990	0.506	-0.005	0.937	1	0	0.883	0.080	0.061	0.911	0.061	0.883	0.113	0.063	0.056	0.917	0.482
POLE	InceptionV3	Panoptes2	InceptionResnetV1	Independent	0.760 (0.633-0.888)	0.045 (0.043-0.046)	0.134 (0.073-0.218)	0.610 (0.601-0.620)	0.047 (0.047-0.047)	0.203 (0.200-0.207)	0.010	0.928	1	0.000	1.000	0.067	0.077	1.000	0.077	1.000	0.143	0.072	0.072	0.938	0.533	-0.015	0.937	1	0	0.735	0.167	0.056	0.904	0.056	0.735	0.104	0.063	0.046	0.826	0.451
POLE	Panoptes1	Panoptes3 with clinical	InceptionResnetV2	Independent	0.760 (0.595-0.925)	0.044 (0.044-0.046)	0.082 (0.036-0.156)	0.601 (0.592-0.610)	0.048 (0.047-0.048)	0.160 (0.157-0.163)	0.002	0.928	1	0.000	1.000	0.011	0.073	1.000	0.073	1.000	0.136	0.072	0.072	0.990	0.506	-0.006	0.937	1	0	0.841	0.114	0.060	0.915	0.060	0.841	0.112	0.063	0.053	0.883	0.478
POLE	InceptionResnetV2	InceptionResnetV1	InceptionResnetV1	Independent	0.759 (0.653-0.864)	0.046 (0.044-0.046)	0.113 (0.058-0.194)	0.648 (0.641-0.655)	0.048 (0.048-0.049)	0.197 (0.194-0.200)	-0.013	0.928	1	0.000	0.857	0.056	0.066	0.833	0.066	0.857	0.122	0.072	0.062	0.938	0.456	-0.018	0.931	1	0	0.731	0.157	0.061	0.887	0.061	0.731	0.112	0.069	0.051	0.835	0.444
POLE	Panoptes1	InceptionV2	Panoptes2 with clinical	Independent	0.759 (0.577-0.940)	0.044 (0.042-0.045)	0.134 (0.073-0.218)	0.633 (0.623-0.642)	0.045 (0.045-0.046)	0.296 (0.292-0.300)	-0.031	0.928	1	0.000	0.714	0.089	0.057	0.800	0.057	0.714	0.106	0.072	0.052	0.897	0.402	-0.029	0.937	1	0	0.550	0.279	0.049	0.902	0.049	0.550	0.089	0.063	0.035	0.711	0.414
POLE	Panoptes2 with clinical	Panoptes4	Panoptes1 with clinical	Independent	0.759 (0.591-0.927)	0.044 (0.045-0.047)	0.485 (0.382-0.588)	0.616 (0.607-0.625)	0.046 (0.046-0.046)	0.490 (0.486-0.495)	-0.099	0.928	1	0.000	0.143	0.511	0.022	0.885	0.022	0.143	0.038	0.072	0.010	0.464	0.327	-0.043	0.937	1	0	0.319	0.502	0.041	0.917	0.041	0.319	0.073	0.063	0.020	0.487	0.411
POLE	Panoptes4	InceptionV1	InceptionResnetV1	Independent	0.759 (0.582-0.935)	0.044 (0.043-0.046)	0.144 (0.081-0.230)	0.583 (0.573-0.592)	0.049 (0.049-0.050)	0.327 (0.323-0.331)	-0.030	0.928	1	0.000	0.714	0.100	0.058	0.818	0.058	0.714	0.108	0.072	0.052	0.887	0.407	-0.016	0.937	1	0	0.601	0.309	0.055	0.920	0.055	0.601	0.101	0.063	0.038	0.686	0.455
POLE	Panoptes2	Panoptes1	InceptionResnetV1	Independent	0.757 (0.622-0.893)	0.045 (0.043-0.046)	0.082 (0.036-0.156)	0.657 (0.648-0.666)	0.043 (0.043-0.044)	0.154 (0.151-0.157)	0.002	0.928	1	0.000	1.000	0.011	0.073	1.000	0.073	1.000	0.136	0.072	0.072	0.990	0.506	-0.016	0.937	1	0	0.774	0.113	0.055	0.881	0.055	0.774	0.103	0.063	0.049	0.880	0.443
POLE	Panoptes1	Panoptes2	InceptionResnetV2	Independent	0.757 (0.614-0.900)	0.044 (0.044-0.046)	0.072 (0.030-0.143)	0.613 (0.604-0.623)	0.047 (0.047-0.047)	0.131 (0.128-0.134)	0.000	0.928	1	0.000	1.000	0.000	0.072	NA	0.072	1.000	0.135	0.072	0.072	1.000	0.500	-0.010	0.937	1	0	0.844	0.083	0.058	0.888	0.058	0.844	0.109	0.063	0.053	0.912	0.464
POLE	Panoptes2 with clinical	Panoptes4 with clinical	InceptionV1	Independent	0.757 (0.612-0.903)	0.045 (0.044-0.046)	0.206 (0.131-0.300)	0.606 (0.598-0.615)	0.047 (0.046-0.047)	0.327 (0.323-0.331)	-0.069	0.928	1	0.000	0.429	0.189	0.039	0.810	0.039	0.429	0.072	0.072	0.031	0.784	0.309	-0.019	0.937	1	0	0.584	0.310	0.054	0.917	0.054	0.584	0.098	0.063	0.037	0.683	0.447
POLE	Panoptes2 with clinical	Panoptes4 with clinical	InceptionV3	Independent	0.756 (0.619-0.892)	0.045 (0.045-0.047)	0.134 (0.073-0.218)	0.590 (0.581-0.599)	0.048 (0.048-0.048)	0.279 (0.275-0.283)	-0.010	0.928	1	0.000	0.857	0.078	0.067	0.875	0.067	0.857	0.125	0.072	0.062	0.918	0.467	-0.011	0.937	1	0	0.681	0.252	0.058	0.922	0.058	0.681	0.106	0.063	0.043	0.744	0.467
POLE	Panoptes1	InceptionResnetV1	Panoptes2 with clinical	Independent	0.754 (0.550-0.958)	0.044 (0.043-0.045)	0.103 (0.051-0.181)	0.676 (0.667-0.686)	0.043 (0.042-0.043)	0.233 (0.230-0.237)	-0.080	0.928	1	0.000	0.429	0.078	0.035	0.636	0.035	0.429	0.065	0.072	0.031	0.887	0.253	-0.036	0.937	1	0	0.561	0.211	0.046	0.878	0.046	0.561	0.084	0.063	0.035	0.774	0.386
POLE	InceptionResnetV2	Panoptes2 with clinical	InceptionResnetV1	Independent	0.754 (0.644-0.864)	0.046 (0.045-0.047)	0.227 (0.148-0.323)	0.653 (0.644-0.662)	0.044 (0.043-0.044)	0.232 (0.228-0.235)	0.006	0.928	1	0.000	0.857	0.178	0.075	0.941	0.075	0.857	0.138	0.072	0.062	0.825	0.517	-0.025	0.937	1	0	0.635	0.205	0.051	0.893	0.051	0.635	0.094	0.063	0.040	0.785	0.420
POLE	Panoptes2 with clinical	Panoptes4 with clinical	InceptionV2	Independent	0.754 (0.606-0.902)	0.045 (0.044-0.047)	0.196 (0.122-0.289)	0.601 (0.593-0.610)	0.047 (0.047-0.047)	0.271 (0.267-0.275)	-0.046	0.928	1	0.000	0.571	0.167	0.051	0.833	0.051	0.571	0.093	0.072	0.041	0.814	0.369	-0.009	0.937	1	0	0.703	0.242	0.059	0.924	0.059	0.703	0.108	0.063	0.044	0.754	0.473
POLE	Panoptes1	InceptionV3	Panoptes4	Independent	0.754 (0.611-0.897)	0.045 (0.042-0.045)	0.072 (0.030-0.143)	0.599 (0.590-0.608)	0.048 (0.048-0.048)	0.135 (0.132-0.138)	0.000	0.928	1	0.000	1.000	0.000	0.072	NA	0.072	1.000	0.135	0.072	0.072	1.000	0.500	-0.005	0.937	1	0	0.877	0.085	0.060	0.912	0.060	0.877	0.113	0.063	0.055	0.912	0.481
POLE	Panoptes1	Panoptes3	Panoptes2 with clinical	Independent	0.752 (0.569-0.936)	0.044 (0.044-0.046)	0.103 (0.051-0.181)	0.648 (0.638-0.657)	0.044 (0.044-0.044)	0.234 (0.231-0.238)	-0.015	0.928	1	0.000	0.857	0.044	0.065	0.800	0.065	0.857	0.121	0.072	0.062	0.948	0.451	-0.029	0.937	1	0	0.609	0.209	0.049	0.889	0.049	0.609	0.091	0.063	0.038	0.779	0.409
POLE	InceptionResnetV2	Panoptes3 with clinical	InceptionResnetV1	Independent	0.752 (0.621-0.884)	0.045 (0.044-0.047)	0.124 (0.066-0.206)	0.627 (0.617-0.636)	0.046 (0.045-0.046)	0.199 (0.195-0.202)	-0.033	0.928	1	0.000	0.714	0.078	0.057	0.778	0.057	0.714	0.105	0.072	0.052	0.907	0.396	-0.018	0.937	1	0	0.718	0.164	0.054	0.897	0.054	0.718	0.101	0.063	0.045	0.829	0.441
POLE	InceptionV3	Panoptes4 with clinical	InceptionResnetV1	Independent	0.752 (0.607-0.897)	0.045 (0.044-0.046)	0.124 (0.066-0.206)	0.608 (0.598-0.618)	0.047 (0.047-0.047)	0.224 (0.220-0.227)	-0.012	0.928	1	0.000	0.857	0.067	0.067	0.857	0.067	0.857	0.124	0.072	0.062	0.928	0.462	-0.017	0.937	1	0	0.697	0.192	0.055	0.904	0.055	0.697	0.101	0.063	0.044	0.801	0.444
POLE	Panoptes1	Panoptes1 with clinical	InceptionResnetV1	Independent	0.751 (0.600-0.901)	0.045 (0.043-0.046)	0.093 (0.043-0.169)	0.653 (0.644-0.663)	0.044 (0.044-0.044)	0.183 (0.180-0.186)	-0.016	0.928	1	0.000	0.857	0.033	0.065	0.750	0.065	0.857	0.120	0.072	0.062	0.959	0.445	-0.022	0.937	1	0	0.705	0.148	0.053	0.882	0.053	0.705	0.098	0.063	0.044	0.843	0.427
POLE	Panoptes1	Panoptes3	Panoptes1 with clinical	Independent	0.751 (0.601-0.901)	0.045 (0.044-0.046)	0.144 (0.081-0.230)	0.630 (0.620-0.639)	0.046 (0.045-0.046)	0.302 (0.298-0.306)	-0.030	0.928	1	0.000	0.714	0.100	0.058	0.818	0.058	0.714	0.108	0.072	0.052	0.887	0.407	-0.030	0.937	1	0	0.539	0.287	0.048	0.903	0.048	0.539	0.089	0.063	0.034	0.702	0.413
POLE	Panoptes2 with clinical	Panoptes3	Panoptes1 with clinical	Independent	0.751 (0.582-0.919)	0.045 (0.044-0.046)	0.371 (0.275-0.475)	0.625 (0.616-0.634)	0.045 (0.045-0.046)	0.419 (0.415-0.423)	-0.077	0.928	1	0.000	0.286	0.378	0.034	0.872	0.034	0.286	0.062	0.072	0.021	0.598	0.332	-0.035	0.937	1	0	0.414	0.419	0.046	0.914	0.046	0.414	0.082	0.063	0.026	0.570	0.417
POLE	Panoptes2 with clinical	InceptionResnetV2	InceptionResnetV1	Independent	0.749 (0.588-0.911)	0.045 (0.044-0.046)	0.093 (0.043-0.169)	0.655 (0.646-0.663)	0.043 (0.043-0.044)	0.185 (0.182-0.188)	-0.016	0.928	1	0.000	0.857	0.033	0.065	0.750	0.065	0.857	0.120	0.072	0.062	0.959	0.445	-0.020	0.937	1	0	0.713	0.150	0.053	0.886	0.053	0.713	0.099	0.063	0.045	0.842	0.432
POLE	Panoptes2 with clinical	InceptionResnetV1	Panoptes1	Independent	0.749 (0.577-0.921)	0.045 (0.044-0.046)	0.093 (0.043-0.169)	0.647 (0.638-0.656)	0.044 (0.044-0.044)	0.187 (0.184-0.191)	-0.016	0.928	1	0.000	0.857	0.033	0.065	0.750	0.065	0.857	0.120	0.072	0.062	0.959	0.445	-0.018	0.937	1	0	0.726	0.151	0.054	0.892	0.054	0.726	0.101	0.063	0.046	0.841	0.439
POLE	Panoptes2 with clinical	Panoptes4	Panoptes2	Independent	0.749 (0.575-0.923)	0.044 (0.044-0.046)	0.093 (0.043-0.169)	0.625 (0.616-0.634)	0.045 (0.045-0.046)	0.161 (0.158-0.164)	0.003	0.928	1	0.000	1.000	0.022	0.074	1.000	0.074	1.000	0.137	0.072	0.072	0.979	0.511	-0.009	0.937	1	0	0.818	0.117	0.058	0.905	0.058	0.818	0.109	0.063	0.051	0.879	0.467
POLE	Panoptes1	Panoptes3 with clinical	Panoptes1 with clinical	Independent	0.749 (0.569-0.930)	0.044 (0.043-0.046)	0.258 (0.174-0.357)	0.623 (0.613-0.632)	0.046 (0.046-0.047)	0.341 (0.337-0.345)	-0.037	0.928	1	0.000	0.571	0.233	0.055	0.875	0.055	0.571	0.100	0.072	0.041	0.753	0.402	-0.030	0.937	1	0	0.507	0.330	0.048	0.909	0.048	0.507	0.088	0.063	0.032	0.660	0.418
POLE	Panoptes1	Panoptes4 with clinical	InceptionResnetV2	Independent	0.749 (0.595-0.903)	0.045 (0.044-0.046)	0.072 (0.030-0.143)	0.613 (0.603-0.622)	0.047 (0.046-0.047)	0.159 (0.156-0.162)	0.000	0.928	1	0.000	1.000	0.000	0.072	NA	0.072	1.000	0.135	0.072	0.072	1.000	0.500	-0.009	0.937	1	0	0.822	0.115	0.059	0.906	0.059	0.822	0.110	0.063	0.052	0.881	0.469
POLE	Panoptes2 with clinical	Panoptes1	Panoptes3 with clinical	Independent	0.749 (0.611-0.888)	0.045 (0.044-0.047)	0.155 (0.089-0.242)	0.583 (0.575-0.592)	0.049 (0.049-0.049)	0.292 (0.288-0.296)	-0.007	0.928	1	0.000	0.857	0.100	0.069	0.900	0.069	0.857	0.128	0.072	0.062	0.897	0.479	-0.007	0.937	1	0	0.696	0.264	0.060	0.928	0.060	0.696	0.110	0.063	0.044	0.733	0.480
POLE	Panoptes2 with clinical	Panoptes4	Panoptes2 with clinical	Independent	0.748 (0.555-0.940)	0.045 (0.043-0.046)	0.361 (0.266-0.465)	0.634 (0.625-0.642)	0.045 (0.045-0.045)	0.400 (0.396-0.404)	-0.079	0.928	1	0.000	0.286	0.367	0.034	0.868	0.034	0.286	0.061	0.072	0.021	0.608	0.326	-0.037	0.937	1	0	0.418	0.399	0.045	0.911	0.045	0.418	0.081	0.063	0.026	0.590	0.409
POLE	Panoptes2 with clinical	InceptionResnetV1	InceptionResnetV2	Independent	0.748 (0.529-0.967)	0.045 (0.044-0.047)	0.093 (0.043-0.169)	0.626 (0.617-0.635)	0.045 (0.045-0.046)	0.216 (0.212-0.219)	0.003	0.928	1	0.000	1.000	0.022	0.074	1.000	0.074	1.000	0.137	0.072	0.072	0.979	0.511	-0.018	0.937	1	0	0.699	0.183	0.054	0.901	0.054	0.699	0.101	0.063	0.044	0.809	0.441
POLE	Panoptes2 with clinical	Panoptes4 with clinical	Panoptes1	Independent	0.746 (0.577-0.915)	0.045 (0.043-0.046)	0.124 (0.066-0.206)	0.620 (0.611-0.628)	0.046 (0.046-0.046)	0.200 (0.197-0.204)	-0.012	0.928	1	0.000	0.857	0.067	0.067	0.857	0.067	0.857	0.124	0.072	0.062	0.928	0.462	-0.010	0.937	1	0	0.772	0.162	0.058	0.914	0.058	0.772	0.108	0.063	0.048	0.834	0.467
POLE	Panoptes2 with clinical	Panoptes1	Panoptes4	Independent	0.746 (0.541-0.951)	0.045 (0.045-0.047)	0.093 (0.043-0.169)	0.612 (0.603-0.621)	0.046 (0.046-0.047)	0.229 (0.225-0.233)	-0.037	0.928	1	0.000	0.714	0.044	0.055	0.667	0.055	0.714	0.102	0.072	0.052	0.938	0.379	-0.012	0.937	1	0	0.726	0.196	0.057	0.914	0.057	0.726	0.106	0.063	0.046	0.800	0.461
POLE	Panoptes4	Panoptes4	InceptionResnetV1	Independent	0.744 (0.573-0.916)	0.045 (0.044-0.046)	0.144 (0.081-0.230)	0.607 (0.597-0.616)	0.047 (0.047-0.048)	0.253 (0.249-0.257)	-0.052	0.928	1	0.000	0.571	0.111	0.048	0.769	0.048	0.571	0.088	0.072	0.041	0.866	0.341	-0.017	0.937	1	0	0.666	0.225	0.055	0.910	0.055	0.666	0.101	0.063	0.042	0.768	0.446
POLE	Panoptes2 with clinical	Panoptes2	InceptionV3	Independent	0.744 (0.619-0.870)	0.046 (0.044-0.046)	0.124 (0.066-0.206)	0.592 (0.583-0.601)	0.048 (0.048-0.048)	0.254 (0.250-0.258)	0.008	0.928	1	0.000	1.000	0.056	0.076	1.000	0.076	1.000	0.141	0.072	0.072	0.948	0.528	-0.010	0.937	1	0	0.716	0.223	0.058	0.921	0.058	0.716	0.108	0.063	0.045	0.773	0.470
POLE	Panoptes2 with clinical	InceptionResnetV1	Panoptes2 with clinical	Independent	0.743 (0.567-0.919)	0.045 (0.045-0.047)	0.258 (0.174-0.357)	0.664 (0.656-0.673)	0.043 (0.043-0.043)	0.336 (0.331-0.340)	-0.063	0.928	1	0.000	0.429	0.244	0.042	0.846	0.042	0.429	0.077	0.072	0.031	0.732	0.337	-0.041	0.937	1	0	0.447	0.328	0.043	0.898	0.043	0.447	0.078	0.063	0.028	0.658	0.388
POLE	Panoptes2 with clinical	Panoptes3 with clinical	Panoptes2	Independent	0.743 (0.567-0.919)	0.045 (0.044-0.046)	0.082 (0.036-0.156)	0.624 (0.615-0.633)	0.046 (0.045-0.046)	0.144 (0.141-0.147)	-0.018	0.928	1	0.000	0.857	0.022	0.064	0.667	0.064	0.857	0.119	0.072	0.062	0.969	0.440	-0.006	0.937	1	0	0.857	0.096	0.060	0.910	0.060	0.857	0.112	0.063	0.054	0.901	0.477
POLE	Panoptes1	Panoptes4 with clinical	Panoptes3 with clinical	Independent	0.743 (0.593-0.892)	0.045 (0.044-0.046)	0.113 (0.058-0.194)	0.609 (0.599-0.618)	0.047 (0.047-0.047)	0.210 (0.206-0.213)	0.007	0.928	1	0.000	1.000	0.044	0.075	1.000	0.075	1.000	0.140	0.072	0.072	0.959	0.522	-0.016	0.937	1	0	0.722	0.175	0.055	0.904	0.055	0.722	0.103	0.063	0.045	0.818	0.449
POLE	Panoptes2 with clinical	Panoptes4 with clinical	InceptionResnetV2	Independent	0.743 (0.576-0.910)	0.045 (0.045-0.047)	0.124 (0.066-0.206)	0.594 (0.586-0.603)	0.048 (0.048-0.048)	0.227 (0.224-0.231)	-0.033	0.928	1	0.000	0.714	0.078	0.057	0.778	0.057	0.714	0.105	0.072	0.052	0.907	0.396	-0.010	0.937	1	0	0.746	0.193	0.058	0.919	0.058	0.746	0.108	0.063	0.047	0.804	0.469
POLE	Panoptes2 with clinical	Panoptes4	Panoptes3 with clinical	Independent	0.743 (0.595-0.891)	0.045 (0.044-0.046)	0.237 (0.157-0.334)	0.588 (0.579-0.596)	0.048 (0.048-0.049)	0.348 (0.343-0.352)	-0.040	0.928	1	0.000	0.571	0.211	0.053	0.864	0.053	0.571	0.098	0.072	0.041	0.773	0.391	-0.010	0.937	1	0	0.613	0.330	0.058	0.927	0.058	0.613	0.106	0.063	0.039	0.667	0.471
POLE	Panoptes2 with clinical	InceptionResnetV1	Panoptes4	Independent	0.741 (0.543-0.940)	0.045 (0.043-0.046)	0.113 (0.058-0.194)	0.642 (0.632-0.651)	0.044 (0.044-0.044)	0.237 (0.233-0.240)	-0.034	0.928	1	0.000	0.714	0.067	0.056	0.750	0.056	0.714	0.104	0.072	0.052	0.918	0.390	-0.023	0.937	1	0	0.647	0.209	0.052	0.898	0.052	0.647	0.096	0.063	0.041	0.782	0.428
POLE	Panoptes1	Panoptes2 with clinical	Panoptes1 with clinical	Independent	0.741 (0.537-0.946)	0.045 (0.045-0.047)	0.320 (0.229-0.422)	0.637 (0.627-0.647)	0.046 (0.045-0.046)	0.391 (0.387-0.395)	-0.084	0.928	1	0.000	0.286	0.322	0.032	0.853	0.032	0.286	0.057	0.072	0.021	0.649	0.304	-0.043	0.937	1	0	0.396	0.391	0.042	0.906	0.042	0.396	0.076	0.063	0.025	0.596	0.393
POLE	Panoptes2 with clinical	Panoptes3	Panoptes4	Independent	0.741 (0.538-0.944)	0.045 (0.044-0.046)	0.093 (0.043-0.169)	0.619 (0.610-0.628)	0.046 (0.046-0.046)	0.240 (0.237-0.244)	-0.016	0.928	1	0.000	0.857	0.033	0.065	0.750	0.065	0.857	0.120	0.072	0.062	0.959	0.445	-0.019	0.937	1	0	0.670	0.212	0.054	0.905	0.054	0.670	0.100	0.063	0.042	0.781	0.441
POLE	Panoptes2 with clinical	Panoptes4	Panoptes4	Independent	0.741 (0.526-0.957)	0.046 (0.045-0.047)	0.155 (0.089-0.242)	0.611 (0.601-0.620)	0.047 (0.046-0.047)	0.278 (0.274-0.282)	-0.051	0.928	1	0.000	0.571	0.122	0.048	0.786	0.048	0.571	0.089	0.072	0.041	0.856	0.347	-0.015	0.937	1	0	0.658	0.253	0.056	0.917	0.056	0.658	0.103	0.063	0.041	0.742	0.455
POLE	Panoptes2 with clinical	Panoptes1	Panoptes1	Independent	0.741 (0.579-0.904)	0.045 (0.045-0.047)	0.093 (0.043-0.169)	0.606 (0.597-0.614)	0.047 (0.047-0.047)	0.186 (0.182-0.189)	0.003	0.928	1	0.000	1.000	0.022	0.074	1.000	0.074	1.000	0.137	0.072	0.072	0.979	0.511	-0.007	0.937	1	0	0.805	0.144	0.059	0.917	0.059	0.805	0.111	0.063	0.051	0.853	0.475
POLE	Panoptes2 with clinical	Panoptes3 with clinical	InceptionResnetV2	Independent	0.741 (0.578-0.905)	0.045 (0.045-0.047)	0.124 (0.066-0.206)	0.583 (0.574-0.592)	0.049 (0.049-0.049)	0.232 (0.228-0.235)	-0.012	0.928	1	0.000	0.857	0.067	0.067	0.857	0.067	0.857	0.124	0.072	0.062	0.928	0.462	-0.010	0.937	1	0	0.741	0.197	0.058	0.919	0.058	0.741	0.108	0.063	0.047	0.799	0.469
POLE	InceptionResnetV2	Panoptes3	InceptionResnetV1	Independent	0.740 (0.587-0.892)	0.045 (0.044-0.046)	0.113 (0.058-0.194)	0.634 (0.625-0.644)	0.045 (0.045-0.045)	0.184 (0.181-0.188)	0.007	0.928	1	0.000	1.000	0.044	0.075	1.000	0.075	1.000	0.140	0.072	0.072	0.959	0.522	-0.018	0.937	1	0	0.733	0.147	0.055	0.892	0.055	0.733	0.102	0.063	0.046	0.845	0.440
POLE	InceptionV3	Panoptes3 with clinical	InceptionResnetV1	Independent	0.740 (0.572-0.907)	0.045 (0.044-0.046)	0.093 (0.043-0.169)	0.594 (0.585-0.604)	0.048 (0.048-0.049)	0.235 (0.232-0.239)	-0.037	0.928	1	0.000	0.714	0.044	0.055	0.667	0.055	0.714	0.102	0.072	0.052	0.938	0.379	-0.014	0.937	1	0	0.706	0.204	0.056	0.912	0.056	0.706	0.104	0.063	0.044	0.791	0.455
POLE	Panoptes2 with clinical	Panoptes4	InceptionResnetV2	Independent	0.740 (0.579-0.901)	0.045 (0.045-0.047)	0.206 (0.131-0.300)	0.588 (0.580-0.597)	0.048 (0.048-0.048)	0.263 (0.259-0.267)	0.002	0.928	1	0.000	0.857	0.156	0.073	0.933	0.073	0.857	0.135	0.072	0.062	0.845	0.506	-0.011	0.937	1	0	0.698	0.234	0.058	0.920	0.058	0.698	0.106	0.063	0.044	0.762	0.466
POLE	Panoptes1	Panoptes2	Panoptes1 with clinical	Independent	0.738 (0.582-0.894)	0.046 (0.044-0.046)	0.186 (0.114-0.277)	0.635 (0.625-0.645)	0.045 (0.045-0.045)	0.287 (0.283-0.291)	-0.024	0.928	1	0.000	0.714	0.144	0.061	0.867	0.061	0.714	0.112	0.072	0.052	0.845	0.429	-0.031	0.937	1	0	0.548	0.269	0.048	0.899	0.048	0.548	0.088	0.063	0.034	0.719	0.408
POLE	Panoptes2 with clinical	InceptionV3	Panoptes2 with clinical	Independent	0.738 (0.537-0.940)	0.046 (0.046-0.048)	0.144 (0.081-0.230)	0.604 (0.594-0.614)	0.049 (0.048-0.049)	0.278 (0.275-0.282)	-0.009	0.928	1	0.000	0.857	0.089	0.068	0.889	0.068	0.857	0.126	0.072	0.062	0.907	0.473	-0.025	0.937	1	0	0.592	0.257	0.051	0.904	0.051	0.592	0.093	0.063	0.037	0.733	0.424
POLE	InceptionResnetV1	Panoptes4 with clinical	InceptionResnetV1	Independent	0.738 (0.576-0.900)	0.046 (0.044-0.047)	0.093 (0.043-0.169)	0.602 (0.592-0.611)	0.048 (0.047-0.048)	0.140 (0.137-0.143)	0.003	0.928	1	0.000	1.000	0.022	0.074	1.000	0.074	1.000	0.137	0.072	0.072	0.979	0.511	-0.007	0.937	1	0	0.856	0.092	0.059	0.905	0.059	0.856	0.111	0.063	0.054	0.904	0.474
POLE	Panoptes2 with clinical	Panoptes4	InceptionV3	Independent	0.738 (0.578-0.898)	0.045 (0.045-0.047)	0.144 (0.081-0.230)	0.579 (0.570-0.588)	0.049 (0.049-0.049)	0.310 (0.306-0.314)	-0.009	0.928	1	0.000	0.857	0.089	0.068	0.889	0.068	0.857	0.126	0.072	0.062	0.907	0.473	-0.013	0.937	1	0	0.638	0.288	0.057	0.922	0.057	0.638	0.104	0.063	0.040	0.707	0.463
POLE	Panoptes1	Panoptes3	Panoptes1	Independent	0.737 (0.593-0.880)	0.046 (0.046-0.048)	0.072 (0.030-0.143)	0.627 (0.617-0.637)	0.046 (0.045-0.046)	0.125 (0.122-0.128)	0.000	0.928	1	0.000	1.000	0.000	0.072	NA	0.072	1.000	0.135	0.072	0.072	1.000	0.500	-0.009	0.937	1	0	0.859	0.075	0.059	0.889	0.059	0.859	0.110	0.063	0.054	0.920	0.467
POLE	Panoptes1	InceptionV1	Panoptes1	Independent	0.737 (0.552-0.921)	0.045 (0.044-0.046)	0.072 (0.030-0.143)	0.608 (0.598-0.617)	0.047 (0.047-0.048)	0.165 (0.162-0.168)	0.000	0.928	1	0.000	1.000	0.000	0.072	NA	0.072	1.000	0.135	0.072	0.072	1.000	0.500	-0.011	0.937	1	0	0.800	0.122	0.058	0.901	0.058	0.800	0.107	0.063	0.050	0.873	0.461
POLE	Panoptes1	Panoptes3 with clinical	Panoptes2 with clinical	Independent	0.735 (0.539-0.931)	0.045 (0.044-0.046)	0.134 (0.073-0.218)	0.635 (0.625-0.645)	0.045 (0.045-0.046)	0.264 (0.260-0.268)	-0.054	0.928	1	0.000	0.571	0.100	0.047	0.750	0.047	0.571	0.087	0.072	0.041	0.876	0.336	-0.026	0.937	1	0	0.600	0.241	0.050	0.900	0.050	0.600	0.093	0.063	0.038	0.749	0.421
POLE	Panoptes2 with clinical	Panoptes3	Panoptes2	Independent	0.735 (0.559-0.911)	0.046 (0.045-0.047)	0.093 (0.043-0.169)	0.634 (0.625-0.643)	0.045 (0.045-0.045)	0.134 (0.131-0.137)	0.003	0.928	1	0.000	1.000	0.022	0.074	1.000	0.074	1.000	0.137	0.072	0.072	0.979	0.511	-0.008	0.937	1	0	0.857	0.086	0.059	0.899	0.059	0.857	0.111	0.063	0.054	0.911	0.471
POLE	Panoptes1	InceptionV1	Panoptes2	Independent	0.735 (0.540-0.930)	0.046 (0.046-0.048)	0.072 (0.030-0.143)	0.630 (0.620-0.639)	0.045 (0.045-0.046)	0.122 (0.119-0.125)	0.000	0.928	1	0.000	1.000	0.000	0.072	NA	0.072	1.000	0.135	0.072	0.072	1.000	0.500	-0.008	0.937	1	0	0.872	0.071	0.059	0.892	0.059	0.872	0.111	0.063	0.055	0.925	0.472
POLE	Panoptes2 with clinical	Panoptes2	InceptionV1	Independent	0.735 (0.600-0.870)	0.046 (0.045-0.047)	0.206 (0.131-0.300)	0.613 (0.605-0.622)	0.046 (0.046-0.046)	0.299 (0.296-0.303)	0.002	0.928	1	0.000	0.857	0.156	0.073	0.933	0.073	0.857	0.135	0.072	0.062	0.845	0.506	-0.016	0.937	1	0	0.630	0.277	0.055	0.918	0.055	0.630	0.102	0.063	0.040	0.717	0.454
POLE	Panoptes2 with clinical	Panoptes2	InceptionV2	Independent	0.735 (0.597-0.873)	0.046 (0.044-0.047)	0.165 (0.097-0.254)	0.608 (0.600-0.617)	0.047 (0.046-0.047)	0.237 (0.233-0.241)	-0.005	0.928	1	0.000	0.857	0.111	0.070	0.909	0.070	0.857	0.129	0.072	0.062	0.887	0.484	-0.006	0.937	1	0	0.761	0.202	0.060	0.926	0.060	0.761	0.111	0.063	0.048	0.796	0.481
POLE	Panoptes4	Panoptes2 with clinical	InceptionResnetV1	Independent	0.733 (0.563-0.904)	0.046 (0.045-0.047)	0.165 (0.097-0.254)	0.617 (0.608-0.627)	0.047 (0.046-0.047)	0.269 (0.265-0.273)	-0.050	0.928	1	0.000	0.571	0.133	0.049	0.800	0.049	0.571	0.090	0.072	0.041	0.845	0.352	-0.022	0.937	1	0	0.623	0.245	0.052	0.906	0.052	0.623	0.097	0.063	0.039	0.747	0.434
POLE	Panoptes2 with clinical	Panoptes3 with clinical	Panoptes4	Independent	0.733 (0.516-0.951)	0.046 (0.044-0.046)	0.124 (0.066-0.206)	0.609 (0.600-0.618)	0.047 (0.047-0.047)	0.247 (0.243-0.251)	-0.055	0.928	1	0.000	0.571	0.089	0.047	0.727	0.047	0.571	0.086	0.072	0.041	0.887	0.330	-0.014	0.937	1	0	0.695	0.217	0.056	0.914	0.056	0.695	0.104	0.063	0.044	0.778	0.456
POLE	Panoptes2 with clinical	Panoptes2 with clinical	Panoptes3 with clinical	Independent	0.733 (0.561-0.906)	0.045 (0.045-0.047)	0.258 (0.174-0.357)	0.600 (0.592-0.609)	0.047 (0.047-0.048)	0.362 (0.358-0.367)	-0.037	0.928	1	0.000	0.571	0.233	0.055	0.875	0.055	0.571	0.100	0.072	0.041	0.753	0.402	-0.014	0.937	1	0	0.579	0.348	0.056	0.925	0.056	0.579	0.102	0.063	0.036	0.648	0.463
POLE	Panoptes2 with clinical	Panoptes1	InceptionResnetV2	Independent	0.733 (0.572-0.894)	0.046 (0.044-0.047)	0.113 (0.058-0.194)	0.580 (0.571-0.589)	0.049 (0.049-0.049)	0.220 (0.216-0.223)	0.007	0.928	1	0.000	1.000	0.044	0.075	1.000	0.075	1.000	0.140	0.072	0.072	0.959	0.522	-0.006	0.937	1	0	0.781	0.182	0.060	0.925	0.060	0.781	0.112	0.063	0.049	0.816	0.481
POLE	Panoptes2	Panoptes2 with clinical	InceptionResnetV1	Independent	0.732 (0.549-0.914)	0.045 (0.046-0.048)	0.103 (0.051-0.181)	0.672 (0.662-0.681)	0.042 (0.042-0.043)	0.189 (0.186-0.193)	-0.015	0.928	1	0.000	0.857	0.044	0.065	0.800	0.065	0.857	0.121	0.072	0.062	0.948	0.451	-0.025	0.937	1	0	0.678	0.157	0.051	0.879	0.051	0.678	0.095	0.063	0.043	0.833	0.417
POLE	Panoptes1 with clinical	Panoptes4 with clinical	Panoptes2	Independent	0.732 (0.577-0.887)	0.046 (0.045-0.047)	0.072 (0.030-0.143)	0.658 (0.650-0.667)	0.043 (0.043-0.043)	0.091 (0.088-0.093)	0.000	0.928	1	0.000	1.000	0.000	0.072	NA	0.072	1.000	0.135	0.072	0.072	1.000	0.500	0.000	0.937	1	0	0.969	0.032	0.063	0.939	0.063	0.969	0.118	0.063	0.061	0.968	0.500
POLE	Panoptes2 with clinical	Panoptes2 with clinical	Panoptes1 with clinical	Independent	0.732 (0.548-0.915)	0.045 (0.044-0.047)	0.526 (0.422-0.628)	0.629 (0.620-0.638)	0.045 (0.045-0.045)	0.502 (0.497-0.506)	-0.093	0.928	1	0.000	0.143	0.556	0.024	0.893	0.024	0.143	0.042	0.072	0.010	0.423	0.349	-0.050	0.937	1	0	0.283	0.516	0.038	0.915	0.038	0.283	0.067	0.063	0.018	0.471	0.400
POLE	Panoptes1	InceptionV3	Panoptes3 with clinical	Independent	0.732 (0.550-0.913)	0.045 (0.044-0.046)	0.082 (0.036-0.156)	0.574 (0.564-0.583)	0.050 (0.050-0.050)	0.155 (0.152-0.158)	0.002	0.928	1	0.000	1.000	0.011	0.073	1.000	0.073	1.000	0.136	0.072	0.072	0.990	0.506	-0.003	0.937	1	0	0.873	0.107	0.062	0.926	0.062	0.873	0.115	0.063	0.055	0.892	0.490
POLE	Panoptes1 with clinical	InceptionResnetV1	Panoptes1 with clinical	Independent	0.730 (0.567-0.893)	0.046 (0.046-0.048)	0.134 (0.073-0.218)	0.664 (0.655-0.673)	0.043 (0.043-0.043)	0.210 (0.207-0.214)	-0.010	0.928	1	0.000	0.857	0.078	0.067	0.875	0.067	0.857	0.125	0.072	0.062	0.918	0.467	-0.026	0.937	1	0	0.651	0.181	0.051	0.885	0.051	0.651	0.094	0.063	0.041	0.809	0.416
POLE	Panoptes1	Panoptes4 with clinical	Panoptes4	Independent	0.730 (0.525-0.935)	0.046 (0.045-0.047)	0.103 (0.051-0.181)	0.627 (0.617-0.637)	0.047 (0.047-0.047)	0.171 (0.168-0.175)	0.005	0.928	1	0.000	1.000	0.033	0.074	1.000	0.074	1.000	0.139	0.072	0.072	0.969	0.517	-0.023	0.937	1	0	0.708	0.135	0.052	0.874	0.052	0.708	0.097	0.063	0.045	0.855	0.422
POLE	Panoptes1 with clinical	InceptionV2	Panoptes1 with clinical	Independent	0.730 (0.563-0.897)	0.046 (0.045-0.047)	0.196 (0.122-0.289)	0.617 (0.608-0.627)	0.047 (0.046-0.047)	0.226 (0.222-0.230)	0.022	0.928	1	0.000	1.000	0.133	0.082	1.000	0.082	1.000	0.152	0.072	0.072	0.876	0.567	-0.021	0.937	1	0	0.665	0.197	0.053	0.898	0.053	0.665	0.098	0.063	0.042	0.795	0.431
POLE	Panoptes2 with clinical	Panoptes3 with clinical	Panoptes1	Independent	0.730 (0.542-0.919)	0.046 (0.045-0.047)	0.082 (0.036-0.156)	0.604 (0.595-0.613)	0.047 (0.047-0.047)	0.201 (0.197-0.204)	-0.018	0.928	1	0.000	0.857	0.022	0.064	0.667	0.064	0.857	0.119	0.072	0.062	0.969	0.440	-0.010	0.937	1	0	0.772	0.162	0.058	0.914	0.058	0.772	0.108	0.063	0.049	0.834	0.467
POLE	Panoptes4	Panoptes3 with clinical	InceptionResnetV1	Independent	0.730 (0.560-0.900)	0.046 (0.045-0.047)	0.093 (0.043-0.169)	0.598 (0.588-0.608)	0.048 (0.048-0.049)	0.229 (0.225-0.232)	-0.037	0.928	1	0.000	0.714	0.044	0.055	0.667	0.055	0.714	0.102	0.072	0.052	0.938	0.379	-0.017	0.937	1	0	0.692	0.197	0.055	0.905	0.055	0.692	0.101	0.063	0.043	0.796	0.445
POLE	Panoptes1	InceptionResnetV1	Panoptes3	Independent	0.729 (0.503-0.954)	0.047 (0.045-0.048)	0.093 (0.043-0.169)	0.642 (0.632-0.651)	0.044 (0.044-0.045)	0.188 (0.185-0.192)	0.003	0.928	1	0.000	1.000	0.022	0.074	1.000	0.074	1.000	0.137	0.072	0.072	0.979	0.511	-0.017	0.937	1	0	0.733	0.152	0.055	0.895	0.055	0.733	0.102	0.063	0.046	0.841	0.442
POLE	Panoptes1 with clinical	InceptionV2	Panoptes2 with clinical	Independent	0.729 (0.573-0.884)	0.046 (0.045-0.047)	0.113 (0.058-0.194)	0.639 (0.630-0.648)	0.044 (0.044-0.045)	0.188 (0.185-0.192)	0.007	0.928	1	0.000	1.000	0.044	0.075	1.000	0.075	1.000	0.140	0.072	0.072	0.959	0.522	-0.018	0.937	1	0	0.728	0.152	0.054	0.893	0.054	0.728	0.101	0.063	0.046	0.841	0.440
POLE	Panoptes2 with clinical	Panoptes3 with clinical	Panoptes2 with clinical	Independent	0.729 (0.532-0.925)	0.046 (0.044-0.047)	0.330 (0.238-0.433)	0.632 (0.623-0.640)	0.045 (0.045-0.045)	0.365 (0.361-0.369)	-0.052	0.928	1	0.000	0.429	0.322	0.047	0.879	0.047	0.429	0.085	0.072	0.031	0.660	0.375	-0.031	0.937	1	0	0.481	0.357	0.048	0.911	0.048	0.481	0.087	0.063	0.030	0.633	0.419
POLE	Panoptes1	Panoptes2	Panoptes1	Independent	0.729 (0.567-0.890)	0.046 (0.045-0.047)	0.082 (0.036-0.156)	0.627 (0.617-0.637)	0.046 (0.046-0.046)	0.112 (0.110-0.115)	0.002	0.928	1	0.000	1.000	0.011	0.073	1.000	0.073	1.000	0.136	0.072	0.072	0.990	0.506	-0.015	0.937	1	0	0.824	0.065	0.056	0.846	0.056	0.824	0.105	0.063	0.052	0.928	0.445
POLE	Panoptes2 with clinical	Panoptes3 with clinical	Panoptes4 with clinical	Independent	0.729 (0.549-0.908)	0.046 (0.046-0.048)	0.155 (0.089-0.242)	0.607 (0.598-0.616)	0.047 (0.047-0.047)	0.287 (0.283-0.291)	-0.051	0.928	1	0.000	0.571	0.122	0.048	0.786	0.048	0.571	0.089	0.072	0.041	0.856	0.347	-0.016	0.937	1	0	0.639	0.263	0.055	0.916	0.055	0.639	0.101	0.063	0.040	0.730	0.451
POLE	Panoptes2 with clinical	InceptionV2	Panoptes1 with clinical	Independent	0.729 (0.543-0.914)	0.046 (0.044-0.046)	0.598 (0.493-0.696)	0.596 (0.587-0.606)	0.048 (0.048-0.049)	0.492 (0.488-0.496)	-0.081	0.928	1	0.000	0.143	0.633	0.029	0.905	0.029	0.143	0.049	0.072	0.010	0.351	0.388	-0.030	0.937	1	0	0.372	0.500	0.048	0.922	0.048	0.372	0.084	0.063	0.023	0.492	0.436
POLE	Panoptes1	InceptionV1	Panoptes2 with clinical	Independent	0.727 (0.532-0.922)	0.046 (0.045-0.048)	0.186 (0.114-0.277)	0.626 (0.616-0.635)	0.046 (0.046-0.046)	0.318 (0.314-0.322)	-0.024	0.928	1	0.000	0.714	0.144	0.061	0.867	0.061	0.714	0.112	0.072	0.052	0.845	0.429	-0.029	0.937	1	0	0.532	0.304	0.049	0.906	0.049	0.532	0.089	0.063	0.033	0.686	0.418
POLE	Panoptes2 with clinical	Panoptes4 with clinical	Panoptes3	Independent	0.727 (0.558-0.896)	0.046 (0.047-0.049)	0.165 (0.097-0.254)	0.601 (0.592-0.609)	0.047 (0.047-0.047)	0.285 (0.281-0.289)	-0.050	0.928	1	0.000	0.571	0.133	0.049	0.800	0.049	0.571	0.090	0.072	0.041	0.845	0.352	-0.009	0.937	1	0	0.688	0.258	0.059	0.925	0.059	0.688	0.108	0.063	0.043	0.738	0.473
POLE	Panoptes2 with clinical	Panoptes4	InceptionV1	Independent	0.727 (0.544-0.910)	0.046 (0.045-0.047)	0.289 (0.201-0.390)	0.588 (0.579-0.597)	0.048 (0.048-0.048)	0.394 (0.389-0.398)	-0.059	0.928	1	0.000	0.429	0.278	0.044	0.862	0.044	0.429	0.080	0.072	0.031	0.701	0.353	-0.016	0.937	1	0	0.535	0.384	0.055	0.925	0.055	0.535	0.100	0.063	0.034	0.611	0.460
POLE	Panoptes1	InceptionV2	InceptionResnetV2	Independent	0.727 (0.546-0.908)	0.046 (0.046-0.048)	0.082 (0.036-0.156)	0.587 (0.578-0.596)	0.049 (0.049-0.049)	0.188 (0.185-0.192)	0.002	0.928	1	0.000	1.000	0.011	0.073	1.000	0.073	1.000	0.136	0.072	0.072	0.990	0.506	-0.005	0.937	1	0	0.822	0.146	0.061	0.924	0.061	0.822	0.113	0.063	0.052	0.852	0.484
POLE	Panoptes2 with clinical	InceptionV3	Panoptes4	Independent	0.727 (0.506-0.948)	0.047 (0.047-0.049)	0.072 (0.030-0.143)	0.586 (0.576-0.596)	0.050 (0.050-0.050)	0.185 (0.182-0.189)	0.000	0.928	1	0.000	1.000	0.000	0.072	NA	0.072	1.000	0.135	0.072	0.072	1.000	0.500	-0.009	0.937	1	0	0.796	0.144	0.059	0.913	0.059	0.796	0.109	0.063	0.050	0.852	0.470
POLE	Panoptes2 with clinical	Panoptes4	InceptionV2	Independent	0.727 (0.543-0.911)	0.046 (0.046-0.048)	0.268 (0.183-0.368)	0.584 (0.576-0.593)	0.049 (0.048-0.049)	0.321 (0.317-0.325)	-0.035	0.928	1	0.000	0.571	0.244	0.056	0.880	0.056	0.571	0.101	0.072	0.041	0.742	0.408	-0.006	0.937	1	0	0.666	0.298	0.060	0.930	0.060	0.666	0.110	0.063	0.042	0.700	0.482
POLE	Panoptes3 with clinical	InceptionV1	InceptionV1	Independent	0.727 (0.551-0.903)	0.153 (0.150-0.161)	0.216 (0.139-0.312)	0.576 (0.567-0.586)	0.075 (0.075-0.076)	0.355 (0.351-0.359)	0.026	0.928	1	0.000	1.000	0.156	0.084	1.000	0.084	1.000	0.156	0.072	0.072	0.856	0.578	0.024	0.937	1	0	0.808	0.325	0.074	0.962	0.074	0.808	0.136	0.063	0.051	0.684	0.566
POLE	Panoptes1 with clinical	Panoptes4 with clinical	Panoptes2 with clinical	Independent	0.725 (0.571-0.880)	0.047 (0.047-0.049)	0.113 (0.058-0.194)	0.653 (0.645-0.662)	0.043 (0.043-0.044)	0.198 (0.195-0.201)	-0.013	0.928	1	0.000	0.857	0.056	0.066	0.833	0.066	0.857	0.122	0.072	0.062	0.938	0.456	-0.014	0.937	1	0	0.743	0.161	0.056	0.904	0.056	0.743	0.104	0.063	0.047	0.833	0.452
POLE	Panoptes1	Panoptes1	Panoptes2	Independent	0.725 (0.552-0.899)	0.046 (0.045-0.047)	0.072 (0.030-0.143)	0.639 (0.629-0.649)	0.045 (0.045-0.045)	0.095 (0.092-0.098)	0.000	0.928	1	0.000	1.000	0.000	0.072	NA	0.072	1.000	0.135	0.072	0.072	1.000	0.500	-0.005	0.937	1	0	0.923	0.039	0.061	0.884	0.061	0.923	0.114	0.063	0.058	0.958	0.481
POLE	Panoptes1 with clinical	Panoptes4 with clinical	Panoptes3	Independent	0.725 (0.559-0.891)	0.046 (0.046-0.048)	0.103 (0.051-0.181)	0.625 (0.616-0.633)	0.045 (0.045-0.045)	0.153 (0.150-0.156)	0.005	0.928	1	0.000	1.000	0.033	0.074	1.000	0.074	1.000	0.139	0.072	0.072	0.969	0.517	0.000	0.937	1	0	0.898	0.103	0.063	0.938	0.063	0.898	0.118	0.063	0.056	0.897	0.501
POLE	Panoptes1 with clinical	InceptionV2	Panoptes1	Independent	0.725 (0.543-0.908)	0.046 (0.046-0.048)	0.072 (0.030-0.143)	0.622 (0.613-0.631)	0.046 (0.046-0.046)	0.116 (0.114-0.119)	0.000	0.928	1	0.000	1.000	0.000	0.072	NA	0.072	1.000	0.135	0.072	0.072	1.000	0.500	-0.005	0.937	1	0	0.897	0.064	0.060	0.902	0.060	0.897	0.113	0.063	0.056	0.934	0.480
POLE	Panoptes1	Panoptes4 with clinical	Panoptes3	Independent	0.725 (0.540-0.910)	0.046 (0.044-0.047)	0.113 (0.058-0.194)	0.613 (0.603-0.622)	0.047 (0.047-0.047)	0.196 (0.193-0.200)	0.007	0.928	1	0.000	1.000	0.044	0.075	1.000	0.075	1.000	0.140	0.072	0.072	0.959	0.522	-0.014	0.937	1	0	0.748	0.159	0.056	0.904	0.056	0.748	0.105	0.063	0.047	0.835	0.454
POLE	Panoptes3 with clinical	InceptionV1	InceptionV2	Independent	0.725 (0.546-0.905)	0.161 (0.159-0.171)	0.196 (0.122-0.289)	0.579 (0.569-0.588)	0.077 (0.076-0.077)	0.350 (0.346-0.354)	0.022	0.928	1	0.000	1.000	0.133	0.082	1.000	0.082	1.000	0.152	0.072	0.072	0.876	0.567	0.024	0.937	1	0	0.820	0.318	0.075	0.964	0.075	0.820	0.137	0.063	0.051	0.690	0.569
POLE	Panoptes3 with clinical	InceptionV1	InceptionV3	Independent	0.725 (0.557-0.894)	0.138 (0.138-0.147)	0.144 (0.081-0.230)	0.561 (0.552-0.571)	0.072 (0.072-0.073)	0.274 (0.270-0.278)	0.012	0.928	1	0.000	1.000	0.078	0.078	1.000	0.078	1.000	0.144	0.072	0.072	0.928	0.539	0.012	0.937	1	0	0.841	0.236	0.069	0.957	0.069	0.841	0.127	0.063	0.053	0.769	0.538
POLE	Panoptes1 with clinical	Panoptes2	Panoptes2	Independent	0.724 (0.592-0.855)	0.047 (0.045-0.048)	0.072 (0.030-0.143)	0.664 (0.655-0.672)	0.043 (0.043-0.043)	0.079 (0.076-0.081)	0.000	0.928	1	0.000	1.000	0.000	0.072	NA	0.072	1.000	0.135	0.072	0.072	1.000	0.500	-0.001	0.937	1	0	0.974	0.019	0.062	0.915	0.062	0.974	0.117	0.063	0.061	0.981	0.496
POLE	Panoptes1	Panoptes2 with clinical	Panoptes2	Independent	0.724 (0.528-0.920)	0.046 (0.045-0.047)	0.072 (0.030-0.143)	0.653 (0.643-0.663)	0.044 (0.044-0.045)	0.116 (0.113-0.118)	0.000	0.928	1	0.000	1.000	0.000	0.072	NA	0.072	1.000	0.135	0.072	0.072	1.000	0.500	-0.012	0.937	1	0	0.844	0.067	0.057	0.864	0.057	0.844	0.107	0.063	0.053	0.928	0.455
POLE	Panoptes1	Panoptes4 with clinical	Panoptes1	Independent	0.724 (0.527-0.920)	0.047 (0.046-0.048)	0.093 (0.043-0.169)	0.626 (0.616-0.636)	0.046 (0.046-0.046)	0.143 (0.140-0.146)	0.003	0.928	1	0.000	1.000	0.022	0.074	1.000	0.074	1.000	0.137	0.072	0.072	0.979	0.511	-0.013	0.937	1	0	0.807	0.098	0.057	0.883	0.057	0.807	0.106	0.063	0.051	0.896	0.452
POLE	Panoptes2 with clinical	InceptionV2	Panoptes2 with clinical	Independent	0.724 (0.521-0.927)	0.046 (0.045-0.048)	0.443 (0.342-0.548)	0.614 (0.605-0.624)	0.047 (0.047-0.047)	0.443 (0.438-0.447)	-0.104	0.928	1	0.000	0.143	0.467	0.020	0.875	0.020	0.143	0.036	0.072	0.010	0.505	0.305	-0.038	0.937	1	0	0.380	0.447	0.044	0.915	0.044	0.380	0.079	0.063	0.024	0.542	0.413
POLE	Panoptes1	InceptionV1	Panoptes1 with clinical	Independent	0.724 (0.537-0.910)	0.046 (0.044-0.047)	0.289 (0.201-0.390)	0.606 (0.597-0.616)	0.048 (0.048-0.048)	0.389 (0.385-0.393)	-0.059	0.928	1	0.000	0.429	0.278	0.044	0.862	0.044	0.429	0.080	0.072	0.031	0.701	0.353	-0.031	0.937	1	0	0.459	0.384	0.048	0.914	0.048	0.459	0.086	0.063	0.029	0.606	0.422
POLE	Panoptes1 with clinical	InceptionV3	Panoptes4	Independent	0.724 (0.561-0.886)	0.046 (0.045-0.048)	0.072 (0.030-0.143)	0.600 (0.590-0.609)	0.048 (0.047-0.048)	0.103 (0.100-0.105)	0.000	0.928	1	0.000	1.000	0.000	0.072	NA	0.072	1.000	0.135	0.072	0.072	1.000	0.500	-0.004	0.937	1	0	0.925	0.048	0.061	0.904	0.061	0.925	0.115	0.063	0.058	0.951	0.486
POLE	Panoptes1	Panoptes3 with clinical	Panoptes3 with clinical	Independent	0.724 (0.556-0.891)	0.046 (0.045-0.048)	0.093 (0.043-0.169)	0.595 (0.586-0.605)	0.049 (0.048-0.049)	0.211 (0.207-0.214)	-0.016	0.928	1	0.000	0.857	0.033	0.065	0.750	0.065	0.857	0.120	0.072	0.062	0.959	0.445	-0.011	0.937	1	0	0.751	0.175	0.058	0.913	0.058	0.751	0.107	0.063	0.047	0.821	0.463
POLE	Panoptes2 with clinical	InceptionV2	Panoptes1	Independent	0.724 (0.532-0.916)	0.046 (0.045-0.047)	0.144 (0.081-0.230)	0.594 (0.585-0.603)	0.048 (0.048-0.048)	0.267 (0.263-0.270)	0.012	0.928	1	0.000	1.000	0.078	0.078	1.000	0.078	1.000	0.144	0.072	0.072	0.928	0.539	-0.015	0.937	1	0	0.666	0.240	0.055	0.914	0.055	0.666	0.102	0.063	0.042	0.754	0.453
POLE	Panoptes1 with clinical	InceptionResnetV1	Panoptes2	Independent	0.722 (0.545-0.899)	0.046 (0.045-0.047)	0.072 (0.030-0.143)	0.681 (0.673-0.690)	0.042 (0.041-0.042)	0.085 (0.083-0.088)	0.000	0.928	1	0.000	1.000	0.000	0.072	NA	0.072	1.000	0.135	0.072	0.072	1.000	0.500	-0.005	0.937	1	0	0.932	0.029	0.060	0.863	0.060	0.932	0.114	0.063	0.059	0.969	0.481
POLE	InceptionV2	Panoptes4 with clinical	InceptionResnetV1	Independent	0.722 (0.554-0.890)	0.046 (0.045-0.047)	0.175 (0.106-0.266)	0.634 (0.625-0.643)	0.045 (0.045-0.045)	0.214 (0.211-0.218)	-0.003	0.928	1	0.000	0.857	0.122	0.071	0.917	0.071	0.857	0.130	0.072	0.062	0.876	0.490	-0.020	0.937	1	0	0.689	0.183	0.054	0.898	0.054	0.689	0.099	0.063	0.043	0.809	0.436
POLE	Panoptes2 with clinical	Panoptes3	Panoptes1	Independent	0.722 (0.536-0.908)	0.047 (0.047-0.049)	0.093 (0.043-0.169)	0.619 (0.610-0.628)	0.046 (0.046-0.046)	0.190 (0.187-0.194)	0.003	0.928	1	0.000	1.000	0.022	0.074	1.000	0.074	1.000	0.137	0.072	0.072	0.979	0.511	-0.010	0.937	1	0	0.780	0.151	0.058	0.911	0.058	0.780	0.108	0.063	0.049	0.845	0.465
POLE	Panoptes2 with clinical	Panoptes4	Panoptes4 with clinical	Independent	0.722 (0.516-0.929)	0.046 (0.046-0.048)	0.247 (0.165-0.345)	0.611 (0.602-0.620)	0.047 (0.046-0.047)	0.324 (0.320-0.328)	-0.038	0.928	1	0.000	0.571	0.222	0.054	0.870	0.054	0.571	0.099	0.072	0.041	0.763	0.397	-0.023	0.937	1	0	0.566	0.308	0.052	0.913	0.052	0.566	0.095	0.063	0.036	0.684	0.437
POLE	InceptionV3	Panoptes1	InceptionResnetV1	Independent	0.722 (0.581-0.863)	0.047 (0.045-0.048)	0.124 (0.066-0.206)	0.595 (0.586-0.605)	0.048 (0.048-0.048)	0.222 (0.218-0.226)	0.008	0.928	1	0.000	1.000	0.056	0.076	1.000	0.076	1.000	0.141	0.072	0.072	0.948	0.528	-0.013	0.937	1	0	0.726	0.188	0.057	0.911	0.057	0.726	0.105	0.063	0.046	0.807	0.457
POLE	Panoptes2 with clinical	InceptionV3	Panoptes1	Independent	0.722 (0.496-0.948)	0.048 (0.048-0.050)	0.072 (0.030-0.143)	0.587 (0.577-0.596)	0.050 (0.049-0.050)	0.147 (0.144-0.150)	0.000	0.928	1	0.000	1.000	0.000	0.072	NA	0.072	1.000	0.135	0.072	0.072	1.000	0.500	-0.006	0.937	1	0	0.858	0.099	0.060	0.912	0.060	0.858	0.112	0.063	0.054	0.898	0.479
POLE	Panoptes1	Panoptes2 with clinical	Panoptes2 with clinical	Independent	0.721 (0.493-0.948)	0.046 (0.046-0.048)	0.175 (0.106-0.266)	0.650 (0.640-0.660)	0.045 (0.045-0.045)	0.306 (0.302-0.310)	-0.072	0.928	1	0.000	0.429	0.156	0.038	0.778	0.038	0.429	0.070	0.072	0.031	0.814	0.292	-0.040	0.937	1	0	0.478	0.295	0.043	0.894	0.043	0.478	0.080	0.063	0.030	0.691	0.386
POLE	Panoptes1 with clinical	Panoptes4 with clinical	Panoptes1 with clinical	Independent	0.721 (0.556-0.885)	0.046 (0.045-0.048)	0.175 (0.106-0.266)	0.640 (0.632-0.649)	0.045 (0.044-0.045)	0.248 (0.245-0.252)	-0.003	0.928	1	0.000	0.857	0.122	0.071	0.917	0.071	0.857	0.130	0.072	0.062	0.876	0.490	-0.021	0.937	1	0	0.646	0.222	0.053	0.903	0.053	0.646	0.098	0.063	0.041	0.770	0.434
POLE	Panoptes1 with clinical	Panoptes3 with clinical	Panoptes1 with clinical	Independent	0.721 (0.554-0.887)	0.046 (0.045-0.048)	0.155 (0.089-0.242)	0.625 (0.616-0.634)	0.046 (0.046-0.046)	0.253 (0.249-0.257)	-0.007	0.928	1	0.000	0.857	0.100	0.069	0.900	0.069	0.857	0.128	0.072	0.062	0.897	0.479	-0.018	0.937	1	0	0.662	0.226	0.054	0.909	0.054	0.662	0.100	0.063	0.042	0.767	0.444
POLE	Panoptes1 with clinical	InceptionV3	Panoptes2 with clinical	Independent	0.721 (0.552-0.889)	0.046 (0.045-0.048)	0.072 (0.030-0.143)	0.620 (0.611-0.629)	0.046 (0.046-0.046)	0.141 (0.138-0.144)	0.000	0.928	1	0.000	1.000	0.000	0.072	NA	0.072	1.000	0.135	0.072	0.072	1.000	0.500	-0.009	0.937	1	0	0.844	0.094	0.059	0.900	0.059	0.844	0.110	0.063	0.053	0.902	0.469
POLE	Panoptes4	InceptionResnetV2	InceptionResnetV1	Independent	0.721 (0.584-0.857)	0.047 (0.046-0.048)	0.124 (0.066-0.206)	0.599 (0.590-0.608)	0.048 (0.047-0.048)	0.205 (0.202-0.209)	0.008	0.928	1	0.000	1.000	0.056	0.076	1.000	0.076	1.000	0.141	0.072	0.072	0.948	0.528	-0.011	0.937	1	0	0.757	0.168	0.057	0.912	0.057	0.757	0.107	0.063	0.048	0.827	0.463
POLE	InceptionV3	InceptionResnetV2	InceptionResnetV1	Independent	0.721 (0.614-0.827)	0.048 (0.047-0.050)	0.093 (0.043-0.169)	0.579 (0.571-0.587)	0.055 (0.055-0.055)	0.215 (0.212-0.218)	0.003	0.928	1	0.000	1.000	0.022	0.074	1.000	0.074	1.000	0.137	0.072	0.072	0.979	0.511	-0.011	0.931	1	0	0.756	0.175	0.064	0.906	0.064	0.756	0.118	0.069	0.052	0.820	0.466
POLE	Panoptes1	Panoptes2	Panoptes2 with clinical	Independent	0.719 (0.533-0.905)	0.046 (0.046-0.049)	0.124 (0.066-0.206)	0.648 (0.638-0.658)	0.044 (0.044-0.044)	0.220 (0.216-0.223)	-0.033	0.928	1	0.000	0.714	0.078	0.057	0.778	0.057	0.714	0.105	0.072	0.052	0.907	0.396	-0.026	0.937	1	0	0.640	0.191	0.050	0.888	0.050	0.640	0.093	0.063	0.040	0.798	0.416
POLE	Panoptes2 with clinical	Panoptes2 with clinical	Panoptes2 with clinical	Independent	0.719 (0.524-0.914)	0.046 (0.045-0.048)	0.443 (0.342-0.548)	0.642 (0.634-0.651)	0.044 (0.044-0.044)	0.416 (0.412-0.421)	-0.104	0.928	1	0.000	0.143	0.467	0.020	0.875	0.020	0.143	0.036	0.072	0.010	0.505	0.305	-0.040	0.937	1	0	0.389	0.418	0.043	0.911	0.043	0.389	0.077	0.063	0.024	0.570	0.404
POLE	InceptionV3	Panoptes2 with clinical	InceptionResnetV1	Independent	0.719 (0.535-0.903)	0.046 (0.043-0.046)	0.144 (0.081-0.230)	0.611 (0.601-0.621)	0.047 (0.047-0.048)	0.265 (0.261-0.269)	-0.030	0.928	1	0.000	0.714	0.100	0.058	0.818	0.058	0.714	0.108	0.072	0.052	0.887	0.407	-0.019	0.937	1	0	0.647	0.239	0.054	0.910	0.054	0.647	0.100	0.063	0.041	0.754	0.443
POLE	Panoptes1	Panoptes2	Panoptes3 with clinical	Independent	0.719 (0.563-0.875)	0.047 (0.046-0.049)	0.072 (0.030-0.143)	0.607 (0.597-0.617)	0.048 (0.047-0.048)	0.174 (0.171-0.177)	-0.040	0.928	1	0.000	0.714	0.022	0.054	0.500	0.054	0.714	0.100	0.072	0.052	0.959	0.368	-0.017	0.937	1	0	0.748	0.135	0.055	0.889	0.055	0.748	0.102	0.063	0.047	0.857	0.442
POLE	Panoptes1	Panoptes3	Panoptes3 with clinical	Independent	0.719 (0.564-0.875)	0.046 (0.046-0.048)	0.093 (0.043-0.169)	0.603 (0.593-0.612)	0.048 (0.048-0.048)	0.196 (0.192-0.199)	0.003	0.928	1	0.000	1.000	0.022	0.074	1.000	0.074	1.000	0.137	0.072	0.072	0.979	0.511	-0.014	0.937	1	0	0.750	0.159	0.056	0.904	0.056	0.750	0.105	0.063	0.047	0.836	0.454
POLE	Panoptes1	Panoptes4 with clinical	InceptionV3	Independent	0.719 (0.566-0.872)	0.047 (0.046-0.048)	0.103 (0.051-0.181)	0.595 (0.586-0.605)	0.048 (0.048-0.049)	0.209 (0.205-0.212)	0.005	0.928	1	0.000	1.000	0.033	0.074	1.000	0.074	1.000	0.139	0.072	0.072	0.969	0.517	-0.010	0.937	1	0	0.759	0.172	0.058	0.914	0.058	0.759	0.108	0.063	0.048	0.824	0.465
POLE	Panoptes2 with clinical	Panoptes3 with clinical	InceptionV3	Independent	0.719 (0.566-0.872)	0.047 (0.044-0.047)	0.144 (0.081-0.230)	0.576 (0.567-0.585)	0.050 (0.049-0.050)	0.285 (0.281-0.289)	-0.009	0.928	1	0.000	0.857	0.089	0.068	0.889	0.068	0.857	0.126	0.072	0.062	0.907	0.473	-0.011	0.937	1	0	0.677	0.259	0.058	0.923	0.058	0.677	0.106	0.063	0.043	0.737	0.468
POLE	Panoptes1 with clinical	InceptionResnetV1	Panoptes2 with clinical	Independent	0.717 (0.561-0.874)	0.047 (0.046-0.049)	0.072 (0.030-0.143)	0.676 (0.667-0.684)	0.042 (0.042-0.042)	0.174 (0.170-0.177)	-0.019	0.928	1	0.000	0.857	0.011	0.063	0.500	0.063	0.857	0.118	0.072	0.062	0.979	0.434	-0.019	0.937	1	0	0.736	0.136	0.054	0.885	0.054	0.736	0.101	0.063	0.046	0.856	0.436
POLE	Panoptes2 with clinical	InceptionV2	Panoptes4	Independent	0.717 (0.505-0.930)	0.046 (0.046-0.048)	0.186 (0.114-0.277)	0.594 (0.584-0.603)	0.048 (0.048-0.049)	0.340 (0.336-0.344)	-0.047	0.928	1	0.000	0.571	0.156	0.050	0.824	0.050	0.571	0.092	0.072	0.041	0.825	0.363	-0.022	0.937	1	0	0.552	0.325	0.052	0.916	0.052	0.552	0.095	0.063	0.035	0.667	0.439
POLE	Panoptes2 with clinical	InceptionResnetV1	Panoptes2	Independent	0.716 (0.541-0.891)	0.047 (0.046-0.048)	0.093 (0.043-0.169)	0.659 (0.650-0.668)	0.043 (0.043-0.044)	0.136 (0.133-0.139)	0.003	0.928	1	0.000	1.000	0.022	0.074	1.000	0.074	1.000	0.137	0.072	0.072	0.979	0.511	-0.015	0.937	1	0	0.798	0.091	0.056	0.871	0.056	0.798	0.104	0.063	0.050	0.902	0.445
POLE	Panoptes1 with clinical	Panoptes2	Panoptes2 with clinical	Independent	0.716 (0.565-0.866)	0.047 (0.046-0.048)	0.103 (0.051-0.181)	0.655 (0.647-0.664)	0.043 (0.043-0.043)	0.166 (0.162-0.169)	0.005	0.928	1	0.000	1.000	0.033	0.074	1.000	0.074	1.000	0.139	0.072	0.072	0.969	0.517	-0.011	0.937	1	0	0.797	0.123	0.057	0.901	0.057	0.797	0.107	0.063	0.050	0.872	0.460
POLE	Panoptes1 with clinical	Panoptes1	Panoptes2	Independent	0.716 (0.592-0.839)	0.047 (0.046-0.049)	0.072 (0.030-0.143)	0.646 (0.637-0.654)	0.044 (0.044-0.044)	0.085 (0.082-0.087)	0.000	0.928	1	0.000	1.000	0.000	0.072	NA	0.072	1.000	0.135	0.072	0.072	1.000	0.500	0.001	0.937	1	0	0.979	0.025	0.063	0.947	0.063	0.979	0.119	0.063	0.062	0.976	0.502
POLE	Panoptes1 with clinical	Panoptes4 with clinical	Panoptes4	Independent	0.716 (0.547-0.884)	0.047 (0.045-0.047)	0.072 (0.030-0.143)	0.636 (0.627-0.645)	0.045 (0.045-0.045)	0.130 (0.127-0.133)	0.000	0.928	1	0.000	1.000	0.000	0.072	NA	0.072	1.000	0.135	0.072	0.072	1.000	0.500	-0.007	0.937	1	0	0.867	0.081	0.059	0.900	0.059	0.867	0.111	0.063	0.054	0.916	0.474
POLE	Panoptes1 with clinical	Panoptes1	Panoptes1 with clinical	Independent	0.716 (0.594-0.838)	0.048 (0.046-0.048)	0.134 (0.073-0.218)	0.626 (0.617-0.635)	0.046 (0.045-0.046)	0.233 (0.230-0.237)	0.010	0.928	1	0.000	1.000	0.067	0.077	1.000	0.077	1.000	0.143	0.072	0.072	0.938	0.533	-0.014	0.937	1	0	0.710	0.201	0.056	0.912	0.056	0.710	0.104	0.063	0.045	0.793	0.456
POLE	InceptionV3	Panoptes4	InceptionResnetV1	Independent	0.716 (0.543-0.889)	0.046 (0.044-0.047)	0.155 (0.089-0.242)	0.597 (0.587-0.606)	0.048 (0.048-0.049)	0.252 (0.248-0.256)	-0.051	0.928	1	0.000	0.571	0.122	0.048	0.786	0.048	0.571	0.089	0.072	0.041	0.856	0.347	-0.016	0.937	1	0	0.677	0.224	0.055	0.912	0.055	0.677	0.102	0.063	0.043	0.770	0.450
POLE	Panoptes1	Panoptes1	InceptionResnetV2	Independent	0.716 (0.567-0.865)	0.047 (0.046-0.048)	0.072 (0.030-0.143)	0.596 (0.586-0.605)	0.048 (0.048-0.048)	0.151 (0.148-0.154)	0.000	0.928	1	0.000	1.000	0.000	0.072	NA	0.072	1.000	0.135	0.072	0.072	1.000	0.500	-0.005	0.937	1	0	0.859	0.103	0.060	0.916	0.060	0.859	0.113	0.063	0.054	0.894	0.481
POLE	Panoptes2 with clinical	Panoptes3 with clinical	InceptionV1	Independent	0.716 (0.545-0.887)	0.046 (0.045-0.047)	0.237 (0.157-0.334)	0.590 (0.581-0.599)	0.048 (0.048-0.048)	0.347 (0.343-0.351)	-0.040	0.928	1	0.000	0.571	0.211	0.053	0.864	0.053	0.571	0.098	0.072	0.041	0.773	0.391	-0.017	0.937	1	0	0.578	0.331	0.055	0.921	0.055	0.578	0.100	0.063	0.036	0.663	0.454
POLE	Panoptes2 with clinical	InceptionV3	Panoptes1 with clinical	Independent	0.716 (0.506-0.926)	0.047 (0.046-0.049)	0.237 (0.157-0.334)	0.587 (0.577-0.597)	0.050 (0.050-0.051)	0.348 (0.344-0.352)	-0.065	0.928	1	0.000	0.429	0.222	0.041	0.833	0.041	0.429	0.075	0.072	0.031	0.753	0.325	-0.026	0.937	1	0	0.524	0.336	0.050	0.913	0.050	0.524	0.092	0.063	0.033	0.655	0.430
POLE	Panoptes1 with clinical	InceptionV2	Panoptes2	Independent	0.714 (0.513-0.916)	0.047 (0.047-0.049)	0.072 (0.030-0.143)	0.651 (0.642-0.660)	0.044 (0.044-0.044)	0.093 (0.091-0.096)	0.000	0.928	1	0.000	1.000	0.000	0.072	NA	0.072	1.000	0.135	0.072	0.072	1.000	0.500	-0.004	0.937	1	0	0.932	0.037	0.061	0.890	0.061	0.932	0.114	0.063	0.059	0.961	0.484
POLE	Panoptes2	Panoptes1 with clinical	InceptionResnetV1	Independent	0.714 (0.507-0.921)	0.046 (0.046-0.048)	0.103 (0.051-0.181)	0.637 (0.627-0.646)	0.045 (0.045-0.045)	0.217 (0.213-0.220)	-0.015	0.928	1	0.000	0.857	0.044	0.065	0.800	0.065	0.857	0.121	0.072	0.062	0.948	0.451	-0.020	0.937	1	0	0.684	0.185	0.053	0.897	0.053	0.684	0.099	0.063	0.043	0.806	0.435
POLE	Panoptes1 with clinical	Panoptes4 with clinical	Panoptes3 with clinical	Independent	0.714 (0.552-0.877)	0.047 (0.045-0.047)	0.103 (0.051-0.181)	0.617 (0.609-0.626)	0.046 (0.046-0.046)	0.168 (0.165-0.171)	0.005	0.928	1	0.000	1.000	0.033	0.074	1.000	0.074	1.000	0.139	0.072	0.072	0.969	0.517	-0.001	0.937	1	0	0.870	0.121	0.062	0.933	0.062	0.870	0.116	0.063	0.055	0.878	0.495
POLE	Panoptes2 with clinical	Panoptes3	InceptionResnetV2	Independent	0.714 (0.485-0.943)	0.047 (0.046-0.048)	0.093 (0.043-0.169)	0.591 (0.582-0.600)	0.048 (0.048-0.048)	0.221 (0.217-0.225)	0.003	0.928	1	0.000	1.000	0.022	0.074	1.000	0.074	1.000	0.137	0.072	0.072	0.979	0.511	-0.010	0.937	1	0	0.751	0.186	0.058	0.917	0.058	0.751	0.108	0.063	0.047	0.810	0.468
POLE	Panoptes2 with clinical	Panoptes4	Panoptes3	Independent	0.714 (0.511-0.917)	0.046 (0.046-0.048)	0.216 (0.139-0.312)	0.591 (0.582-0.599)	0.048 (0.048-0.048)	0.318 (0.314-0.322)	-0.068	0.928	1	0.000	0.429	0.200	0.040	0.818	0.040	0.429	0.073	0.072	0.031	0.773	0.314	-0.009	0.937	1	0	0.651	0.296	0.058	0.927	0.058	0.651	0.107	0.063	0.041	0.701	0.473
POLE	Panoptes1	InceptionV2	Panoptes3 with clinical	Independent	0.714 (0.532-0.897)	0.046 (0.046-0.048)	0.103 (0.051-0.181)	0.584 (0.575-0.594)	0.049 (0.049-0.050)	0.255 (0.252-0.259)	0.005	0.928	1	0.000	1.000	0.033	0.074	1.000	0.074	1.000	0.139	0.072	0.072	0.969	0.517	-0.012	0.937	1	0	0.699	0.226	0.057	0.918	0.057	0.699	0.106	0.063	0.044	0.770	0.462
POLE	Panoptes1 with clinical	InceptionResnetV2	InceptionResnetV1	Independent	0.713 (0.510-0.916)	0.047 (0.045-0.048)	0.072 (0.030-0.143)	0.686 (0.677-0.694)	0.042 (0.041-0.042)	0.097 (0.094-0.100)	0.000	0.928	1	0.000	1.000	0.000	0.072	NA	0.072	1.000	0.135	0.072	0.072	1.000	0.500	-0.009	0.937	1	0	0.885	0.044	0.058	0.852	0.058	0.885	0.110	0.063	0.056	0.951	0.465
POLE	Panoptes1 with clinical	InceptionResnetV1	Panoptes1	Independent	0.713 (0.559-0.866)	0.047 (0.045-0.048)	0.072 (0.030-0.143)	0.660 (0.652-0.669)	0.043 (0.043-0.043)	0.108 (0.106-0.111)	0.000	0.928	1	0.000	1.000	0.000	0.072	NA	0.072	1.000	0.135	0.072	0.072	1.000	0.500	-0.006	0.937	1	0	0.901	0.055	0.060	0.892	0.060	0.901	0.113	0.063	0.057	0.942	0.478
POLE	Panoptes1 with clinical	Panoptes3	Panoptes2	Independent	0.713 (0.513-0.912)	0.048 (0.047-0.049)	0.072 (0.030-0.143)	0.655 (0.646-0.663)	0.043 (0.043-0.044)	0.084 (0.082-0.087)	0.000	0.928	1	0.000	1.000	0.000	0.072	NA	0.072	1.000	0.135	0.072	0.072	1.000	0.500	-0.002	0.937	1	0	0.958	0.026	0.062	0.900	0.062	0.958	0.116	0.063	0.060	0.973	0.492
POLE	Panoptes1 with clinical	Panoptes3 with clinical	Panoptes2	Independent	0.713 (0.560-0.866)	0.047 (0.045-0.047)	0.072 (0.030-0.143)	0.641 (0.633-0.650)	0.044 (0.044-0.044)	0.088 (0.085-0.090)	0.000	0.928	1	0.000	1.000	0.000	0.072	NA	0.072	1.000	0.135	0.072	0.072	1.000	0.500	-0.001	0.937	1	0	0.962	0.029	0.062	0.920	0.062	0.962	0.117	0.063	0.060	0.970	0.496
POLE	Panoptes1	Panoptes4	Panoptes2	Independent	0.713 (0.523-0.902)	0.046 (0.046-0.048)	0.072 (0.030-0.143)	0.636 (0.626-0.645)	0.045 (0.045-0.046)	0.118 (0.115-0.120)	0.000	0.928	1	0.000	1.000	0.000	0.072	NA	0.072	1.000	0.135	0.072	0.072	1.000	0.500	-0.010	0.937	1	0	0.859	0.068	0.058	0.878	0.058	0.859	0.109	0.063	0.054	0.928	0.464
POLE	Panoptes1	Panoptes3 with clinical	Panoptes1	Independent	0.713 (0.503-0.923)	0.047 (0.046-0.049)	0.072 (0.030-0.143)	0.614 (0.604-0.624)	0.047 (0.047-0.047)	0.139 (0.136-0.142)	0.000	0.928	1	0.000	1.000	0.000	0.072	NA	0.072	1.000	0.135	0.072	0.072	1.000	0.500	-0.012	0.937	1	0	0.820	0.094	0.057	0.886	0.057	0.820	0.107	0.063	0.052	0.901	0.457
POLE	Panoptes1 with clinical	Panoptes2	Panoptes1 with clinical	Independent	0.711 (0.577-0.845)	0.048 (0.047-0.049)	0.113 (0.058-0.194)	0.644 (0.635-0.653)	0.044 (0.044-0.045)	0.212 (0.208-0.215)	-0.013	0.928	1	0.000	0.857	0.056	0.066	0.833	0.066	0.857	0.122	0.072	0.062	0.938	0.456	-0.017	0.937	1	0	0.708	0.178	0.055	0.901	0.055	0.708	0.101	0.063	0.044	0.815	0.443
POLE	Panoptes1	Panoptes1	Panoptes1 with clinical	Independent	0.711 (0.536-0.886)	0.047 (0.046-0.048)	0.216 (0.139-0.312)	0.618 (0.609-0.628)	0.047 (0.046-0.047)	0.319 (0.315-0.323)	-0.019	0.928	1	0.000	0.714	0.178	0.063	0.889	0.063	0.714	0.116	0.072	0.052	0.814	0.446	-0.027	0.937	1	0	0.544	0.304	0.050	0.908	0.050	0.544	0.091	0.063	0.034	0.687	0.424
POLE	Panoptes1	Panoptes2 with clinical	InceptionResnetV2	Independent	0.711 (0.545-0.877)	0.047 (0.045-0.047)	0.093 (0.043-0.169)	0.617 (0.608-0.626)	0.046 (0.046-0.047)	0.188 (0.185-0.192)	0.003	0.928	1	0.000	1.000	0.022	0.074	1.000	0.074	1.000	0.137	0.072	0.072	0.979	0.511	-0.012	0.937	1	0	0.769	0.149	0.057	0.906	0.057	0.769	0.106	0.063	0.048	0.846	0.459
POLE	Panoptes2 with clinical	Panoptes4	Panoptes1	Independent	0.711 (0.516-0.906)	0.047 (0.046-0.049)	0.165 (0.097-0.254)	0.608 (0.599-0.617)	0.047 (0.046-0.047)	0.231 (0.228-0.235)	-0.027	0.928	1	0.000	0.714	0.122	0.060	0.846	0.060	0.714	0.110	0.072	0.052	0.866	0.418	-0.010	0.937	1	0	0.741	0.197	0.058	0.919	0.058	0.741	0.108	0.063	0.047	0.799	0.469
POLE	Panoptes2 with clinical	Panoptes2 with clinical	InceptionResnetV2	Independent	0.711 (0.513-0.909)	0.047 (0.046-0.048)	0.175 (0.106-0.266)	0.600 (0.591-0.609)	0.047 (0.047-0.048)	0.277 (0.273-0.281)	-0.048	0.928	1	0.000	0.571	0.144	0.049	0.812	0.049	0.571	0.091	0.072	0.041	0.835	0.358	-0.013	0.937	1	0	0.672	0.250	0.057	0.919	0.057	0.672	0.105	0.063	0.042	0.745	0.461
POLE	Panoptes1 with clinical	Panoptes3	Panoptes1 with clinical	Independent	0.710 (0.526-0.893)	0.048 (0.048-0.050)	0.124 (0.066-0.206)	0.634 (0.624-0.643)	0.045 (0.045-0.045)	0.207 (0.204-0.211)	0.008	0.928	1	0.000	1.000	0.056	0.076	1.000	0.076	1.000	0.141	0.072	0.072	0.948	0.528	-0.019	0.937	1	0	0.701	0.174	0.054	0.897	0.054	0.701	0.100	0.063	0.044	0.818	0.438
POLE	Panoptes2 with clinical	Panoptes2 with clinical	Panoptes4	Independent	0.710 (0.495-0.924)	0.047 (0.047-0.050)	0.175 (0.106-0.266)	0.622 (0.613-0.631)	0.046 (0.046-0.046)	0.295 (0.291-0.299)	-0.048	0.928	1	0.000	0.571	0.144	0.049	0.812	0.049	0.571	0.091	0.072	0.041	0.835	0.358	-0.019	0.937	1	0	0.617	0.273	0.054	0.914	0.054	0.617	0.099	0.063	0.039	0.720	0.445
POLE	Panoptes1	InceptionV2	Panoptes4	Independent	0.710 (0.484-0.935)	0.047 (0.047-0.049)	0.113 (0.058-0.194)	0.612 (0.602-0.622)	0.048 (0.048-0.049)	0.213 (0.209-0.216)	0.007	0.928	1	0.000	1.000	0.044	0.075	1.000	0.075	1.000	0.140	0.072	0.072	0.959	0.522	-0.017	0.937	1	0	0.708	0.180	0.055	0.902	0.055	0.708	0.102	0.063	0.045	0.813	0.444
POLE	Panoptes1	Panoptes3	InceptionResnetV2	Independent	0.710 (0.517-0.902)	0.047 (0.046-0.048)	0.072 (0.030-0.143)	0.608 (0.599-0.618)	0.047 (0.047-0.047)	0.141 (0.138-0.144)	0.000	0.928	1	0.000	1.000	0.000	0.072	NA	0.072	1.000	0.135	0.072	0.072	1.000	0.500	-0.007	0.937	1	0	0.855	0.093	0.059	0.905	0.059	0.855	0.111	0.063	0.054	0.904	0.474
POLE	Panoptes2 with clinical	Panoptes2	Panoptes3	Independent	0.710 (0.552-0.867)	0.047 (0.047-0.049)	0.124 (0.066-0.206)	0.607 (0.599-0.616)	0.047 (0.047-0.047)	0.250 (0.247-0.254)	-0.033	0.928	1	0.000	0.714	0.078	0.057	0.778	0.057	0.714	0.105	0.072	0.052	0.907	0.396	-0.009	0.937	1	0	0.725	0.218	0.059	0.922	0.059	0.725	0.108	0.063	0.046	0.778	0.472
POLE	Panoptes1 with clinical	InceptionResnetV1	Panoptes3 with clinical	Independent	0.708 (0.551-0.865)	0.047 (0.045-0.048)	0.072 (0.030-0.143)	0.642 (0.633-0.652)	0.044 (0.044-0.044)	0.137 (0.134-0.140)	0.000	0.928	1	0.000	1.000	0.000	0.072	NA	0.072	1.000	0.135	0.072	0.072	1.000	0.500	-0.010	0.937	1	0	0.836	0.090	0.058	0.891	0.058	0.836	0.109	0.063	0.053	0.906	0.463
POLE	Panoptes1 with clinical	Panoptes2	Panoptes1	Independent	0.708 (0.551-0.864)	0.047 (0.045-0.048)	0.072 (0.030-0.143)	0.638 (0.629-0.647)	0.045 (0.044-0.045)	0.102 (0.099-0.104)	0.000	0.928	1	0.000	1.000	0.000	0.072	NA	0.072	1.000	0.135	0.072	0.072	1.000	0.500	-0.002	0.937	1	0	0.940	0.045	0.062	0.919	0.062	0.940	0.116	0.063	0.059	0.954	0.493
POLE	InceptionV1	Panoptes4 with clinical	InceptionResnetV1	Independent	0.708 (0.547-0.869)	0.047 (0.045-0.048)	0.124 (0.066-0.206)	0.621 (0.611-0.630)	0.046 (0.046-0.046)	0.170 (0.167-0.174)	0.008	0.928	1	0.000	1.000	0.056	0.076	1.000	0.076	1.000	0.141	0.072	0.072	0.948	0.528	-0.012	0.937	1	0	0.784	0.129	0.057	0.899	0.057	0.784	0.106	0.063	0.049	0.865	0.457
POLE	Panoptes1 with clinical	Panoptes2	InceptionV3	Independent	0.708 (0.571-0.844)	0.048 (0.046-0.049)	0.082 (0.036-0.156)	0.600 (0.591-0.610)	0.048 (0.048-0.048)	0.147 (0.144-0.151)	0.002	0.928	1	0.000	1.000	0.011	0.073	1.000	0.073	1.000	0.136	0.072	0.072	0.990	0.506	-0.006	0.937	1	0	0.857	0.100	0.060	0.912	0.060	0.857	0.112	0.063	0.054	0.898	0.478
POLE	InceptionResnetV1	InceptionV1	InceptionV1	Independent	0.708 (0.460-0.956)	0.154 (0.147-0.159)	0.247 (0.165-0.345)	0.582 (0.574-0.591)	0.087 (0.086-0.087)	0.355 (0.351-0.359)	0.010	0.928	1	0.000	0.857	0.200	0.077	0.947	0.077	0.857	0.141	0.072	0.062	0.804	0.529	0.019	0.931	1	0	0.775	0.324	0.079	0.951	0.079	0.775	0.143	0.069	0.054	0.683	0.549
POLE	Panoptes2 with clinical	Panoptes1	InceptionV3	Independent	0.708 (0.570-0.846)	0.048 (0.048-0.049)	0.113 (0.058-0.194)	0.574 (0.565-0.583)	0.050 (0.049-0.050)	0.271 (0.267-0.275)	0.007	0.928	1	0.000	1.000	0.044	0.075	1.000	0.075	1.000	0.140	0.072	0.072	0.959	0.522	-0.009	0.937	1	0	0.702	0.242	0.058	0.924	0.058	0.702	0.108	0.063	0.044	0.755	0.472
POLE	Panoptes1 with clinical	InceptionResnetV1	InceptionResnetV2	Independent	0.706 (0.466-0.947)	0.054 (0.055-0.058)	0.072 (0.030-0.143)	0.644 (0.635-0.653)	0.044 (0.044-0.044)	0.110 (0.108-0.113)	0.000	0.928	1	0.000	1.000	0.000	0.072	NA	0.072	1.000	0.135	0.072	0.072	1.000	0.500	-0.008	0.937	1	0	0.884	0.059	0.059	0.883	0.059	0.884	0.111	0.063	0.055	0.938	0.471
POLE	Panoptes1 with clinical	Panoptes3 with clinical	Panoptes2 with clinical	Independent	0.706 (0.523-0.890)	0.047 (0.046-0.049)	0.093 (0.043-0.169)	0.636 (0.627-0.644)	0.045 (0.045-0.045)	0.196 (0.193-0.200)	-0.016	0.928	1	0.000	0.857	0.033	0.065	0.750	0.065	0.857	0.120	0.072	0.062	0.959	0.445	-0.012	0.937	1	0	0.761	0.159	0.057	0.908	0.057	0.761	0.106	0.063	0.048	0.836	0.460
POLE	Panoptes2 with clinical	Panoptes2 with clinical	Panoptes2	Independent	0.706 (0.527-0.886)	0.047 (0.046-0.049)	0.072 (0.030-0.143)	0.633 (0.625-0.642)	0.045 (0.045-0.045)	0.178 (0.175-0.181)	-0.040	0.928	1	0.000	0.714	0.022	0.054	0.500	0.054	0.714	0.100	0.072	0.052	0.959	0.368	-0.012	0.937	1	0	0.782	0.137	0.057	0.904	0.057	0.782	0.107	0.063	0.049	0.858	0.460
POLE	Panoptes1 with clinical	InceptionV3	Panoptes2	Independent	0.706 (0.484-0.929)	0.048 (0.046-0.049)	0.072 (0.030-0.143)	0.622 (0.613-0.631)	0.046 (0.046-0.046)	0.078 (0.075-0.080)	0.000	0.928	1	0.000	1.000	0.000	0.072	NA	0.072	1.000	0.135	0.072	0.072	1.000	0.500	-0.001	0.937	1	0	0.973	0.018	0.062	0.907	0.062	0.973	0.117	0.063	0.061	0.982	0.495
POLE	Panoptes1	Panoptes4	Panoptes1 with clinical	Independent	0.706 (0.519-0.894)	0.047 (0.046-0.048)	0.268 (0.183-0.368)	0.616 (0.606-0.626)	0.047 (0.047-0.047)	0.390 (0.386-0.394)	-0.089	0.928	1	0.000	0.286	0.267	0.029	0.828	0.029	0.286	0.053	0.072	0.021	0.701	0.276	-0.033	0.937	1	0	0.449	0.386	0.047	0.913	0.047	0.449	0.085	0.063	0.028	0.604	0.418
POLE	Panoptes1	Panoptes2 with clinical	Panoptes3 with clinical	Independent	0.706 (0.515-0.898)	0.047 (0.046-0.048)	0.134 (0.073-0.218)	0.614 (0.604-0.624)	0.048 (0.047-0.048)	0.247 (0.243-0.250)	-0.010	0.928	1	0.000	0.857	0.078	0.067	0.875	0.067	0.857	0.125	0.072	0.062	0.918	0.467	-0.022	0.937	1	0	0.643	0.220	0.052	0.902	0.052	0.643	0.097	0.063	0.040	0.771	0.432
POLE	Panoptes1 with clinical	Panoptes4 with clinical	InceptionV3	Independent	0.706 (0.564-0.849)	0.048 (0.047-0.049)	0.093 (0.043-0.169)	0.602 (0.593-0.612)	0.047 (0.047-0.048)	0.167 (0.164-0.170)	0.003	0.928	1	0.000	1.000	0.022	0.074	1.000	0.074	1.000	0.137	0.072	0.072	0.979	0.511	-0.004	0.937	1	0	0.848	0.121	0.061	0.922	0.061	0.848	0.113	0.063	0.053	0.877	0.484
POLE	Panoptes2 with clinical	Panoptes3 with clinical	Panoptes3	Independent	0.706 (0.503-0.910)	0.048 (0.046-0.048)	0.186 (0.114-0.277)	0.587 (0.578-0.596)	0.048 (0.048-0.049)	0.291 (0.287-0.295)	-0.047	0.928	1	0.000	0.571	0.156	0.050	0.824	0.050	0.571	0.092	0.072	0.041	0.825	0.363	-0.011	0.937	1	0	0.671	0.266	0.058	0.923	0.058	0.671	0.106	0.063	0.042	0.730	0.468
POLE	Panoptes2 with clinical	Panoptes3 with clinical	InceptionV2	Independent	0.706 (0.532-0.880)	0.047 (0.046-0.048)	0.175 (0.106-0.266)	0.586 (0.577-0.594)	0.048 (0.048-0.049)	0.298 (0.294-0.302)	-0.048	0.928	1	0.000	0.571	0.144	0.049	0.812	0.049	0.571	0.091	0.072	0.041	0.835	0.358	-0.008	0.937	1	0	0.683	0.272	0.059	0.928	0.059	0.683	0.109	0.063	0.043	0.725	0.478
POLE	Panoptes2 with clinical	InceptionV2	Panoptes3 with clinical	Independent	0.706 (0.529-0.884)	0.048 (0.048-0.050)	0.278 (0.192-0.379)	0.568 (0.559-0.577)	0.050 (0.050-0.051)	0.405 (0.401-0.410)	-0.088	0.928	1	0.000	0.286	0.278	0.030	0.833	0.030	0.286	0.054	0.072	0.021	0.691	0.282	-0.020	0.937	1	0	0.502	0.399	0.053	0.923	0.053	0.502	0.096	0.063	0.032	0.595	0.450
POLE	Panoptes1 with clinical	Panoptes1	Panoptes2 with clinical	Independent	0.705 (0.567-0.843)	0.048 (0.046-0.049)	0.082 (0.036-0.156)	0.638 (0.630-0.647)	0.044 (0.044-0.045)	0.181 (0.178-0.185)	0.002	0.928	1	0.000	1.000	0.011	0.073	1.000	0.073	1.000	0.136	0.072	0.072	0.990	0.506	-0.007	0.937	1	0	0.811	0.139	0.059	0.917	0.059	0.811	0.111	0.063	0.051	0.858	0.475
POLE	Panoptes1 with clinical	Panoptes4 with clinical	InceptionV2	Independent	0.705 (0.569-0.840)	0.048 (0.047-0.049)	0.124 (0.066-0.206)	0.633 (0.624-0.641)	0.045 (0.045-0.045)	0.131 (0.128-0.134)	0.008	0.928	1	0.000	1.000	0.056	0.076	1.000	0.076	1.000	0.141	0.072	0.072	0.948	0.528	-0.003	0.937	1	0	0.895	0.080	0.061	0.919	0.061	0.895	0.115	0.063	0.056	0.918	0.487
POLE	Panoptes1	Panoptes4 with clinical	InceptionV1	Independent	0.705 (0.540-0.869)	0.047 (0.047-0.049)	0.144 (0.081-0.230)	0.619 (0.609-0.629)	0.047 (0.046-0.047)	0.202 (0.199-0.206)	-0.009	0.928	1	0.000	0.857	0.089	0.068	0.889	0.068	0.857	0.126	0.072	0.062	0.907	0.473	-0.020	0.937	1	0	0.697	0.169	0.053	0.893	0.053	0.697	0.099	0.063	0.044	0.823	0.433
POLE	Panoptes1	Panoptes4	InceptionResnetV2	Independent	0.705 (0.551-0.859)	0.048 (0.046-0.049)	0.113 (0.058-0.194)	0.597 (0.588-0.607)	0.048 (0.048-0.048)	0.195 (0.192-0.198)	0.007	0.928	1	0.000	1.000	0.044	0.075	1.000	0.075	1.000	0.140	0.072	0.072	0.959	0.522	-0.009	0.937	1	0	0.782	0.156	0.059	0.914	0.059	0.782	0.109	0.063	0.049	0.840	0.469
POLE	InceptionResnetV1	InceptionV1	InceptionV2	Independent	0.705 (0.456-0.953)	0.151 (0.151-0.161)	0.227 (0.148-0.323)	0.585 (0.576-0.593)	0.087 (0.087-0.088)	0.345 (0.341-0.348)	0.006	0.928	1	0.000	0.857	0.178	0.075	0.941	0.075	0.857	0.138	0.072	0.062	0.825	0.517	0.019	0.931	1	0	0.784	0.312	0.078	0.951	0.078	0.784	0.142	0.069	0.054	0.694	0.548
POLE	InceptionResnetV1	Panoptes3 with clinical	InceptionResnetV1	Independent	0.705 (0.502-0.908)	0.047 (0.047-0.049)	0.103 (0.051-0.181)	0.583 (0.574-0.593)	0.049 (0.049-0.050)	0.137 (0.134-0.140)	0.005	0.928	1	0.000	1.000	0.033	0.074	1.000	0.074	1.000	0.139	0.072	0.072	0.969	0.517	-0.006	0.937	1	0	0.867	0.088	0.060	0.908	0.060	0.867	0.112	0.063	0.054	0.909	0.478
POLE	Panoptes1 with clinical	Panoptes3	Panoptes2 with clinical	Independent	0.703 (0.542-0.864)	0.047 (0.046-0.048)	0.093 (0.043-0.169)	0.649 (0.640-0.658)	0.044 (0.044-0.044)	0.168 (0.165-0.172)	0.003	0.928	1	0.000	1.000	0.022	0.074	1.000	0.074	1.000	0.137	0.072	0.072	0.979	0.511	-0.013	0.937	1	0	0.779	0.127	0.057	0.896	0.057	0.779	0.105	0.063	0.049	0.867	0.453
POLE	Panoptes1	Panoptes4 with clinical	Panoptes4 with clinical	Independent	0.703 (0.528-0.878)	0.047 (0.045-0.048)	0.124 (0.066-0.206)	0.616 (0.606-0.626)	0.047 (0.047-0.047)	0.201 (0.198-0.205)	-0.012	0.928	1	0.000	0.857	0.067	0.067	0.857	0.067	0.857	0.124	0.072	0.062	0.928	0.462	-0.020	0.937	1	0	0.703	0.167	0.054	0.894	0.054	0.703	0.100	0.063	0.044	0.824	0.435
POLE	Panoptes2 with clinical	Panoptes1	Panoptes4 with clinical	Independent	0.703 (0.554-0.852)	0.048 (0.046-0.048)	0.155 (0.089-0.242)	0.606 (0.598-0.615)	0.047 (0.047-0.047)	0.271 (0.267-0.275)	-0.007	0.928	1	0.000	0.857	0.100	0.069	0.900	0.069	0.857	0.128	0.072	0.062	0.897	0.479	-0.014	0.937	1	0	0.668	0.245	0.056	0.916	0.056	0.668	0.103	0.063	0.042	0.750	0.456
POLE	Panoptes2 with clinical	Panoptes2 with clinical	Panoptes3	Independent	0.703 (0.506-0.901)	0.047 (0.046-0.049)	0.289 (0.201-0.390)	0.603 (0.594-0.611)	0.047 (0.047-0.047)	0.337 (0.333-0.341)	-0.059	0.928	1	0.000	0.429	0.278	0.044	0.862	0.044	0.429	0.080	0.072	0.031	0.701	0.353	-0.014	0.937	1	0	0.606	0.319	0.056	0.923	0.056	0.606	0.103	0.063	0.038	0.676	0.462
POLE	InceptionResnetV1	Panoptes2	InceptionResnetV1	Independent	0.703 (0.515-0.891)	0.047 (0.045-0.048)	0.093 (0.043-0.169)	0.602 (0.593-0.612)	0.048 (0.047-0.048)	0.117 (0.114-0.120)	0.003	0.928	1	0.000	1.000	0.022	0.074	1.000	0.074	1.000	0.137	0.072	0.072	0.979	0.511	-0.007	0.937	1	0	0.881	0.066	0.059	0.891	0.059	0.881	0.111	0.063	0.055	0.931	0.473
POLE	Panoptes1	Panoptes3 with clinical	Panoptes3	Independent	0.703 (0.500-0.906)	0.047 (0.047-0.049)	0.072 (0.030-0.143)	0.599 (0.589-0.608)	0.048 (0.048-0.048)	0.197 (0.194-0.201)	-0.019	0.928	1	0.000	0.857	0.011	0.063	0.500	0.063	0.857	0.118	0.072	0.062	0.979	0.434	-0.011	0.937	1	0	0.763	0.159	0.057	0.909	0.057	0.763	0.107	0.063	0.048	0.836	0.461
POLE	InceptionV2	InceptionResnetV1	InceptionResnetV1	Independent	0.702 (0.512-0.891)	0.047 (0.045-0.048)	0.103 (0.051-0.181)	0.651 (0.643-0.659)	0.049 (0.049-0.049)	0.195 (0.192-0.198)	-0.036	0.928	1	0.000	0.714	0.056	0.056	0.714	0.056	0.714	0.103	0.072	0.052	0.928	0.385	-0.026	0.931	1	0	0.686	0.158	0.057	0.871	0.057	0.686	0.106	0.069	0.048	0.831	0.422
POLE	Panoptes2 with clinical	InceptionResnetV1	Panoptes4 with clinical	Independent	0.702 (0.532-0.871)	0.048 (0.046-0.049)	0.155 (0.089-0.242)	0.635 (0.626-0.644)	0.045 (0.045-0.045)	0.278 (0.274-0.282)	-0.028	0.928	1	0.000	0.714	0.111	0.059	0.833	0.059	0.714	0.109	0.072	0.052	0.876	0.413	-0.028	0.937	1	0	0.576	0.258	0.050	0.901	0.050	0.576	0.091	0.063	0.036	0.731	0.417
POLE	Panoptes1 with clinical	Panoptes4 with clinical	InceptionV1	Independent	0.702 (0.563-0.840)	0.048 (0.047-0.049)	0.124 (0.066-0.206)	0.635 (0.626-0.643)	0.045 (0.045-0.045)	0.154 (0.151-0.157)	0.008	0.928	1	0.000	1.000	0.056	0.076	1.000	0.076	1.000	0.141	0.072	0.072	0.948	0.528	-0.003	0.937	1	0	0.871	0.106	0.061	0.924	0.061	0.871	0.115	0.063	0.055	0.893	0.488
POLE	Panoptes2 with clinical	InceptionResnetV1	Panoptes3	Independent	0.702 (0.528-0.875)	0.048 (0.047-0.050)	0.206 (0.131-0.300)	0.624 (0.615-0.633)	0.045 (0.045-0.046)	0.285 (0.281-0.288)	-0.044	0.928	1	0.000	0.571	0.178	0.051	0.842	0.051	0.571	0.094	0.072	0.041	0.804	0.375	-0.021	0.937	1	0	0.612	0.263	0.053	0.910	0.053	0.612	0.097	0.063	0.038	0.729	0.437
POLE	Panoptes1 with clinical	InceptionV3	Panoptes1	Independent	0.702 (0.492-0.911)	0.048 (0.048-0.050)	0.072 (0.030-0.143)	0.605 (0.596-0.614)	0.047 (0.047-0.048)	0.092 (0.089-0.094)	0.000	0.928	1	0.000	1.000	0.000	0.072	NA	0.072	1.000	0.135	0.072	0.072	1.000	0.500	-0.002	0.937	1	0	0.950	0.034	0.062	0.911	0.062	0.950	0.116	0.063	0.060	0.965	0.492
POLE	Panoptes1 with clinical	Panoptes3 with clinical	Panoptes3 with clinical	Independent	0.702 (0.532-0.871)	0.047 (0.047-0.049)	0.082 (0.036-0.156)	0.601 (0.592-0.610)	0.048 (0.048-0.048)	0.165 (0.162-0.168)	0.002	0.928	1	0.000	1.000	0.011	0.073	1.000	0.073	1.000	0.136	0.072	0.072	0.990	0.506	-0.001	0.937	1	0	0.875	0.117	0.062	0.933	0.062	0.875	0.116	0.063	0.055	0.882	0.496
POLE	Panoptes1 with clinical	InceptionV3	Panoptes1 with clinical	Independent	0.702 (0.506-0.897)	0.047 (0.045-0.048)	0.093 (0.043-0.169)	0.600 (0.590-0.610)	0.048 (0.048-0.048)	0.172 (0.169-0.175)	0.003	0.928	1	0.000	1.000	0.022	0.074	1.000	0.074	1.000	0.137	0.072	0.072	0.979	0.511	-0.012	0.937	1	0	0.787	0.131	0.057	0.901	0.057	0.787	0.107	0.063	0.049	0.864	0.459
POLE	Panoptes2 with clinical	Panoptes1	InceptionV1	Independent	0.702 (0.548-0.855)	0.048 (0.047-0.049)	0.206 (0.131-0.300)	0.589 (0.581-0.598)	0.048 (0.048-0.048)	0.322 (0.318-0.326)	0.002	0.928	1	0.000	0.857	0.156	0.073	0.933	0.073	0.857	0.135	0.072	0.062	0.845	0.506	-0.014	0.937	1	0	0.619	0.302	0.056	0.922	0.056	0.619	0.103	0.063	0.039	0.693	0.460
POLE	Panoptes3 with clinical	InceptionV2	InceptionV3	Independent	0.702 (0.521-0.882)	0.124 (0.119-0.127)	0.134 (0.073-0.218)	0.557 (0.547-0.566)	0.072 (0.072-0.072)	0.253 (0.249-0.257)	0.010	0.928	1	0.000	1.000	0.067	0.077	1.000	0.077	1.000	0.143	0.072	0.072	0.938	0.533	0.011	0.937	1	0	0.857	0.212	0.068	0.957	0.068	0.857	0.126	0.063	0.054	0.792	0.534
POLE	InceptionV3	InceptionV3	Panoptes2	Independent	0.702 (0.530-0.873)	0.047 (0.046-0.048)	0.072 (0.030-0.143)	0.545 (0.535-0.555)	0.054 (0.053-0.054)	0.108 (0.106-0.111)	0.000	0.928	1	0.000	1.000	0.000	0.072	NA	0.072	1.000	0.135	0.072	0.072	1.000	0.500	-0.001	0.937	1	0	0.943	0.052	0.063	0.932	0.063	0.943	0.117	0.063	0.059	0.947	0.498
POLE	Panoptes1 with clinical	Panoptes4 with clinical	Panoptes1	Independent	0.700 (0.524-0.876)	0.047 (0.046-0.049)	0.082 (0.036-0.156)	0.635 (0.626-0.644)	0.045 (0.045-0.045)	0.122 (0.119-0.124)	0.002	0.928	1	0.000	1.000	0.011	0.073	1.000	0.073	1.000	0.136	0.072	0.072	0.990	0.506	-0.001	0.937	1	0	0.923	0.068	0.062	0.930	0.062	0.923	0.117	0.063	0.058	0.932	0.496
POLE	Panoptes1 with clinical	Panoptes3	Panoptes1	Independent	0.700 (0.511-0.889)	0.048 (0.046-0.049)	0.072 (0.030-0.143)	0.632 (0.623-0.641)	0.045 (0.045-0.045)	0.105 (0.102-0.108)	0.000	0.928	1	0.000	1.000	0.000	0.072	NA	0.072	1.000	0.135	0.072	0.072	1.000	0.500	-0.003	0.937	1	0	0.926	0.050	0.061	0.909	0.061	0.926	0.115	0.063	0.058	0.948	0.488
POLE	InceptionV1	InceptionResnetV1	InceptionResnetV1	Independent	0.700 (0.535-0.865)	0.048 (0.047-0.049)	0.093 (0.043-0.169)	0.624 (0.616-0.631)	0.051 (0.051-0.051)	0.163 (0.160-0.166)	-0.016	0.928	1	0.000	0.857	0.033	0.065	0.750	0.065	0.857	0.120	0.072	0.062	0.959	0.445	-0.012	0.931	1	0	0.805	0.115	0.063	0.888	0.063	0.805	0.118	0.069	0.056	0.879	0.460
POLE	Panoptes1	Panoptes2 with clinical	Panoptes3	Independent	0.700 (0.465-0.935)	0.048 (0.048-0.050)	0.103 (0.051-0.181)	0.616 (0.606-0.625)	0.047 (0.047-0.047)	0.226 (0.222-0.230)	-0.015	0.928	1	0.000	0.857	0.044	0.065	0.800	0.065	0.857	0.121	0.072	0.062	0.948	0.451	-0.020	0.937	1	0	0.675	0.196	0.053	0.900	0.053	0.675	0.099	0.063	0.042	0.796	0.435
POLE	Panoptes2 with clinical	InceptionV1	Panoptes1 with clinical	Independent	0.700 (0.508-0.892)	0.047 (0.047-0.049)	0.619 (0.514-0.715)	0.593 (0.583-0.603)	0.049 (0.049-0.049)	0.514 (0.509-0.518)	-0.076	0.928	1	0.000	0.143	0.656	0.031	0.908	0.031	0.143	0.051	0.072	0.010	0.330	0.399	-0.030	0.937	1	0	0.355	0.524	0.048	0.924	0.048	0.355	0.084	0.063	0.022	0.468	0.440
POLE	Panoptes2 with clinical	InceptionV1	Panoptes1	Independent	0.700 (0.507-0.893)	0.047 (0.046-0.048)	0.144 (0.081-0.230)	0.590 (0.580-0.599)	0.049 (0.048-0.049)	0.293 (0.289-0.296)	-0.009	0.928	1	0.000	0.857	0.089	0.068	0.889	0.068	0.857	0.126	0.072	0.062	0.907	0.473	-0.016	0.937	1	0	0.638	0.269	0.055	0.917	0.055	0.638	0.102	0.063	0.040	0.725	0.454
POLE	Panoptes2 with clinical	Panoptes1	InceptionV2	Independent	0.700 (0.547-0.853)	0.048 (0.046-0.049)	0.175 (0.106-0.266)	0.586 (0.577-0.594)	0.048 (0.048-0.049)	0.267 (0.263-0.271)	-0.003	0.928	1	0.000	0.857	0.122	0.071	0.917	0.071	0.857	0.130	0.072	0.062	0.876	0.490	-0.006	0.937	1	0	0.729	0.236	0.060	0.928	0.060	0.729	0.111	0.063	0.046	0.762	0.482
POLE	Panoptes3 with clinical	InceptionV2	InceptionV2	Independent	0.700 (0.512-0.888)	0.132 (0.125-0.134)	0.206 (0.131-0.300)	0.566 (0.557-0.576)	0.077 (0.077-0.078)	0.344 (0.340-0.348)	0.024	0.928	1	0.000	1.000	0.144	0.083	1.000	0.083	1.000	0.154	0.072	0.072	0.866	0.572	0.024	0.937	1	0	0.827	0.312	0.074	0.964	0.074	0.827	0.137	0.063	0.052	0.697	0.569
POLE	Panoptes1	InceptionResnetV1	Panoptes4	Independent	0.698 (0.463-0.933)	0.048 (0.047-0.050)	0.072 (0.030-0.143)	0.654 (0.644-0.664)	0.045 (0.045-0.045)	0.163 (0.160-0.166)	0.000	0.928	1	0.000	1.000	0.000	0.072	NA	0.072	1.000	0.135	0.072	0.072	1.000	0.500	-0.023	0.937	1	0	0.714	0.126	0.052	0.868	0.052	0.714	0.097	0.063	0.045	0.864	0.420
POLE	InceptionV2	Panoptes2	InceptionResnetV1	Independent	0.698 (0.527-0.870)	0.047 (0.046-0.049)	0.144 (0.081-0.230)	0.641 (0.632-0.651)	0.045 (0.044-0.045)	0.178 (0.175-0.181)	-0.009	0.928	1	0.000	0.857	0.089	0.068	0.889	0.068	0.857	0.126	0.072	0.062	0.907	0.473	-0.018	0.937	1	0	0.733	0.141	0.054	0.887	0.054	0.733	0.101	0.063	0.046	0.851	0.437
POLE	Panoptes1 with clinical	Panoptes2 with clinical	Panoptes1 with clinical	Independent	0.698 (0.497-0.900)	0.048 (0.046-0.049)	0.227 (0.148-0.323)	0.639 (0.630-0.649)	0.045 (0.045-0.045)	0.292 (0.288-0.296)	-0.041	0.928	1	0.000	0.571	0.200	0.053	0.857	0.053	0.571	0.096	0.072	0.041	0.784	0.386	-0.033	0.937	1	0	0.531	0.276	0.047	0.898	0.047	0.531	0.086	0.063	0.033	0.712	0.403
POLE	Panoptes1	Panoptes4	Panoptes2 with clinical	Independent	0.698 (0.491-0.906)	0.047 (0.045-0.048)	0.206 (0.131-0.300)	0.632 (0.622-0.641)	0.046 (0.045-0.046)	0.309 (0.305-0.313)	-0.044	0.928	1	0.000	0.571	0.178	0.051	0.842	0.051	0.571	0.094	0.072	0.041	0.804	0.375	-0.034	0.937	1	0	0.514	0.295	0.047	0.900	0.047	0.514	0.085	0.063	0.032	0.693	0.404
POLE	Panoptes4 with clinical	InceptionV1	InceptionV1	Independent	0.698 (0.503-0.894)	0.140 (0.142-0.154)	0.320 (0.229-0.422)	0.623 (0.613-0.633)	0.091 (0.091-0.092)	0.394 (0.390-0.398)	0.050	0.928	1	0.000	1.000	0.267	0.096	1.000	0.096	1.000	0.175	0.072	0.072	0.753	0.633	0.032	0.937	1	0	0.806	0.367	0.079	0.966	0.079	0.806	0.143	0.063	0.051	0.644	0.586
POLE	Panoptes1 with clinical	Panoptes3 with clinical	Panoptes3	Independent	0.698 (0.531-0.866)	0.048 (0.046-0.048)	0.072 (0.030-0.143)	0.605 (0.596-0.614)	0.047 (0.047-0.047)	0.149 (0.146-0.152)	0.000	0.928	1	0.000	1.000	0.000	0.072	NA	0.072	1.000	0.135	0.072	0.072	1.000	0.500	0.001	0.937	1	0	0.907	0.098	0.063	0.940	0.063	0.907	0.118	0.063	0.057	0.902	0.502
POLE	Panoptes1	InceptionV3	InceptionV1	Independent	0.698 (0.476-0.921)	0.049 (0.048-0.050)	0.072 (0.030-0.143)	0.587 (0.578-0.596)	0.049 (0.048-0.049)	0.156 (0.153-0.159)	0.000	0.928	1	0.000	1.000	0.000	0.072	NA	0.072	1.000	0.135	0.072	0.072	1.000	0.500	-0.005	0.937	1	0	0.857	0.109	0.060	0.919	0.060	0.857	0.113	0.063	0.054	0.889	0.483
POLE	InceptionResnetV1	Panoptes1	InceptionResnetV1	Independent	0.698 (0.513-0.883)	0.048 (0.048-0.050)	0.103 (0.051-0.181)	0.583 (0.573-0.592)	0.049 (0.049-0.050)	0.131 (0.128-0.134)	0.005	0.928	1	0.000	1.000	0.033	0.074	1.000	0.074	1.000	0.139	0.072	0.072	0.969	0.517	-0.005	0.937	1	0	0.885	0.080	0.061	0.912	0.061	0.885	0.113	0.063	0.056	0.918	0.482
POLE	Panoptes1	InceptionV3	InceptionResnetV2	Independent	0.698 (0.519-0.878)	0.048 (0.048-0.050)	0.072 (0.030-0.143)	0.572 (0.563-0.582)	0.050 (0.050-0.050)	0.122 (0.120-0.125)	0.000	0.928	1	0.000	1.000	0.000	0.072	NA	0.072	1.000	0.135	0.072	0.072	1.000	0.500	-0.002	0.937	1	0	0.916	0.069	0.062	0.925	0.062	0.916	0.116	0.063	0.057	0.930	0.493
POLE	Panoptes1	InceptionV3	InceptionV3	Independent	0.698 (0.484-0.913)	0.048 (0.047-0.049)	0.072 (0.030-0.143)	0.565 (0.556-0.575)	0.051 (0.051-0.051)	0.161 (0.158-0.164)	0.000	0.928	1	0.000	1.000	0.000	0.072	NA	0.072	1.000	0.135	0.072	0.072	1.000	0.500	-0.003	0.937	1	0	0.861	0.114	0.061	0.925	0.061	0.861	0.114	0.063	0.054	0.884	0.488
POLE	Panoptes3 with clinical	InceptionV2	InceptionV1	Independent	0.698 (0.509-0.888)	0.131 (0.133-0.142)	0.206 (0.131-0.300)	0.564 (0.555-0.574)	0.076 (0.076-0.076)	0.350 (0.346-0.354)	0.024	0.928	1	0.000	1.000	0.144	0.083	1.000	0.083	1.000	0.154	0.072	0.072	0.866	0.572	0.024	0.937	1	0	0.817	0.319	0.074	0.963	0.074	0.817	0.136	0.063	0.051	0.690	0.568
POLE	Panoptes1 with clinical	Panoptes2	Panoptes3 with clinical	Independent	0.697 (0.548-0.845)	0.048 (0.047-0.050)	0.082 (0.036-0.156)	0.618 (0.609-0.627)	0.046 (0.046-0.046)	0.140 (0.137-0.143)	0.002	0.928	1	0.000	1.000	0.011	0.073	1.000	0.073	1.000	0.136	0.072	0.072	0.990	0.506	-0.003	0.937	1	0	0.888	0.090	0.061	0.922	0.061	0.888	0.115	0.063	0.056	0.909	0.489
POLE	Panoptes1	Panoptes4 with clinical	InceptionV2	Independent	0.697 (0.530-0.863)	0.048 (0.047-0.050)	0.144 (0.081-0.230)	0.616 (0.606-0.626)	0.047 (0.046-0.047)	0.177 (0.173-0.180)	-0.009	0.928	1	0.000	0.857	0.089	0.068	0.889	0.068	0.857	0.126	0.072	0.062	0.907	0.473	-0.019	0.937	1	0	0.727	0.140	0.054	0.884	0.054	0.727	0.100	0.063	0.046	0.852	0.433
POLE	Panoptes1	Panoptes3 with clinical	Panoptes4	Independent	0.697 (0.471-0.922)	0.048 (0.048-0.050)	0.093 (0.043-0.169)	0.615 (0.604-0.625)	0.048 (0.048-0.049)	0.171 (0.167-0.174)	-0.016	0.928	1	0.000	0.857	0.033	0.065	0.750	0.065	0.857	0.120	0.072	0.062	0.959	0.445	-0.018	0.937	1	0	0.741	0.132	0.054	0.884	0.054	0.741	0.101	0.063	0.047	0.860	0.437
POLE	InceptionResnetV1	Panoptes4	InceptionResnetV1	Independent	0.697 (0.511-0.882)	0.048 (0.047-0.049)	0.103 (0.051-0.181)	0.590 (0.580-0.599)	0.049 (0.049-0.050)	0.154 (0.151-0.157)	0.005	0.928	1	0.000	1.000	0.033	0.074	1.000	0.074	1.000	0.139	0.072	0.072	0.969	0.517	-0.009	0.937	1	0	0.830	0.109	0.059	0.905	0.059	0.830	0.110	0.063	0.052	0.888	0.469
POLE	Panoptes1	InceptionV3	InceptionV2	Independent	0.697 (0.478-0.915)	0.049 (0.048-0.051)	0.072 (0.030-0.143)	0.584 (0.575-0.593)	0.049 (0.049-0.049)	0.142 (0.139-0.145)	0.000	0.928	1	0.000	1.000	0.000	0.072	NA	0.072	1.000	0.135	0.072	0.072	1.000	0.500	-0.003	0.937	1	0	0.883	0.092	0.061	0.922	0.061	0.883	0.114	0.063	0.055	0.906	0.488
POLE	InceptionResnetV1	InceptionV1	InceptionV3	Independent	0.697 (0.438-0.956)	0.158 (0.156-0.166)	0.124 (0.066-0.206)	0.564 (0.555-0.572)	0.084 (0.083-0.084)	0.281 (0.278-0.285)	-0.012	0.928	1	0.000	0.857	0.067	0.067	0.857	0.067	0.857	0.124	0.072	0.062	0.928	0.462	0.012	0.931	1	0	0.824	0.241	0.075	0.948	0.075	0.824	0.137	0.069	0.057	0.764	0.533
POLE	Panoptes3 with clinical	InceptionV1	Panoptes1	Independent	0.697 (0.493-0.900)	0.124 (0.122-0.129)	0.113 (0.058-0.194)	0.557 (0.548-0.567)	0.070 (0.070-0.071)	0.224 (0.221-0.228)	0.007	0.928	1	0.000	1.000	0.044	0.075	1.000	0.075	1.000	0.140	0.072	0.072	0.959	0.522	0.008	0.937	1	0	0.873	0.181	0.067	0.955	0.067	0.873	0.124	0.063	0.055	0.822	0.527
POLE	Panoptes1 with clinical	Panoptes2	InceptionV2	Independent	0.695 (0.559-0.831)	0.048 (0.047-0.050)	0.134 (0.073-0.218)	0.633 (0.625-0.642)	0.045 (0.045-0.045)	0.113 (0.110-0.116)	0.010	0.928	1	0.000	1.000	0.067	0.077	1.000	0.077	1.000	0.143	0.072	0.072	0.938	0.533	-0.004	0.937	1	0	0.908	0.059	0.061	0.906	0.061	0.908	0.114	0.063	0.057	0.939	0.484
POLE	Panoptes2 with clinical	Panoptes2 with clinical	Panoptes4 with clinical	Independent	0.695 (0.507-0.884)	0.048 (0.048-0.051)	0.330 (0.238-0.433)	0.624 (0.615-0.633)	0.046 (0.045-0.046)	0.332 (0.328-0.336)	0.003	0.928	1	0.000	0.714	0.300	0.074	0.931	0.074	0.714	0.133	0.072	0.052	0.701	0.507	-0.028	0.937	1	0	0.524	0.319	0.049	0.909	0.049	0.524	0.090	0.063	0.033	0.671	0.422
POLE	Panoptes1	InceptionResnetV1	InceptionV3	Independent	0.695 (0.471-0.919)	0.048 (0.048-0.051)	0.082 (0.036-0.156)	0.618 (0.609-0.628)	0.047 (0.047-0.047)	0.195 (0.192-0.199)	0.002	0.928	1	0.000	1.000	0.011	0.073	1.000	0.073	1.000	0.136	0.072	0.072	0.990	0.506	-0.016	0.937	1	0	0.731	0.159	0.055	0.898	0.055	0.731	0.102	0.063	0.046	0.834	0.445
POLE	Panoptes1	InceptionV1	Panoptes4	Independent	0.695 (0.465-0.925)	0.049 (0.049-0.051)	0.113 (0.058-0.194)	0.605 (0.595-0.615)	0.049 (0.048-0.049)	0.227 (0.223-0.230)	0.007	0.928	1	0.000	1.000	0.044	0.075	1.000	0.075	1.000	0.140	0.072	0.072	0.959	0.522	-0.017	0.937	1	0	0.694	0.195	0.055	0.905	0.055	0.694	0.101	0.063	0.044	0.798	0.445
POLE	Panoptes4 with clinical	InceptionV1	InceptionV3	Independent	0.695 (0.505-0.886)	0.149 (0.140-0.151)	0.186 (0.114-0.277)	0.596 (0.586-0.605)	0.083 (0.083-0.084)	0.303 (0.299-0.307)	0.020	0.928	1	0.000	1.000	0.122	0.081	1.000	0.081	1.000	0.151	0.072	0.072	0.887	0.561	0.018	0.937	1	0	0.842	0.267	0.071	0.962	0.071	0.842	0.132	0.063	0.053	0.739	0.554
POLE	Panoptes1 with clinical	Panoptes3 with clinical	InceptionV3	Independent	0.695 (0.533-0.857)	0.048 (0.047-0.049)	0.082 (0.036-0.156)	0.586 (0.577-0.595)	0.049 (0.049-0.049)	0.167 (0.164-0.170)	0.002	0.928	1	0.000	1.000	0.011	0.073	1.000	0.073	1.000	0.136	0.072	0.072	0.990	0.506	-0.004	0.937	1	0	0.848	0.121	0.061	0.923	0.061	0.848	0.114	0.063	0.053	0.877	0.485
POLE	Panoptes1	InceptionV1	Panoptes3 with clinical	Independent	0.695 (0.478-0.913)	0.049 (0.049-0.051)	0.113 (0.058-0.194)	0.580 (0.570-0.589)	0.050 (0.050-0.051)	0.270 (0.266-0.273)	0.007	0.928	1	0.000	1.000	0.044	0.075	1.000	0.075	1.000	0.140	0.072	0.072	0.959	0.522	-0.014	0.937	1	0	0.670	0.243	0.056	0.916	0.056	0.670	0.103	0.063	0.042	0.752	0.456
POLE	Panoptes3 with clinical	InceptionResnetV2	InceptionV2	Independent	0.695 (0.462-0.928)	0.179 (0.175-0.188)	0.113 (0.058-0.194)	0.556 (0.546-0.565)	0.071 (0.070-0.071)	0.224 (0.221-0.228)	0.007	0.928	1	0.000	1.000	0.044	0.075	1.000	0.075	1.000	0.140	0.072	0.072	0.959	0.522	0.008	0.937	1	0	0.876	0.181	0.067	0.956	0.067	0.876	0.124	0.063	0.055	0.823	0.528
POLE	Panoptes3 with clinical	InceptionResnetV2	InceptionV3	Independent	0.695 (0.467-0.924)	0.158 (0.155-0.168)	0.103 (0.051-0.181)	0.540 (0.530-0.549)	0.068 (0.067-0.068)	0.210 (0.207-0.214)	0.005	0.928	1	0.000	1.000	0.033	0.074	1.000	0.074	1.000	0.139	0.072	0.072	0.969	0.517	0.006	0.937	1	0	0.872	0.166	0.065	0.951	0.065	0.872	0.122	0.063	0.055	0.837	0.519
POLE	Panoptes1 with clinical	Panoptes4	Panoptes2	Independent	0.694 (0.537-0.851)	0.048 (0.048-0.050)	0.072 (0.030-0.143)	0.637 (0.628-0.646)	0.045 (0.044-0.045)	0.099 (0.096-0.102)	0.000	0.928	1	0.000	1.000	0.000	0.072	NA	0.072	1.000	0.135	0.072	0.072	1.000	0.500	-0.001	0.937	1	0	0.948	0.042	0.062	0.923	0.062	0.948	0.117	0.063	0.060	0.957	0.495
POLE	Panoptes1 with clinical	Panoptes4 with clinical	Panoptes4 with clinical	Independent	0.694 (0.549-0.839)	0.048 (0.047-0.050)	0.103 (0.051-0.181)	0.624 (0.615-0.633)	0.046 (0.045-0.046)	0.150 (0.147-0.153)	0.005	0.928	1	0.000	1.000	0.033	0.074	1.000	0.074	1.000	0.139	0.072	0.072	0.969	0.517	-0.005	0.937	1	0	0.860	0.103	0.060	0.916	0.060	0.860	0.113	0.063	0.054	0.895	0.481
POLE	InceptionV1	Panoptes2	InceptionResnetV1	Independent	0.694 (0.508-0.880)	0.048 (0.047-0.050)	0.113 (0.058-0.194)	0.622 (0.612-0.631)	0.046 (0.046-0.046)	0.141 (0.138-0.144)	0.007	0.928	1	0.000	1.000	0.044	0.075	1.000	0.075	1.000	0.140	0.072	0.072	0.959	0.522	-0.012	0.937	1	0	0.819	0.096	0.057	0.887	0.057	0.819	0.107	0.063	0.051	0.899	0.457
POLE	Panoptes1 with clinical	Panoptes3 with clinical	InceptionV1	Independent	0.694 (0.534-0.853)	0.048 (0.048-0.050)	0.124 (0.066-0.206)	0.613 (0.604-0.621)	0.046 (0.046-0.047)	0.144 (0.141-0.147)	0.008	0.928	1	0.000	1.000	0.056	0.076	1.000	0.076	1.000	0.141	0.072	0.072	0.948	0.528	-0.003	0.937	1	0	0.883	0.094	0.061	0.924	0.061	0.883	0.115	0.063	0.056	0.904	0.489
POLE	Panoptes1 with clinical	Panoptes3 with clinical	InceptionV2	Independent	0.694 (0.533-0.854)	0.048 (0.047-0.049)	0.113 (0.058-0.194)	0.610 (0.601-0.619)	0.047 (0.046-0.047)	0.129 (0.126-0.132)	0.007	0.928	1	0.000	1.000	0.044	0.075	1.000	0.075	1.000	0.140	0.072	0.072	0.959	0.522	-0.003	0.937	1	0	0.902	0.077	0.062	0.922	0.062	0.902	0.115	0.063	0.057	0.922	0.490
POLE	Panoptes1 with clinical	Panoptes2	InceptionV1	Independent	0.692 (0.554-0.830)	0.049 (0.049-0.051)	0.134 (0.073-0.218)	0.635 (0.627-0.644)	0.045 (0.045-0.045)	0.131 (0.128-0.134)	0.010	0.928	1	0.000	1.000	0.067	0.077	1.000	0.077	1.000	0.143	0.072	0.072	0.938	0.533	-0.006	0.937	1	0	0.877	0.081	0.060	0.907	0.060	0.877	0.113	0.063	0.055	0.917	0.479
POLE	Panoptes1 with clinical	Panoptes2	Panoptes4	Independent	0.692 (0.526-0.858)	0.048 (0.047-0.049)	0.072 (0.030-0.143)	0.635 (0.626-0.645)	0.045 (0.045-0.045)	0.106 (0.104-0.109)	0.000	0.928	1	0.000	1.000	0.000	0.072	NA	0.072	1.000	0.135	0.072	0.072	1.000	0.500	-0.006	0.937	1	0	0.902	0.053	0.060	0.890	0.060	0.902	0.113	0.063	0.057	0.944	0.478
POLE	Panoptes1	Panoptes1	Panoptes2 with clinical	Independent	0.692 (0.502-0.882)	0.048 (0.046-0.048)	0.103 (0.051-0.181)	0.633 (0.623-0.643)	0.045 (0.045-0.045)	0.244 (0.240-0.248)	-0.036	0.928	1	0.000	0.714	0.056	0.056	0.714	0.056	0.714	0.103	0.072	0.052	0.928	0.385	-0.023	0.937	1	0	0.640	0.218	0.052	0.900	0.052	0.640	0.096	0.063	0.040	0.773	0.429
POLE	Panoptes1	Panoptes3	Panoptes4	Independent	0.692 (0.488-0.896)	0.048 (0.047-0.050)	0.072 (0.030-0.143)	0.624 (0.614-0.634)	0.047 (0.046-0.047)	0.161 (0.158-0.164)	0.000	0.928	1	0.000	1.000	0.000	0.072	NA	0.072	1.000	0.135	0.072	0.072	1.000	0.500	-0.018	0.937	1	0	0.755	0.121	0.054	0.880	0.054	0.755	0.102	0.063	0.047	0.871	0.438
POLE	Panoptes1 with clinical	Panoptes4 with clinical	InceptionResnetV2	Independent	0.692 (0.453-0.931)	0.050 (0.050-0.052)	0.072 (0.030-0.143)	0.615 (0.606-0.624)	0.046 (0.046-0.047)	0.130 (0.127-0.133)	0.000	0.928	1	0.000	1.000	0.000	0.072	NA	0.072	1.000	0.135	0.072	0.072	1.000	0.500	-0.002	0.937	1	0	0.911	0.077	0.062	0.928	0.062	0.911	0.116	0.063	0.057	0.922	0.494
POLE	Panoptes3 with clinical	InceptionV1	Panoptes4 with clinical	Independent	0.692 (0.506-0.878)	0.126 (0.128-0.136)	0.196 (0.122-0.289)	0.571 (0.562-0.581)	0.072 (0.072-0.073)	0.300 (0.296-0.304)	0.022	0.928	1	0.000	1.000	0.133	0.082	1.000	0.082	1.000	0.152	0.072	0.072	0.876	0.567	0.014	0.937	1	0	0.822	0.265	0.070	0.957	0.070	0.822	0.129	0.063	0.052	0.741	0.543
POLE	InceptionResnetV2	InceptionV2	InceptionResnetV1	Independent	0.692 (0.530-0.854)	0.048 (0.047-0.050)	0.175 (0.106-0.266)	0.571 (0.563-0.579)	0.055 (0.055-0.056)	0.290 (0.286-0.293)	-0.003	0.928	1	0.000	0.857	0.122	0.071	0.917	0.071	0.857	0.130	0.072	0.062	0.876	0.490	-0.009	0.931	1	0	0.690	0.260	0.065	0.918	0.065	0.690	0.119	0.069	0.048	0.737	0.475
POLE	Panoptes4 with clinical	InceptionV1	InceptionV2	Independent	0.690 (0.493-0.888)	0.118 (0.114-0.123)	0.309 (0.219-0.411)	0.625 (0.615-0.635)	0.093 (0.092-0.093)	0.387 (0.383-0.391)	0.047	0.928	1	0.000	1.000	0.256	0.095	1.000	0.095	1.000	0.173	0.072	0.072	0.763	0.628	0.032	0.937	1	0	0.814	0.358	0.078	0.966	0.078	0.814	0.143	0.063	0.051	0.653	0.586
POLE	Panoptes1 with clinical	Panoptes3 with clinical	Panoptes4	Independent	0.690 (0.494-0.887)	0.049 (0.048-0.050)	0.072 (0.030-0.143)	0.618 (0.609-0.628)	0.047 (0.046-0.047)	0.125 (0.122-0.128)	0.000	0.928	1	0.000	1.000	0.000	0.072	NA	0.072	1.000	0.135	0.072	0.072	1.000	0.500	-0.005	0.937	1	0	0.886	0.074	0.060	0.906	0.060	0.886	0.113	0.063	0.056	0.923	0.480
POLE	Panoptes2 with clinical	InceptionV1	Panoptes2 with clinical	Independent	0.690 (0.492-0.889)	0.049 (0.048-0.050)	0.464 (0.362-0.568)	0.609 (0.600-0.619)	0.047 (0.047-0.048)	0.458 (0.454-0.463)	-0.101	0.928	1	0.000	0.143	0.489	0.021	0.880	0.021	0.143	0.037	0.072	0.010	0.485	0.316	-0.037	0.937	1	0	0.372	0.464	0.045	0.917	0.045	0.372	0.080	0.063	0.023	0.526	0.418
POLE	InceptionV1	Panoptes3 with clinical	InceptionResnetV1	Independent	0.690 (0.493-0.888)	0.048 (0.048-0.050)	0.113 (0.058-0.194)	0.606 (0.597-0.616)	0.047 (0.047-0.048)	0.173 (0.170-0.176)	0.007	0.928	1	0.000	1.000	0.044	0.075	1.000	0.075	1.000	0.140	0.072	0.072	0.959	0.522	-0.008	0.937	1	0	0.812	0.130	0.059	0.912	0.059	0.812	0.110	0.063	0.051	0.866	0.471
POLE	Panoptes1 with clinical	Panoptes3 with clinical	InceptionResnetV2	Independent	0.690 (0.488-0.893)	0.048 (0.047-0.049)	0.072 (0.030-0.143)	0.599 (0.590-0.608)	0.048 (0.048-0.048)	0.128 (0.125-0.131)	0.000	0.928	1	0.000	1.000	0.000	0.072	NA	0.072	1.000	0.135	0.072	0.072	1.000	0.500	-0.002	0.937	1	0	0.911	0.076	0.062	0.927	0.062	0.911	0.116	0.063	0.057	0.924	0.493
POLE	Panoptes2 with clinical	InceptionV3	Panoptes2	Independent	0.690 (0.480-0.901)	0.048 (0.048-0.050)	0.072 (0.030-0.143)	0.597 (0.587-0.607)	0.050 (0.050-0.050)	0.108 (0.105-0.110)	0.000	0.928	1	0.000	1.000	0.000	0.072	NA	0.072	1.000	0.135	0.072	0.072	1.000	0.500	-0.004	0.937	1	0	0.917	0.053	0.061	0.905	0.061	0.917	0.114	0.063	0.058	0.945	0.485
POLE	Panoptes2 with clinical	Panoptes1	Panoptes3	Independent	0.690 (0.516-0.865)	0.048 (0.047-0.050)	0.155 (0.089-0.242)	0.584 (0.575-0.593)	0.049 (0.048-0.049)	0.271 (0.268-0.275)	-0.028	0.928	1	0.000	0.714	0.111	0.059	0.833	0.059	0.714	0.109	0.072	0.052	0.876	0.413	-0.006	0.937	1	0	0.721	0.241	0.060	0.928	0.060	0.721	0.111	0.063	0.045	0.756	0.481
POLE	Panoptes3 with clinical	InceptionResnetV2	Panoptes3 with clinical	Independent	0.690 (0.473-0.908)	0.129 (0.127-0.135)	0.103 (0.051-0.181)	0.556 (0.547-0.566)	0.070 (0.070-0.071)	0.232 (0.228-0.236)	0.005	0.928	1	0.000	1.000	0.033	0.074	1.000	0.074	1.000	0.139	0.072	0.072	0.969	0.517	0.011	0.937	1	0	0.884	0.188	0.068	0.960	0.068	0.884	0.126	0.063	0.056	0.816	0.536
POLE	Panoptes2	InceptionResnetV1	InceptionResnetV1	Independent	0.689 (0.520-0.858)	0.049 (0.049-0.051)	0.072 (0.030-0.143)	0.668 (0.659-0.677)	0.043 (0.042-0.043)	0.163 (0.160-0.166)	-0.019	0.928	1	0.000	0.857	0.011	0.063	0.500	0.063	0.857	0.118	0.072	0.062	0.979	0.434	-0.025	0.937	1	0	0.697	0.127	0.051	0.862	0.051	0.697	0.095	0.063	0.044	0.862	0.412
POLE	Panoptes1	Panoptes2 with clinical	Panoptes1	Independent	0.689 (0.465-0.912)	0.049 (0.048-0.050)	0.093 (0.043-0.169)	0.628 (0.618-0.638)	0.046 (0.046-0.046)	0.162 (0.159-0.165)	0.003	0.928	1	0.000	1.000	0.022	0.074	1.000	0.074	1.000	0.137	0.072	0.072	0.979	0.511	-0.020	0.937	1	0	0.739	0.123	0.054	0.876	0.054	0.739	0.100	0.063	0.046	0.868	0.431
POLE	Panoptes1 with clinical	Panoptes1	Panoptes1	Independent	0.689 (0.532-0.846)	0.048 (0.047-0.050)	0.082 (0.036-0.156)	0.620 (0.612-0.629)	0.046 (0.046-0.046)	0.111 (0.108-0.114)	0.002	0.928	1	0.000	1.000	0.011	0.073	1.000	0.073	1.000	0.136	0.072	0.072	0.990	0.506	0.000	0.937	1	0	0.945	0.055	0.063	0.937	0.063	0.945	0.118	0.063	0.059	0.945	0.500
POLE	Panoptes1 with clinical	Panoptes3 with clinical	Panoptes1	Independent	0.689 (0.510-0.868)	0.048 (0.047-0.050)	0.082 (0.036-0.156)	0.619 (0.610-0.628)	0.046 (0.046-0.046)	0.116 (0.114-0.119)	0.002	0.928	1	0.000	1.000	0.011	0.073	1.000	0.073	1.000	0.136	0.072	0.072	0.990	0.506	-0.001	0.937	1	0	0.928	0.062	0.062	0.927	0.062	0.928	0.117	0.063	0.058	0.937	0.495
POLE	Panoptes1 with clinical	InceptionV1	Panoptes1 with clinical	Independent	0.689 (0.513-0.865)	0.048 (0.048-0.050)	0.206 (0.131-0.300)	0.611 (0.601-0.620)	0.047 (0.047-0.048)	0.252 (0.248-0.256)	-0.020	0.928	1	0.000	0.714	0.167	0.062	0.882	0.062	0.714	0.115	0.072	0.052	0.825	0.440	-0.021	0.937	1	0	0.642	0.226	0.053	0.904	0.053	0.642	0.097	0.063	0.040	0.766	0.434
POLE	Panoptes4 with clinical	InceptionResnetV2	InceptionV1	Independent	0.689 (0.482-0.896)	0.102 (0.098-0.104)	0.186 (0.114-0.277)	0.593 (0.583-0.603)	0.084 (0.084-0.084)	0.299 (0.295-0.303)	0.020	0.928	1	0.000	1.000	0.122	0.081	1.000	0.081	1.000	0.151	0.072	0.072	0.887	0.561	0.017	0.937	1	0	0.843	0.263	0.071	0.962	0.071	0.843	0.131	0.063	0.053	0.744	0.553
POLE	Panoptes1 with clinical	InceptionResnetV1	Panoptes4	Independent	0.687 (0.511-0.863)	0.049 (0.049-0.051)	0.072 (0.030-0.143)	0.653 (0.644-0.663)	0.044 (0.044-0.044)	0.123 (0.120-0.125)	0.000	0.928	1	0.000	1.000	0.000	0.072	NA	0.072	1.000	0.135	0.072	0.072	1.000	0.500	-0.011	0.937	1	0	0.842	0.074	0.057	0.875	0.057	0.842	0.108	0.063	0.053	0.920	0.458
POLE	Panoptes1	Panoptes2	Panoptes4	Independent	0.687 (0.485-0.890)	0.048 (0.046-0.049)	0.082 (0.036-0.156)	0.624 (0.614-0.635)	0.047 (0.047-0.048)	0.139 (0.136-0.142)	-0.018	0.928	1	0.000	0.857	0.022	0.064	0.667	0.064	0.857	0.119	0.072	0.062	0.969	0.440	-0.020	0.937	1	0	0.760	0.097	0.053	0.858	0.053	0.760	0.100	0.063	0.048	0.894	0.429
POLE	InceptionV2	Panoptes4	InceptionResnetV1	Independent	0.687 (0.491-0.884)	0.049 (0.048-0.050)	0.216 (0.139-0.312)	0.623 (0.613-0.633)	0.046 (0.046-0.046)	0.244 (0.240-0.247)	0.004	0.928	1	0.000	0.857	0.167	0.074	0.938	0.074	0.857	0.136	0.072	0.062	0.835	0.512	-0.022	0.937	1	0	0.647	0.217	0.052	0.901	0.052	0.647	0.097	0.063	0.041	0.775	0.432
POLE	Panoptes2 with clinical	Panoptes2 with clinical	Panoptes1	Independent	0.687 (0.484-0.891)	0.048 (0.048-0.050)	0.134 (0.073-0.218)	0.619 (0.610-0.628)	0.046 (0.046-0.046)	0.244 (0.240-0.247)	-0.031	0.928	1	0.000	0.714	0.089	0.057	0.800	0.057	0.714	0.106	0.072	0.052	0.897	0.402	-0.014	0.937	1	0	0.698	0.213	0.056	0.913	0.056	0.698	0.104	0.063	0.044	0.781	0.456
POLE	Panoptes1 with clinical	InceptionV2	Panoptes4	Independent	0.687 (0.529-0.845)	0.049 (0.048-0.050)	0.072 (0.030-0.143)	0.616 (0.607-0.626)	0.047 (0.046-0.047)	0.135 (0.132-0.138)	0.000	0.928	1	0.000	1.000	0.000	0.072	NA	0.072	1.000	0.135	0.072	0.072	1.000	0.500	-0.009	0.937	1	0	0.846	0.088	0.059	0.895	0.059	0.846	0.110	0.063	0.053	0.908	0.467
POLE	Panoptes2 with clinical	InceptionV2	Panoptes2	Independent	0.687 (0.506-0.869)	0.048 (0.047-0.050)	0.072 (0.030-0.143)	0.610 (0.601-0.619)	0.047 (0.047-0.047)	0.199 (0.195-0.202)	0.000	0.928	1	0.000	1.000	0.000	0.072	NA	0.072	1.000	0.135	0.072	0.072	1.000	0.500	-0.014	0.937	1	0	0.744	0.162	0.056	0.904	0.056	0.744	0.105	0.063	0.047	0.832	0.453
POLE	Panoptes4 with clinical	InceptionResnetV2	InceptionV2	Independent	0.687 (0.482-0.893)	0.101 (0.099-0.105)	0.155 (0.089-0.242)	0.595 (0.585-0.605)	0.085 (0.084-0.085)	0.264 (0.260-0.268)	0.014	0.928	1	0.000	1.000	0.089	0.079	1.000	0.079	1.000	0.146	0.072	0.072	0.918	0.544	0.014	0.937	1	0	0.863	0.224	0.069	0.961	0.069	0.863	0.128	0.063	0.054	0.782	0.543
POLE	Panoptes4 with clinical	InceptionResnetV2	InceptionV3	Independent	0.687 (0.488-0.887)	0.124 (0.121-0.130)	0.093 (0.043-0.169)	0.572 (0.562-0.582)	0.077 (0.077-0.078)	0.229 (0.225-0.233)	0.003	0.928	1	0.000	1.000	0.022	0.074	1.000	0.074	1.000	0.137	0.072	0.072	0.979	0.511	0.007	0.937	1	0	0.863	0.186	0.066	0.953	0.066	0.863	0.123	0.063	0.054	0.817	0.525
POLE	Panoptes2 with clinical	Panoptes1 with clinical	InceptionResnetV2	Independent	0.687 (0.508-0.867)	0.048 (0.046-0.049)	0.206 (0.131-0.300)	0.558 (0.549-0.567)	0.051 (0.051-0.051)	0.317 (0.313-0.321)	-0.044	0.928	1	0.000	0.571	0.178	0.051	0.842	0.051	0.571	0.094	0.072	0.041	0.804	0.375	-0.006	0.937	1	0	0.672	0.293	0.060	0.930	0.060	0.672	0.110	0.063	0.042	0.705	0.483
POLE	Panoptes1	Panoptes2 with clinical	Panoptes4	Independent	0.686 (0.438-0.933)	0.051 (0.050-0.053)	0.093 (0.043-0.169)	0.628 (0.618-0.639)	0.049 (0.048-0.049)	0.200 (0.197-0.204)	-0.037	0.928	1	0.000	0.714	0.044	0.055	0.667	0.055	0.714	0.102	0.072	0.052	0.938	0.379	-0.031	0.937	1	0	0.627	0.172	0.048	0.873	0.048	0.627	0.090	0.063	0.039	0.816	0.399
POLE	Panoptes1 with clinical	Panoptes2	InceptionResnetV2	Independent	0.686 (0.490-0.882)	0.049 (0.048-0.050)	0.072 (0.030-0.143)	0.616 (0.607-0.626)	0.046 (0.046-0.046)	0.110 (0.108-0.113)	0.000	0.928	1	0.000	1.000	0.000	0.072	NA	0.072	1.000	0.135	0.072	0.072	1.000	0.500	-0.002	0.937	1	0	0.926	0.056	0.062	0.918	0.062	0.926	0.116	0.063	0.058	0.943	0.491
POLE	Panoptes1	Panoptes1	Panoptes1	Independent	0.686 (0.504-0.867)	0.048 (0.048-0.050)	0.072 (0.030-0.143)	0.612 (0.602-0.622)	0.047 (0.047-0.047)	0.129 (0.126-0.132)	0.000	0.928	1	0.000	1.000	0.000	0.072	NA	0.072	1.000	0.135	0.072	0.072	1.000	0.500	-0.011	0.937	1	0	0.836	0.082	0.058	0.882	0.058	0.836	0.108	0.063	0.053	0.913	0.459
POLE	Panoptes2 with clinical	Panoptes3	Panoptes4 with clinical	Independent	0.686 (0.535-0.836)	0.049 (0.047-0.050)	0.124 (0.066-0.206)	0.609 (0.600-0.619)	0.047 (0.046-0.047)	0.280 (0.276-0.284)	-0.012	0.928	1	0.000	0.857	0.067	0.067	0.857	0.067	0.857	0.124	0.072	0.062	0.928	0.462	-0.023	0.937	1	0	0.605	0.258	0.052	0.907	0.052	0.605	0.096	0.063	0.038	0.733	0.432
POLE	InceptionResnetV1	InceptionResnetV1	InceptionResnetV1	Independent	0.686 (0.520-0.851)	0.048 (0.048-0.050)	0.093 (0.043-0.169)	0.606 (0.599-0.614)	0.052 (0.052-0.052)	0.138 (0.135-0.140)	0.003	0.928	1	0.000	1.000	0.022	0.074	1.000	0.074	1.000	0.137	0.072	0.072	0.979	0.511	-0.007	0.931	1	0	0.872	0.083	0.066	0.897	0.066	0.872	0.123	0.069	0.060	0.914	0.478
POLE	Panoptes1 with clinical	InceptionV2	Panoptes3 with clinical	Independent	0.686 (0.532-0.839)	0.049 (0.047-0.050)	0.093 (0.043-0.169)	0.587 (0.577-0.596)	0.049 (0.049-0.049)	0.169 (0.165-0.172)	0.003	0.928	1	0.000	1.000	0.022	0.074	1.000	0.074	1.000	0.137	0.072	0.072	0.979	0.511	-0.008	0.937	1	0	0.816	0.125	0.059	0.910	0.059	0.816	0.110	0.063	0.051	0.871	0.471
POLE	Panoptes2 with clinical	Panoptes1 with clinical	Panoptes1 with clinical	Independent	0.686 (0.474-0.898)	0.048 (0.047-0.050)	0.588 (0.483-0.687)	0.586 (0.577-0.595)	0.049 (0.048-0.049)	0.553 (0.548-0.557)	-0.083	0.928	1	0.000	0.143	0.622	0.029	0.903	0.029	0.143	0.048	0.072	0.010	0.361	0.383	-0.040	0.937	1	0	0.285	0.571	0.043	0.922	0.043	0.285	0.074	0.063	0.018	0.420	0.428
POLE	Panoptes3 with clinical	InceptionResnetV2	InceptionV1	Independent	0.686 (0.452-0.919)	0.160 (0.161-0.171)	0.144 (0.081-0.230)	0.553 (0.544-0.563)	0.070 (0.070-0.071)	0.265 (0.261-0.269)	0.012	0.928	1	0.000	1.000	0.078	0.078	1.000	0.078	1.000	0.144	0.072	0.072	0.928	0.539	0.013	0.937	1	0	0.859	0.225	0.069	0.960	0.069	0.859	0.128	0.063	0.054	0.780	0.542
POLE	InceptionResnetV2	Panoptes1 with clinical	InceptionResnetV1	Independent	0.684 (0.535-0.833)	0.049 (0.049-0.051)	0.216 (0.139-0.312)	0.605 (0.596-0.615)	0.047 (0.047-0.048)	0.274 (0.270-0.278)	-0.019	0.928	1	0.000	0.714	0.178	0.063	0.889	0.063	0.714	0.116	0.072	0.052	0.814	0.446	-0.017	0.937	1	0	0.646	0.249	0.055	0.913	0.055	0.646	0.101	0.063	0.041	0.745	0.447
POLE	Panoptes2 with clinical	Panoptes3	Panoptes3	Independent	0.684 (0.531-0.837)	0.049 (0.048-0.051)	0.175 (0.106-0.266)	0.594 (0.585-0.603)	0.048 (0.048-0.048)	0.292 (0.288-0.296)	-0.003	0.928	1	0.000	0.857	0.122	0.071	0.917	0.071	0.857	0.130	0.072	0.062	0.876	0.490	-0.014	0.937	1	0	0.648	0.268	0.056	0.919	0.056	0.648	0.103	0.063	0.041	0.727	0.458
POLE	Panoptes1	InceptionV3	Panoptes4 with clinical	Independent	0.684 (0.494-0.874)	0.048 (0.047-0.050)	0.072 (0.030-0.143)	0.583 (0.573-0.593)	0.050 (0.050-0.050)	0.157 (0.153-0.160)	0.000	0.928	1	0.000	1.000	0.000	0.072	NA	0.072	1.000	0.135	0.072	0.072	1.000	0.500	-0.007	0.937	1	0	0.842	0.111	0.060	0.912	0.060	0.842	0.111	0.063	0.053	0.886	0.476
POLE	Panoptes1 with clinical	Panoptes2 with clinical	Panoptes2	Independent	0.683 (0.490-0.875)	0.049 (0.047-0.050)	0.072 (0.030-0.143)	0.654 (0.644-0.663)	0.044 (0.043-0.044)	0.098 (0.095-0.100)	0.000	0.928	1	0.000	1.000	0.000	0.072	NA	0.072	1.000	0.135	0.072	0.072	1.000	0.500	-0.003	0.937	1	0	0.934	0.042	0.061	0.904	0.061	0.934	0.115	0.063	0.059	0.957	0.488
POLE	Panoptes3 with clinical	InceptionV1	Panoptes3	Independent	0.683 (0.503-0.862)	0.114 (0.113-0.120)	0.165 (0.097-0.254)	0.573 (0.564-0.583)	0.075 (0.074-0.075)	0.302 (0.298-0.306)	0.016	0.928	1	0.000	1.000	0.100	0.080	1.000	0.080	1.000	0.147	0.072	0.072	0.907	0.550	0.016	0.937	1	0	0.828	0.267	0.070	0.958	0.070	0.828	0.130	0.063	0.052	0.739	0.547
POLE	Panoptes3 with clinical	InceptionResnetV2	Panoptes3	Independent	0.683 (0.479-0.886)	0.142 (0.138-0.149)	0.093 (0.043-0.169)	0.550 (0.540-0.560)	0.070 (0.069-0.070)	0.195 (0.192-0.199)	0.003	0.928	1	0.000	1.000	0.022	0.074	1.000	0.074	1.000	0.137	0.072	0.072	0.979	0.511	0.006	0.937	1	0	0.890	0.149	0.066	0.953	0.066	0.890	0.122	0.063	0.056	0.854	0.520
POLE	Panoptes2	Panoptes3	InceptionResnetV1	Independent	0.681 (0.507-0.855)	0.049 (0.048-0.051)	0.093 (0.043-0.169)	0.649 (0.640-0.659)	0.044 (0.044-0.044)	0.164 (0.160-0.167)	-0.016	0.928	1	0.000	0.857	0.033	0.065	0.750	0.065	0.857	0.120	0.072	0.062	0.959	0.445	-0.022	0.937	1	0	0.722	0.126	0.053	0.871	0.053	0.722	0.098	0.063	0.045	0.864	0.424
POLE	Panoptes1	InceptionResnetV1	InceptionV1	Independent	0.681 (0.444-0.918)	0.049 (0.049-0.051)	0.113 (0.058-0.194)	0.648 (0.638-0.658)	0.046 (0.046-0.047)	0.200 (0.197-0.203)	-0.013	0.928	1	0.000	0.857	0.056	0.066	0.833	0.066	0.857	0.122	0.072	0.062	0.938	0.456	-0.028	0.937	1	0	0.648	0.170	0.050	0.878	0.050	0.648	0.092	0.063	0.041	0.819	0.409
POLE	Panoptes1	InceptionResnetV1	Panoptes4 with clinical	Independent	0.681 (0.462-0.900)	0.049 (0.048-0.051)	0.103 (0.051-0.181)	0.640 (0.630-0.650)	0.046 (0.046-0.046)	0.193 (0.190-0.197)	0.005	0.928	1	0.000	1.000	0.033	0.074	1.000	0.074	1.000	0.139	0.072	0.072	0.969	0.517	-0.024	0.937	1	0	0.678	0.161	0.051	0.882	0.051	0.678	0.096	0.063	0.043	0.829	0.419
POLE	InceptionV2	Panoptes3	InceptionResnetV1	Independent	0.681 (0.509-0.853)	0.049 (0.048-0.051)	0.124 (0.066-0.206)	0.631 (0.621-0.640)	0.045 (0.045-0.046)	0.189 (0.186-0.193)	-0.012	0.928	1	0.000	0.857	0.067	0.067	0.857	0.067	0.857	0.124	0.072	0.062	0.928	0.462	-0.016	0.937	1	0	0.737	0.153	0.055	0.896	0.055	0.737	0.103	0.063	0.046	0.840	0.445
POLE	Panoptes1 with clinical	Panoptes4	Panoptes1 with clinical	Independent	0.681 (0.510-0.852)	0.049 (0.048-0.051)	0.216 (0.139-0.312)	0.619 (0.610-0.628)	0.046 (0.046-0.047)	0.308 (0.304-0.312)	-0.043	0.928	1	0.000	0.571	0.189	0.052	0.850	0.052	0.571	0.095	0.072	0.041	0.794	0.380	-0.023	0.937	1	0	0.579	0.289	0.052	0.911	0.052	0.579	0.095	0.063	0.036	0.702	0.434
POLE	Panoptes1	InceptionResnetV1	InceptionV2	Independent	0.679 (0.441-0.918)	0.050 (0.049-0.052)	0.113 (0.058-0.194)	0.647 (0.637-0.656)	0.046 (0.046-0.046)	0.181 (0.178-0.184)	0.007	0.928	1	0.000	1.000	0.044	0.075	1.000	0.075	1.000	0.140	0.072	0.072	0.959	0.522	-0.025	0.937	1	0	0.684	0.147	0.051	0.875	0.051	0.684	0.095	0.063	0.043	0.842	0.416
POLE	Panoptes1 with clinical	Panoptes2	Panoptes3	Independent	0.679 (0.524-0.834)	0.049 (0.047-0.050)	0.072 (0.030-0.143)	0.624 (0.615-0.633)	0.045 (0.045-0.046)	0.128 (0.125-0.131)	0.000	0.928	1	0.000	1.000	0.000	0.072	NA	0.072	1.000	0.135	0.072	0.072	1.000	0.500	-0.001	0.937	1	0	0.915	0.075	0.062	0.929	0.062	0.915	0.117	0.063	0.058	0.924	0.495
POLE	Panoptes1 with clinical	Panoptes2 with clinical	Panoptes3 with clinical	Independent	0.679 (0.496-0.863)	0.049 (0.049-0.051)	0.103 (0.051-0.181)	0.616 (0.607-0.626)	0.047 (0.047-0.047)	0.190 (0.186-0.193)	0.005	0.928	1	0.000	1.000	0.033	0.074	1.000	0.074	1.000	0.139	0.072	0.072	0.969	0.517	-0.006	0.937	1	0	0.811	0.148	0.060	0.921	0.060	0.811	0.112	0.063	0.051	0.850	0.480
POLE	Panoptes1	Panoptes3 with clinical	InceptionV3	Independent	0.679 (0.493-0.865)	0.049 (0.048-0.051)	0.103 (0.051-0.181)	0.581 (0.572-0.591)	0.050 (0.050-0.050)	0.212 (0.209-0.216)	0.005	0.928	1	0.000	1.000	0.033	0.074	1.000	0.074	1.000	0.139	0.072	0.072	0.969	0.517	-0.010	0.937	1	0	0.761	0.176	0.058	0.916	0.058	0.761	0.108	0.063	0.048	0.820	0.468
POLE	Panoptes1	InceptionV3	Panoptes3	Independent	0.679 (0.478-0.880)	0.049 (0.047-0.050)	0.072 (0.030-0.143)	0.577 (0.568-0.586)	0.050 (0.049-0.050)	0.157 (0.154-0.160)	0.000	0.928	1	0.000	1.000	0.000	0.072	NA	0.072	1.000	0.135	0.072	0.072	1.000	0.500	-0.004	0.937	1	0	0.865	0.109	0.061	0.924	0.061	0.865	0.114	0.063	0.054	0.889	0.487
POLE	Panoptes4	Panoptes2	Panoptes1 with clinical	Independent	0.679 (0.456-0.903)	0.049 (0.049-0.052)	0.351 (0.256-0.454)	0.559 (0.549-0.569)	0.052 (0.052-0.052)	0.430 (0.426-0.435)	-0.049	0.928	1	0.000	0.429	0.344	0.048	0.886	0.048	0.429	0.087	0.072	0.031	0.639	0.387	-0.016	0.937	1	0	0.500	0.426	0.055	0.927	0.055	0.500	0.099	0.063	0.031	0.570	0.463
POLE	Panoptes1 with clinical	Panoptes2 with clinical	Panoptes2 with clinical	Independent	0.678 (0.479-0.876)	0.050 (0.048-0.051)	0.124 (0.066-0.206)	0.647 (0.638-0.657)	0.044 (0.044-0.044)	0.230 (0.227-0.234)	-0.055	0.928	1	0.000	0.571	0.089	0.047	0.727	0.047	0.571	0.086	0.072	0.041	0.887	0.330	-0.023	0.937	1	0	0.649	0.202	0.052	0.896	0.052	0.649	0.096	0.063	0.041	0.788	0.426
POLE	InceptionV2	Panoptes1	InceptionResnetV1	Independent	0.678 (0.499-0.857)	0.049 (0.049-0.051)	0.134 (0.073-0.218)	0.620 (0.611-0.629)	0.046 (0.046-0.046)	0.201 (0.198-0.205)	-0.010	0.928	1	0.000	0.857	0.078	0.067	0.875	0.067	0.857	0.125	0.072	0.062	0.918	0.467	-0.014	0.937	1	0	0.739	0.165	0.056	0.904	0.056	0.739	0.104	0.063	0.046	0.829	0.452
POLE	Panoptes1 with clinical	Panoptes1	InceptionV1	Independent	0.678 (0.552-0.803)	0.051 (0.049-0.052)	0.124 (0.066-0.206)	0.617 (0.608-0.625)	0.046 (0.046-0.046)	0.135 (0.132-0.138)	0.008	0.928	1	0.000	1.000	0.056	0.076	1.000	0.076	1.000	0.141	0.072	0.072	0.948	0.528	-0.003	0.937	1	0	0.895	0.084	0.061	0.923	0.061	0.895	0.115	0.063	0.056	0.915	0.489
POLE	Panoptes1	Panoptes3	Panoptes3	Independent	0.678 (0.467-0.888)	0.049 (0.047-0.049)	0.103 (0.051-0.181)	0.608 (0.599-0.618)	0.047 (0.047-0.047)	0.190 (0.186-0.193)	0.005	0.928	1	0.000	1.000	0.033	0.074	1.000	0.074	1.000	0.139	0.072	0.072	0.969	0.517	-0.011	0.937	1	0	0.772	0.151	0.057	0.908	0.057	0.772	0.107	0.063	0.048	0.844	0.461
POLE	Panoptes1 with clinical	Panoptes1	InceptionResnetV2	Independent	0.678 (0.486-0.870)	0.049 (0.049-0.051)	0.072 (0.030-0.143)	0.598 (0.589-0.607)	0.048 (0.047-0.048)	0.123 (0.120-0.126)	0.000	0.928	1	0.000	1.000	0.000	0.072	NA	0.072	1.000	0.135	0.072	0.072	1.000	0.500	0.000	0.937	1	0	0.930	0.069	0.063	0.936	0.063	0.930	0.118	0.063	0.058	0.931	0.499
POLE	Panoptes2	Panoptes2	InceptionResnetV2	Independent	0.678 (0.473-0.883)	0.051 (0.050-0.052)	0.093 (0.043-0.169)	0.589 (0.580-0.598)	0.048 (0.048-0.049)	0.157 (0.154-0.160)	0.003	0.928	1	0.000	1.000	0.022	0.074	1.000	0.074	1.000	0.137	0.072	0.072	0.979	0.511	-0.003	0.937	1	0	0.872	0.109	0.062	0.927	0.062	0.872	0.115	0.063	0.055	0.889	0.491
POLE	Panoptes1 with clinical	InceptionV1	Panoptes1	Independent	0.676 (0.486-0.866)	0.050 (0.047-0.050)	0.072 (0.030-0.143)	0.615 (0.606-0.624)	0.046 (0.046-0.046)	0.126 (0.123-0.129)	0.000	0.928	1	0.000	1.000	0.000	0.072	NA	0.072	1.000	0.135	0.072	0.072	1.000	0.500	-0.006	0.937	1	0	0.882	0.075	0.060	0.905	0.060	0.882	0.113	0.063	0.055	0.922	0.479
POLE	Panoptes1 with clinical	Panoptes1	InceptionV2	Independent	0.676 (0.550-0.802)	0.051 (0.049-0.051)	0.113 (0.058-0.194)	0.614 (0.605-0.622)	0.046 (0.046-0.047)	0.119 (0.116-0.122)	0.007	0.928	1	0.000	1.000	0.044	0.075	1.000	0.075	1.000	0.140	0.072	0.072	0.959	0.522	-0.003	0.937	1	0	0.913	0.066	0.062	0.919	0.062	0.913	0.115	0.063	0.057	0.933	0.490
POLE	Panoptes1	Panoptes4	Panoptes1	Independent	0.676 (0.472-0.881)	0.049 (0.050-0.052)	0.134 (0.073-0.218)	0.610 (0.600-0.620)	0.047 (0.047-0.047)	0.174 (0.171-0.178)	0.010	0.928	1	0.000	1.000	0.067	0.077	1.000	0.077	1.000	0.143	0.072	0.072	0.938	0.533	-0.015	0.937	1	0	0.762	0.135	0.056	0.894	0.056	0.762	0.104	0.063	0.048	0.859	0.448
POLE	Panoptes1	Panoptes3 with clinical	InceptionV1	Independent	0.676 (0.488-0.864)	0.049 (0.047-0.050)	0.103 (0.051-0.181)	0.604 (0.594-0.614)	0.048 (0.048-0.049)	0.197 (0.193-0.200)	-0.036	0.928	1	0.000	0.714	0.056	0.056	0.714	0.056	0.714	0.103	0.072	0.052	0.928	0.385	-0.019	0.937	1	0	0.707	0.163	0.054	0.892	0.054	0.707	0.100	0.063	0.044	0.829	0.435
POLE	Panoptes1	Panoptes4	Panoptes3 with clinical	Independent	0.676 (0.488-0.864)	0.049 (0.049-0.051)	0.144 (0.081-0.230)	0.591 (0.582-0.601)	0.049 (0.048-0.049)	0.259 (0.255-0.262)	-0.030	0.928	1	0.000	0.714	0.100	0.058	0.818	0.058	0.714	0.108	0.072	0.052	0.887	0.407	-0.015	0.937	1	0	0.677	0.231	0.056	0.914	0.056	0.677	0.103	0.063	0.043	0.764	0.454
POLE	Panoptes2 with clinical	Panoptes2 with clinical	InceptionV3	Independent	0.676 (0.513-0.840)	0.049 (0.049-0.051)	0.155 (0.089-0.242)	0.589 (0.580-0.598)	0.048 (0.048-0.049)	0.323 (0.319-0.327)	-0.028	0.928	1	0.000	0.714	0.111	0.059	0.833	0.059	0.714	0.109	0.072	0.052	0.876	0.413	-0.016	0.937	1	0	0.604	0.304	0.055	0.920	0.055	0.604	0.101	0.063	0.038	0.690	0.454
POLE	Panoptes4	InceptionResnetV1	Panoptes1 with clinical	Independent	0.676 (0.475-0.877)	0.049 (0.049-0.051)	0.392 (0.294-0.496)	0.578 (0.568-0.588)	0.050 (0.050-0.050)	0.441 (0.437-0.446)	-0.074	0.928	1	0.000	0.286	0.400	0.036	0.878	0.036	0.286	0.063	0.072	0.021	0.577	0.343	-0.019	0.937	1	0	0.473	0.439	0.054	0.926	0.054	0.473	0.096	0.063	0.030	0.555	0.456
POLE	Panoptes1	Panoptes1 with clinical	InceptionResnetV2	Independent	0.676 (0.488-0.864)	0.049 (0.048-0.051)	0.124 (0.066-0.206)	0.574 (0.564-0.583)	0.050 (0.050-0.051)	0.227 (0.224-0.231)	0.008	0.928	1	0.000	1.000	0.056	0.076	1.000	0.076	1.000	0.141	0.072	0.072	0.948	0.528	-0.007	0.937	1	0	0.764	0.191	0.060	0.924	0.060	0.764	0.111	0.063	0.048	0.806	0.478
POLE	Panoptes3	Panoptes4 with clinical	InceptionResnetV1	Independent	0.676 (0.494-0.859)	0.049 (0.048-0.051)	0.082 (0.036-0.156)	0.573 (0.563-0.582)	0.050 (0.050-0.050)	0.148 (0.145-0.151)	0.002	0.928	1	0.000	1.000	0.011	0.073	1.000	0.073	1.000	0.136	0.072	0.072	0.990	0.506	-0.005	0.937	1	0	0.862	0.100	0.060	0.916	0.060	0.862	0.113	0.063	0.054	0.897	0.481
POLE	Panoptes2 with clinical	InceptionV3	Panoptes3 with clinical	Independent	0.676 (0.476-0.876)	0.050 (0.049-0.051)	0.103 (0.051-0.181)	0.560 (0.550-0.570)	0.052 (0.052-0.053)	0.244 (0.240-0.247)	0.005	0.928	1	0.000	1.000	0.033	0.074	1.000	0.074	1.000	0.139	0.072	0.072	0.969	0.517	-0.005	0.937	1	0	0.758	0.209	0.060	0.928	0.060	0.758	0.112	0.063	0.048	0.789	0.483
POLE	InceptionV2	Panoptes2 with clinical	InceptionResnetV1	Independent	0.675 (0.485-0.864)	0.050 (0.050-0.053)	0.247 (0.165-0.345)	0.640 (0.630-0.649)	0.045 (0.045-0.045)	0.256 (0.252-0.260)	0.010	0.928	1	0.000	0.857	0.200	0.077	0.947	0.077	0.857	0.141	0.072	0.062	0.804	0.529	-0.027	0.937	1	0	0.603	0.233	0.050	0.897	0.050	0.603	0.092	0.063	0.038	0.757	0.418
POLE	Panoptes1 with clinical	InceptionV1	Panoptes2 with clinical	Independent	0.675 (0.517-0.832)	0.050 (0.048-0.050)	0.165 (0.097-0.254)	0.630 (0.621-0.638)	0.045 (0.045-0.045)	0.208 (0.205-0.212)	0.016	0.928	1	0.000	1.000	0.100	0.080	1.000	0.080	1.000	0.147	0.072	0.072	0.907	0.550	-0.019	0.937	1	0	0.703	0.175	0.054	0.898	0.054	0.703	0.100	0.063	0.044	0.817	0.439
POLE	InceptionV2	Panoptes3 with clinical	InceptionResnetV1	Independent	0.675 (0.493-0.856)	0.049 (0.048-0.051)	0.175 (0.106-0.266)	0.618 (0.609-0.627)	0.046 (0.046-0.046)	0.222 (0.219-0.226)	-0.003	0.928	1	0.000	0.857	0.122	0.071	0.917	0.071	0.857	0.130	0.072	0.062	0.876	0.490	-0.015	0.937	1	0	0.716	0.189	0.056	0.909	0.056	0.716	0.104	0.063	0.045	0.805	0.453
POLE	Panoptes2 with clinical	Panoptes2 with clinical	InceptionV2	Independent	0.675 (0.505-0.845)	0.049 (0.048-0.051)	0.371 (0.275-0.475)	0.603 (0.594-0.611)	0.047 (0.047-0.047)	0.361 (0.357-0.366)	-0.016	0.928	1	0.000	0.571	0.356	0.065	0.914	0.065	0.571	0.116	0.072	0.041	0.639	0.463	-0.012	0.937	1	0	0.588	0.346	0.057	0.926	0.057	0.588	0.104	0.063	0.037	0.650	0.467
POLE	Panoptes1	Panoptes3 with clinical	InceptionV2	Independent	0.675 (0.487-0.862)	0.049 (0.047-0.050)	0.093 (0.043-0.169)	0.601 (0.591-0.611)	0.049 (0.049-0.049)	0.176 (0.172-0.179)	-0.037	0.928	1	0.000	0.714	0.044	0.055	0.667	0.055	0.714	0.102	0.072	0.052	0.938	0.379	-0.018	0.937	1	0	0.739	0.138	0.054	0.887	0.054	0.739	0.101	0.063	0.046	0.854	0.438
POLE	InceptionResnetV1	InceptionV2	InceptionV1	Independent	0.675 (0.430-0.920)	0.129 (0.125-0.133)	0.206 (0.131-0.300)	0.570 (0.562-0.579)	0.087 (0.087-0.088)	0.343 (0.339-0.346)	0.002	0.928	1	0.000	0.857	0.156	0.073	0.933	0.073	0.857	0.135	0.072	0.062	0.845	0.506	0.018	0.931	1	0	0.784	0.310	0.078	0.951	0.078	0.784	0.142	0.069	0.054	0.697	0.547
POLE	Panoptes2 with clinical	InceptionV2	InceptionResnetV2	Independent	0.675 (0.440-0.909)	0.050 (0.049-0.052)	0.155 (0.089-0.242)	0.562 (0.553-0.571)	0.051 (0.051-0.051)	0.312 (0.308-0.316)	-0.028	0.928	1	0.000	0.714	0.111	0.059	0.833	0.059	0.714	0.109	0.072	0.052	0.876	0.413	-0.008	0.937	1	0	0.665	0.288	0.059	0.928	0.059	0.665	0.108	0.063	0.042	0.709	0.477
POLE	Panoptes3 with clinical	InceptionResnetV2	Panoptes4 with clinical	Independent	0.675 (0.448-0.901)	0.136 (0.135-0.144)	0.134 (0.073-0.218)	0.544 (0.534-0.554)	0.069 (0.068-0.069)	0.218 (0.215-0.222)	0.010	0.928	1	0.000	1.000	0.067	0.077	1.000	0.077	1.000	0.143	0.072	0.072	0.938	0.533	0.005	0.937	1	0	0.859	0.175	0.065	0.949	0.065	0.859	0.121	0.063	0.054	0.827	0.517
POLE	Panoptes4	Panoptes2	InceptionResnetV2	Independent	0.675 (0.474-0.876)	0.050 (0.049-0.051)	0.113 (0.058-0.194)	0.535 (0.525-0.545)	0.055 (0.054-0.055)	0.224 (0.220-0.227)	-0.013	0.928	1	0.000	0.857	0.056	0.066	0.833	0.066	0.857	0.122	0.072	0.062	0.938	0.456	-0.002	0.937	1	0	0.798	0.185	0.062	0.932	0.062	0.798	0.115	0.063	0.050	0.814	0.492
POLE	InceptionResnetV1	Panoptes2 with clinical	InceptionResnetV1	Independent	0.673 (0.482-0.864)	0.049 (0.047-0.050)	0.103 (0.051-0.181)	0.614 (0.604-0.623)	0.047 (0.047-0.047)	0.160 (0.156-0.163)	0.005	0.928	1	0.000	1.000	0.033	0.074	1.000	0.074	1.000	0.139	0.072	0.072	0.969	0.517	-0.008	0.937	1	0	0.828	0.115	0.059	0.909	0.059	0.828	0.110	0.063	0.052	0.882	0.471
POLE	InceptionV1	Panoptes4	InceptionResnetV1	Independent	0.673 (0.486-0.860)	0.049 (0.048-0.050)	0.134 (0.073-0.218)	0.611 (0.601-0.621)	0.047 (0.047-0.048)	0.188 (0.185-0.192)	0.010	0.928	1	0.000	1.000	0.067	0.077	1.000	0.077	1.000	0.143	0.072	0.072	0.938	0.533	-0.013	0.937	1	0	0.759	0.150	0.057	0.903	0.057	0.759	0.105	0.063	0.048	0.844	0.455
POLE	Panoptes2 with clinical	Panoptes2 with clinical	InceptionV1	Independent	0.673 (0.503-0.843)	0.049 (0.048-0.051)	0.412 (0.313-0.517)	0.606 (0.597-0.614)	0.047 (0.047-0.047)	0.406 (0.402-0.410)	-0.071	0.928	1	0.000	0.286	0.422	0.037	0.884	0.037	0.286	0.066	0.072	0.021	0.557	0.354	-0.024	0.937	1	0	0.483	0.401	0.051	0.920	0.051	0.483	0.093	0.063	0.030	0.592	0.442
POLE	Panoptes1 with clinical	Panoptes3	Panoptes3 with clinical	Independent	0.673 (0.516-0.830)	0.050 (0.048-0.051)	0.072 (0.030-0.143)	0.606 (0.596-0.615)	0.047 (0.047-0.047)	0.144 (0.141-0.147)	0.000	0.928	1	0.000	1.000	0.000	0.072	NA	0.072	1.000	0.135	0.072	0.072	1.000	0.500	-0.006	0.937	1	0	0.861	0.096	0.060	0.912	0.060	0.861	0.112	0.063	0.054	0.901	0.479
POLE	InceptionResnetV2	Panoptes4 with clinical	Panoptes2 with clinical	Independent	0.673 (0.509-0.837)	0.049 (0.048-0.050)	0.351 (0.256-0.454)	0.602 (0.592-0.611)	0.048 (0.048-0.048)	0.358 (0.353-0.362)	-0.020	0.928	1	0.000	0.571	0.333	0.062	0.909	0.062	0.571	0.113	0.072	0.041	0.660	0.452	-0.026	0.937	1	0	0.517	0.347	0.050	0.915	0.050	0.517	0.092	0.063	0.032	0.644	0.432
POLE	Panoptes2 with clinical	InceptionV1	Panoptes4	Independent	0.673 (0.455-0.891)	0.049 (0.049-0.052)	0.237 (0.157-0.334)	0.588 (0.579-0.598)	0.049 (0.049-0.049)	0.356 (0.352-0.360)	-0.065	0.928	1	0.000	0.429	0.222	0.041	0.833	0.041	0.429	0.075	0.072	0.031	0.753	0.325	-0.023	0.937	1	0	0.534	0.344	0.052	0.917	0.052	0.534	0.094	0.063	0.034	0.648	0.439
POLE	Panoptes1 with clinical	Panoptes1	InceptionV3	Independent	0.673 (0.551-0.795)	0.051 (0.051-0.053)	0.072 (0.030-0.143)	0.586 (0.576-0.595)	0.049 (0.048-0.049)	0.159 (0.155-0.162)	0.000	0.928	1	0.000	1.000	0.000	0.072	NA	0.072	1.000	0.135	0.072	0.072	1.000	0.500	-0.003	0.937	1	0	0.866	0.111	0.061	0.925	0.061	0.866	0.115	0.063	0.054	0.887	0.489
POLE	Panoptes4	Panoptes1 with clinical	InceptionResnetV1	Independent	0.673 (0.458-0.888)	0.050 (0.049-0.052)	0.216 (0.139-0.312)	0.576 (0.566-0.586)	0.051 (0.050-0.051)	0.309 (0.305-0.313)	-0.043	0.928	1	0.000	0.571	0.189	0.052	0.850	0.052	0.571	0.095	0.072	0.041	0.794	0.380	-0.015	0.937	1	0	0.628	0.287	0.056	0.920	0.056	0.628	0.102	0.063	0.039	0.707	0.457
POLE	InceptionResnetV2	InceptionV3	InceptionResnetV1	Independent	0.673 (0.452-0.894)	0.050 (0.049-0.051)	0.082 (0.036-0.156)	0.565 (0.557-0.573)	0.056 (0.056-0.057)	0.167 (0.164-0.170)	0.002	0.928	1	0.000	1.000	0.011	0.073	1.000	0.073	1.000	0.136	0.072	0.072	0.990	0.506	-0.010	0.931	1	0	0.820	0.118	0.065	0.898	0.065	0.820	0.120	0.069	0.057	0.878	0.469
POLE	Panoptes1 with clinical	Panoptes4	Panoptes2 with clinical	Independent	0.671 (0.486-0.857)	0.050 (0.048-0.051)	0.165 (0.097-0.254)	0.632 (0.623-0.641)	0.045 (0.045-0.045)	0.240 (0.236-0.244)	-0.027	0.928	1	0.000	0.714	0.122	0.060	0.846	0.060	0.714	0.110	0.072	0.052	0.866	0.418	-0.020	0.937	1	0	0.661	0.212	0.053	0.903	0.053	0.661	0.099	0.063	0.042	0.780	0.436
POLE	Panoptes1 with clinical	Panoptes2	Panoptes4 with clinical	Independent	0.671 (0.535-0.808)	0.050 (0.049-0.052)	0.103 (0.051-0.181)	0.618 (0.609-0.628)	0.046 (0.046-0.046)	0.133 (0.130-0.136)	0.005	0.928	1	0.000	1.000	0.033	0.074	1.000	0.074	1.000	0.139	0.072	0.072	0.969	0.517	-0.008	0.937	1	0	0.856	0.084	0.059	0.897	0.059	0.856	0.110	0.063	0.054	0.912	0.470
POLE	Panoptes1 with clinical	Panoptes1	Panoptes3 with clinical	Independent	0.671 (0.532-0.811)	0.050 (0.049-0.052)	0.082 (0.036-0.156)	0.600 (0.591-0.609)	0.047 (0.047-0.048)	0.158 (0.154-0.161)	0.002	0.928	1	0.000	1.000	0.011	0.073	1.000	0.073	1.000	0.136	0.072	0.072	0.990	0.506	0.000	0.937	1	0	0.892	0.108	0.063	0.937	0.063	0.892	0.117	0.063	0.056	0.892	0.500
POLE	Panoptes1	Panoptes1	Panoptes3 with clinical	Independent	0.671 (0.497-0.846)	0.050 (0.049-0.051)	0.093 (0.043-0.169)	0.591 (0.581-0.601)	0.049 (0.048-0.049)	0.200 (0.196-0.203)	-0.016	0.928	1	0.000	0.857	0.033	0.065	0.750	0.065	0.857	0.120	0.072	0.062	0.959	0.445	-0.011	0.937	1	0	0.763	0.162	0.058	0.911	0.058	0.763	0.107	0.063	0.048	0.834	0.463
POLE	Panoptes1	InceptionV2	Panoptes3	Independent	0.671 (0.457-0.886)	0.050 (0.048-0.050)	0.113 (0.058-0.194)	0.588 (0.578-0.597)	0.049 (0.049-0.049)	0.252 (0.249-0.256)	-0.013	0.928	1	0.000	0.857	0.056	0.066	0.833	0.066	0.857	0.122	0.072	0.062	0.938	0.456	-0.010	0.937	1	0	0.717	0.221	0.058	0.921	0.058	0.717	0.108	0.063	0.045	0.775	0.469
POLE	Panoptes1 with clinical	InceptionV3	Panoptes3 with clinical	Independent	0.671 (0.495-0.848)	0.049 (0.050-0.052)	0.072 (0.030-0.143)	0.570 (0.560-0.580)	0.051 (0.050-0.051)	0.120 (0.118-0.123)	0.000	0.928	1	0.000	1.000	0.000	0.072	NA	0.072	1.000	0.135	0.072	0.072	1.000	0.500	-0.004	0.937	1	0	0.905	0.068	0.061	0.914	0.061	0.905	0.115	0.063	0.057	0.930	0.487
POLE	Panoptes1 with clinical	InceptionResnetV1	Panoptes3	Independent	0.670 (0.497-0.843)	0.050 (0.048-0.051)	0.072 (0.030-0.143)	0.647 (0.638-0.655)	0.044 (0.044-0.044)	0.142 (0.139-0.145)	0.000	0.928	1	0.000	1.000	0.000	0.072	NA	0.072	1.000	0.135	0.072	0.072	1.000	0.500	-0.007	0.937	1	0	0.857	0.094	0.060	0.907	0.060	0.857	0.112	0.063	0.054	0.903	0.475
POLE	Panoptes1	Panoptes4	Panoptes4	Independent	0.670 (0.442-0.898)	0.051 (0.050-0.053)	0.144 (0.081-0.230)	0.612 (0.602-0.623)	0.049 (0.049-0.049)	0.209 (0.206-0.213)	-0.030	0.928	1	0.000	0.714	0.100	0.058	0.818	0.058	0.714	0.108	0.072	0.052	0.887	0.407	-0.026	0.937	1	0	0.652	0.180	0.051	0.885	0.051	0.652	0.094	0.063	0.041	0.810	0.416
POLE	Panoptes1 with clinical	Panoptes1	Panoptes3	Independent	0.670 (0.522-0.818)	0.050 (0.048-0.051)	0.072 (0.030-0.143)	0.607 (0.599-0.616)	0.047 (0.046-0.047)	0.140 (0.137-0.143)	0.000	0.928	1	0.000	1.000	0.000	0.072	NA	0.072	1.000	0.135	0.072	0.072	1.000	0.500	0.000	0.937	1	0	0.915	0.088	0.063	0.939	0.063	0.915	0.118	0.063	0.058	0.912	0.502
POLE	Panoptes4	InceptionResnetV1	Panoptes2 with clinical	Independent	0.670 (0.430-0.910)	0.050 (0.050-0.052)	0.309 (0.219-0.411)	0.589 (0.579-0.599)	0.050 (0.049-0.050)	0.367 (0.363-0.371)	-0.056	0.928	1	0.000	0.429	0.300	0.045	0.871	0.045	0.429	0.082	0.072	0.031	0.680	0.364	-0.022	0.937	1	0	0.528	0.357	0.052	0.918	0.052	0.528	0.095	0.063	0.033	0.636	0.442
POLE	Panoptes1	InceptionV1	InceptionResnetV2	Independent	0.670 (0.435-0.905)	0.051 (0.051-0.053)	0.082 (0.036-0.156)	0.582 (0.572-0.591)	0.050 (0.049-0.050)	0.198 (0.195-0.202)	0.002	0.928	1	0.000	1.000	0.011	0.073	1.000	0.073	1.000	0.136	0.072	0.072	0.990	0.506	-0.007	0.937	1	0	0.793	0.159	0.059	0.920	0.059	0.793	0.111	0.063	0.050	0.838	0.476
POLE	InceptionResnetV1	InceptionV2	InceptionV2	Independent	0.670 (0.425-0.914)	0.126 (0.122-0.129)	0.196 (0.122-0.289)	0.573 (0.565-0.581)	0.088 (0.087-0.088)	0.333 (0.329-0.336)	0.000	0.928	1	0.000	0.857	0.144	0.072	0.929	0.072	0.857	0.133	0.072	0.062	0.856	0.501	0.018	0.931	1	0	0.794	0.298	0.078	0.951	0.078	0.794	0.142	0.069	0.055	0.708	0.546
POLE	Panoptes3 with clinical	InceptionV1	Panoptes2	Independent	0.670 (0.460-0.880)	0.114 (0.115-0.122)	0.093 (0.043-0.169)	0.545 (0.535-0.554)	0.068 (0.067-0.068)	0.163 (0.159-0.166)	0.003	0.928	1	0.000	1.000	0.022	0.074	1.000	0.074	1.000	0.137	0.072	0.072	0.979	0.511	0.000	0.937	1	0	0.887	0.114	0.063	0.937	0.063	0.887	0.117	0.063	0.056	0.886	0.500
POLE	Panoptes1 with clinical	InceptionV1	Panoptes2	Independent	0.668 (0.455-0.881)	0.050 (0.048-0.051)	0.072 (0.030-0.143)	0.638 (0.629-0.647)	0.045 (0.044-0.045)	0.100 (0.097-0.102)	0.000	0.928	1	0.000	1.000	0.000	0.072	NA	0.072	1.000	0.135	0.072	0.072	1.000	0.500	-0.005	0.937	1	0	0.920	0.045	0.061	0.893	0.061	0.920	0.114	0.063	0.058	0.953	0.482
POLE	Panoptes1 with clinical	Panoptes3	Panoptes4	Independent	0.668 (0.488-0.848)	0.050 (0.047-0.050)	0.072 (0.030-0.143)	0.628 (0.618-0.637)	0.046 (0.045-0.046)	0.114 (0.111-0.117)	0.000	0.928	1	0.000	1.000	0.000	0.072	NA	0.072	1.000	0.135	0.072	0.072	1.000	0.500	-0.007	0.937	1	0	0.886	0.062	0.060	0.891	0.060	0.886	0.112	0.063	0.056	0.934	0.474
POLE	Panoptes2	Panoptes4 with clinical	Panoptes4	Independent	0.668 (0.421-0.916)	0.068 (0.066-0.072)	0.134 (0.073-0.218)	0.612 (0.602-0.623)	0.050 (0.050-0.050)	0.197 (0.194-0.200)	-0.010	0.928	1	0.000	0.857	0.078	0.067	0.875	0.067	0.857	0.125	0.072	0.062	0.918	0.467	-0.016	0.937	1	0	0.733	0.161	0.055	0.900	0.055	0.733	0.103	0.063	0.046	0.832	0.447
POLE	Panoptes2 with clinical	InceptionResnetV1	InceptionV3	Independent	0.668 (0.506-0.830)	0.051 (0.050-0.052)	0.113 (0.058-0.194)	0.606 (0.597-0.616)	0.047 (0.047-0.047)	0.268 (0.264-0.271)	-0.013	0.928	1	0.000	0.857	0.056	0.066	0.833	0.066	0.857	0.122	0.072	0.062	0.938	0.456	-0.018	0.937	1	0	0.648	0.242	0.054	0.911	0.054	0.648	0.100	0.063	0.041	0.751	0.445
POLE	Panoptes2 with clinical	InceptionV1	Panoptes3 with clinical	Independent	0.668 (0.482-0.855)	0.050 (0.048-0.050)	0.320 (0.229-0.422)	0.565 (0.556-0.575)	0.051 (0.051-0.051)	0.425 (0.421-0.429)	-0.084	0.928	1	0.000	0.286	0.322	0.032	0.853	0.032	0.286	0.057	0.072	0.021	0.649	0.304	-0.022	0.937	1	0	0.476	0.421	0.052	0.923	0.052	0.476	0.094	0.063	0.030	0.572	0.449
POLE	Panoptes1 with clinical	Panoptes1	Panoptes4	Independent	0.667 (0.513-0.821)	0.050 (0.049-0.052)	0.072 (0.030-0.143)	0.618 (0.608-0.627)	0.046 (0.046-0.047)	0.119 (0.116-0.122)	0.000	0.928	1	0.000	1.000	0.000	0.072	NA	0.072	1.000	0.135	0.072	0.072	1.000	0.500	-0.004	0.937	1	0	0.904	0.066	0.061	0.912	0.061	0.904	0.114	0.063	0.057	0.932	0.485
POLE	Panoptes1	Panoptes4	Panoptes3	Independent	0.667 (0.450-0.883)	0.050 (0.050-0.052)	0.113 (0.058-0.194)	0.600 (0.590-0.610)	0.048 (0.048-0.048)	0.228 (0.225-0.232)	-0.034	0.928	1	0.000	0.714	0.067	0.056	0.750	0.056	0.714	0.104	0.072	0.052	0.918	0.390	-0.016	0.937	1	0	0.699	0.197	0.055	0.907	0.055	0.699	0.102	0.063	0.044	0.797	0.448
POLE	InceptionV1	InceptionV1	InceptionV1	Independent	0.667 (0.422-0.911)	0.121 (0.123-0.130)	0.330 (0.238-0.433)	0.552 (0.544-0.560)	0.078 (0.078-0.079)	0.414 (0.410-0.417)	0.028	0.928	1	0.000	0.857	0.289	0.086	0.963	0.086	0.857	0.156	0.072	0.062	0.722	0.573	0.015	0.931	1	0	0.674	0.394	0.076	0.942	0.076	0.674	0.137	0.069	0.047	0.610	0.534
POLE	InceptionV1	Panoptes2 with clinical	InceptionResnetV1	Independent	0.665 (0.467-0.863)	0.050 (0.047-0.050)	0.134 (0.073-0.218)	0.629 (0.619-0.638)	0.046 (0.046-0.046)	0.197 (0.194-0.201)	0.010	0.928	1	0.000	1.000	0.067	0.077	1.000	0.077	1.000	0.143	0.072	0.072	0.938	0.533	-0.015	0.937	1	0	0.736	0.161	0.056	0.901	0.056	0.736	0.103	0.063	0.046	0.832	0.448
POLE	Panoptes2 with clinical	InceptionResnetV1	InceptionV2	Independent	0.665 (0.492-0.838)	0.051 (0.049-0.052)	0.186 (0.114-0.277)	0.626 (0.617-0.634)	0.045 (0.045-0.046)	0.313 (0.309-0.317)	-0.024	0.928	1	0.000	0.714	0.144	0.061	0.867	0.061	0.714	0.112	0.072	0.052	0.845	0.429	-0.022	0.937	1	0	0.579	0.295	0.052	0.913	0.052	0.579	0.096	0.063	0.036	0.697	0.437
POLE	Panoptes1 with clinical	InceptionResnetV1	InceptionV3	Independent	0.665 (0.461-0.869)	0.050 (0.049-0.051)	0.072 (0.030-0.143)	0.621 (0.611-0.630)	0.046 (0.046-0.046)	0.149 (0.146-0.152)	0.000	0.928	1	0.000	1.000	0.000	0.072	NA	0.072	1.000	0.135	0.072	0.072	1.000	0.500	-0.010	0.937	1	0	0.822	0.104	0.058	0.897	0.058	0.822	0.108	0.063	0.052	0.891	0.463
POLE	Panoptes1	Panoptes1	Panoptes4	Independent	0.665 (0.463-0.867)	0.050 (0.049-0.052)	0.082 (0.036-0.156)	0.611 (0.600-0.621)	0.048 (0.048-0.049)	0.157 (0.154-0.161)	-0.018	0.928	1	0.000	0.857	0.022	0.064	0.667	0.064	0.857	0.119	0.072	0.062	0.969	0.440	-0.017	0.937	1	0	0.763	0.117	0.055	0.880	0.055	0.763	0.102	0.063	0.048	0.876	0.440
POLE	Panoptes2 with clinical	InceptionV1	Panoptes2	Independent	0.665 (0.467-0.864)	0.050 (0.050-0.052)	0.093 (0.043-0.169)	0.605 (0.595-0.614)	0.047 (0.047-0.048)	0.224 (0.220-0.227)	0.003	0.928	1	0.000	1.000	0.022	0.074	1.000	0.074	1.000	0.137	0.072	0.072	0.979	0.511	-0.017	0.937	1	0	0.701	0.192	0.055	0.905	0.055	0.701	0.102	0.063	0.044	0.802	0.446
POLE	Panoptes2	Panoptes3 with clinical	Panoptes1 with clinical	Independent	0.665 (0.454-0.877)	0.051 (0.050-0.053)	0.299 (0.210-0.400)	0.595 (0.585-0.605)	0.049 (0.049-0.049)	0.397 (0.393-0.401)	-0.030	0.928	1	0.000	0.571	0.278	0.058	0.893	0.058	0.571	0.105	0.072	0.041	0.711	0.425	-0.027	0.937	1	0	0.471	0.392	0.049	0.917	0.049	0.471	0.089	0.063	0.030	0.600	0.432
POLE	Panoptes2 with clinical	Panoptes1 with clinical	Panoptes2	Independent	0.665 (0.446-0.884)	0.051 (0.051-0.053)	0.082 (0.036-0.156)	0.593 (0.584-0.602)	0.048 (0.048-0.048)	0.208 (0.205-0.212)	-0.038	0.928	1	0.000	0.714	0.033	0.054	0.600	0.054	0.714	0.101	0.072	0.052	0.948	0.374	-0.006	0.937	1	0	0.788	0.169	0.060	0.923	0.060	0.788	0.111	0.063	0.050	0.828	0.479
POLE	Panoptes4 with clinical	InceptionResnetV2	Panoptes3	Independent	0.665 (0.467-0.864)	0.115 (0.114-0.122)	0.124 (0.066-0.206)	0.583 (0.573-0.593)	0.080 (0.079-0.080)	0.230 (0.226-0.234)	0.008	0.928	1	0.000	1.000	0.056	0.076	1.000	0.076	1.000	0.141	0.072	0.072	0.948	0.528	0.010	0.937	1	0	0.878	0.186	0.068	0.958	0.068	0.878	0.125	0.063	0.055	0.818	0.532
POLE	Panoptes3 with clinical	InceptionV1	Panoptes3 with clinical	Independent	0.665 (0.511-0.819)	0.097 (0.096-0.101)	0.216 (0.139-0.312)	0.575 (0.566-0.584)	0.074 (0.073-0.074)	0.331 (0.327-0.335)	0.026	0.928	1	0.000	1.000	0.156	0.084	1.000	0.084	1.000	0.156	0.072	0.072	0.856	0.578	0.021	0.937	1	0	0.826	0.298	0.073	0.962	0.073	0.826	0.134	0.063	0.052	0.710	0.562
POLE	Panoptes2 with clinical	InceptionV3	Panoptes4 with clinical	Independent	0.665 (0.467-0.863)	0.050 (0.049-0.051)	0.072 (0.030-0.143)	0.573 (0.563-0.583)	0.051 (0.051-0.052)	0.228 (0.224-0.232)	-0.019	0.928	1	0.000	0.857	0.011	0.063	0.500	0.063	0.857	0.118	0.072	0.062	0.979	0.434	-0.010	0.937	1	0	0.744	0.193	0.058	0.918	0.058	0.744	0.108	0.063	0.047	0.803	0.469
POLE	Panoptes1 with clinical	Panoptes2 with clinical	Panoptes4	Independent	0.663 (0.446-0.881)	0.050 (0.049-0.052)	0.082 (0.036-0.156)	0.630 (0.619-0.640)	0.047 (0.046-0.047)	0.145 (0.142-0.148)	-0.018	0.928	1	0.000	0.857	0.022	0.064	0.667	0.064	0.857	0.119	0.072	0.062	0.969	0.440	-0.015	0.937	1	0	0.794	0.102	0.056	0.880	0.056	0.794	0.105	0.063	0.050	0.892	0.448
POLE	Panoptes2	Panoptes4 with clinical	Panoptes2 with clinical	Independent	0.663 (0.449-0.878)	0.051 (0.050-0.052)	0.237 (0.157-0.334)	0.629 (0.619-0.638)	0.046 (0.046-0.046)	0.306 (0.302-0.310)	-0.040	0.928	1	0.000	0.571	0.211	0.053	0.864	0.053	0.571	0.098	0.072	0.041	0.773	0.391	-0.030	0.937	1	0	0.541	0.291	0.049	0.904	0.049	0.541	0.089	0.063	0.034	0.699	0.416
POLE	Panoptes1 with clinical	Panoptes2 with clinical	Panoptes3	Independent	0.663 (0.453-0.874)	0.050 (0.048-0.051)	0.093 (0.043-0.169)	0.621 (0.612-0.630)	0.046 (0.046-0.046)	0.168 (0.165-0.171)	0.003	0.928	1	0.000	1.000	0.022	0.074	1.000	0.074	1.000	0.137	0.072	0.072	0.979	0.511	-0.005	0.937	1	0	0.841	0.123	0.060	0.920	0.060	0.841	0.113	0.063	0.053	0.875	0.482
POLE	Panoptes1	Panoptes2	InceptionV1	Independent	0.663 (0.481-0.846)	0.050 (0.049-0.051)	0.124 (0.066-0.206)	0.613 (0.603-0.623)	0.047 (0.047-0.048)	0.164 (0.161-0.168)	-0.012	0.928	1	0.000	0.857	0.067	0.067	0.857	0.067	0.857	0.124	0.072	0.062	0.928	0.462	-0.020	0.937	1	0	0.732	0.126	0.053	0.875	0.053	0.732	0.099	0.063	0.046	0.865	0.429
POLE	Panoptes1	Panoptes2	Panoptes3	Independent	0.663 (0.444-0.883)	0.051 (0.051-0.053)	0.072 (0.030-0.143)	0.611 (0.601-0.621)	0.047 (0.047-0.047)	0.160 (0.157-0.164)	0.000	0.928	1	0.000	1.000	0.000	0.072	NA	0.072	1.000	0.135	0.072	0.072	1.000	0.500	-0.017	0.937	1	0	0.764	0.120	0.055	0.883	0.055	0.764	0.103	0.063	0.048	0.873	0.442
POLE	Panoptes1	Panoptes2	Panoptes4 with clinical	Independent	0.663 (0.478-0.849)	0.050 (0.050-0.052)	0.103 (0.051-0.181)	0.610 (0.600-0.620)	0.048 (0.048-0.049)	0.174 (0.170-0.177)	-0.015	0.928	1	0.000	0.857	0.044	0.065	0.800	0.065	0.857	0.121	0.072	0.062	0.948	0.451	-0.021	0.937	1	0	0.716	0.137	0.053	0.878	0.053	0.716	0.098	0.063	0.045	0.853	0.427
POLE	Panoptes1 with clinical	Panoptes4	Panoptes3	Independent	0.663 (0.492-0.835)	0.050 (0.049-0.051)	0.103 (0.051-0.181)	0.606 (0.598-0.615)	0.047 (0.047-0.047)	0.181 (0.177-0.184)	0.005	0.928	1	0.000	1.000	0.033	0.074	1.000	0.074	1.000	0.139	0.072	0.072	0.969	0.517	0.002	0.937	1	0	0.877	0.134	0.064	0.942	0.064	0.877	0.119	0.063	0.055	0.867	0.505
POLE	InceptionV1	Panoptes1	InceptionResnetV1	Independent	0.663 (0.481-0.846)	0.051 (0.050-0.052)	0.103 (0.051-0.181)	0.605 (0.596-0.615)	0.047 (0.047-0.048)	0.159 (0.155-0.162)	0.005	0.928	1	0.000	1.000	0.033	0.074	1.000	0.074	1.000	0.139	0.072	0.072	0.969	0.517	-0.008	0.937	1	0	0.832	0.113	0.059	0.910	0.059	0.832	0.111	0.063	0.052	0.883	0.473
POLE	Panoptes1 with clinical	Panoptes4	Panoptes3 with clinical	Independent	0.663 (0.487-0.840)	0.050 (0.049-0.051)	0.134 (0.073-0.218)	0.595 (0.586-0.604)	0.048 (0.048-0.048)	0.211 (0.208-0.215)	0.010	0.928	1	0.000	1.000	0.067	0.077	1.000	0.077	1.000	0.143	0.072	0.072	0.938	0.533	-0.001	0.937	1	0	0.822	0.170	0.062	0.935	0.062	0.822	0.116	0.063	0.052	0.829	0.496
POLE	Panoptes2	Panoptes4 with clinical	InceptionResnetV2	Independent	0.663 (0.439-0.888)	0.053 (0.052-0.055)	0.134 (0.073-0.218)	0.585 (0.576-0.594)	0.049 (0.048-0.049)	0.186 (0.183-0.190)	0.010	0.928	1	0.000	1.000	0.067	0.077	1.000	0.077	1.000	0.143	0.072	0.072	0.938	0.533	-0.004	0.937	1	0	0.832	0.143	0.061	0.927	0.061	0.832	0.114	0.063	0.052	0.855	0.488
POLE	Panoptes1	Panoptes4	InceptionV3	Independent	0.663 (0.476-0.851)	0.050 (0.047-0.050)	0.113 (0.058-0.194)	0.581 (0.571-0.590)	0.050 (0.050-0.050)	0.240 (0.237-0.244)	-0.013	0.928	1	0.000	0.857	0.056	0.066	0.833	0.066	0.857	0.122	0.072	0.062	0.938	0.456	-0.011	0.937	1	0	0.719	0.208	0.057	0.917	0.057	0.719	0.106	0.063	0.045	0.787	0.464
POLE	Panoptes4	Panoptes4 with clinical	Panoptes1 with clinical	Independent	0.663 (0.442-0.885)	0.051 (0.051-0.053)	0.412 (0.313-0.517)	0.559 (0.549-0.568)	0.052 (0.051-0.052)	0.453 (0.449-0.458)	-0.071	0.928	1	0.000	0.286	0.422	0.037	0.884	0.037	0.286	0.066	0.072	0.021	0.557	0.354	-0.016	0.937	1	0	0.476	0.452	0.055	0.928	0.055	0.476	0.099	0.063	0.030	0.543	0.464
POLE	Panoptes1	InceptionResnetV2	Panoptes2 with clinical	Independent	0.662 (0.485-0.839)	0.050 (0.049-0.051)	0.144 (0.081-0.230)	0.632 (0.622-0.641)	0.045 (0.045-0.046)	0.234 (0.230-0.238)	-0.009	0.928	1	0.000	0.857	0.089	0.068	0.889	0.068	0.857	0.126	0.072	0.062	0.907	0.473	-0.025	0.937	1	0	0.634	0.207	0.051	0.894	0.051	0.634	0.094	0.063	0.040	0.783	0.420
POLE	InceptionResnetV2	InceptionResnetV1	Panoptes1 with clinical	Independent	0.662 (0.505-0.819)	0.050 (0.048-0.051)	0.412 (0.313-0.517)	0.614 (0.605-0.623)	0.047 (0.046-0.047)	0.420 (0.415-0.424)	-0.071	0.928	1	0.000	0.286	0.422	0.037	0.884	0.037	0.286	0.066	0.072	0.021	0.557	0.354	-0.035	0.937	1	0	0.412	0.420	0.045	0.914	0.045	0.412	0.082	0.063	0.026	0.569	0.416
POLE	Panoptes1 with clinical	Panoptes3 with clinical	Panoptes4 with clinical	Independent	0.662 (0.495-0.829)	0.050 (0.048-0.051)	0.093 (0.043-0.169)	0.603 (0.594-0.612)	0.047 (0.047-0.047)	0.149 (0.146-0.152)	0.003	0.928	1	0.000	1.000	0.022	0.074	1.000	0.074	1.000	0.137	0.072	0.072	0.979	0.511	-0.004	0.937	1	0	0.868	0.101	0.061	0.919	0.061	0.868	0.114	0.063	0.055	0.897	0.484
POLE	InceptionV3	InceptionResnetV1	Panoptes1 with clinical	Independent	0.662 (0.454-0.870)	0.050 (0.050-0.053)	0.371 (0.275-0.475)	0.580 (0.570-0.590)	0.051 (0.051-0.051)	0.411 (0.407-0.415)	-0.016	0.928	1	0.000	0.571	0.356	0.065	0.914	0.065	0.571	0.116	0.072	0.041	0.639	0.463	-0.023	0.937	1	0	0.484	0.406	0.052	0.921	0.052	0.484	0.094	0.063	0.030	0.587	0.445
POLE	Panoptes4	Panoptes2	Panoptes2 with clinical	Independent	0.662 (0.414-0.910)	0.051 (0.050-0.052)	0.206 (0.131-0.300)	0.574 (0.565-0.584)	0.051 (0.051-0.051)	0.349 (0.345-0.353)	-0.044	0.928	1	0.000	0.571	0.178	0.051	0.842	0.051	0.571	0.094	0.072	0.041	0.804	0.375	-0.017	0.937	1	0	0.576	0.334	0.055	0.921	0.055	0.576	0.100	0.063	0.036	0.661	0.455
POLE	InceptionResnetV1	InceptionV2	InceptionV3	Independent	0.662 (0.410-0.914)	0.128 (0.123-0.133)	0.113 (0.058-0.194)	0.558 (0.549-0.566)	0.083 (0.083-0.084)	0.258 (0.254-0.261)	0.007	0.928	1	0.000	1.000	0.044	0.075	1.000	0.075	1.000	0.140	0.072	0.072	0.959	0.522	0.010	0.931	1	0	0.843	0.214	0.074	0.948	0.074	0.843	0.136	0.069	0.058	0.790	0.528
POLE	Panoptes1 with clinical	Panoptes1 with clinical	Panoptes2	Independent	0.660 (0.466-0.854)	0.050 (0.048-0.051)	0.072 (0.030-0.143)	0.613 (0.603-0.622)	0.047 (0.046-0.047)	0.105 (0.103-0.108)	0.000	0.928	1	0.000	1.000	0.000	0.072	NA	0.072	1.000	0.135	0.072	0.072	1.000	0.500	-0.001	0.937	1	0	0.940	0.050	0.062	0.924	0.062	0.940	0.117	0.063	0.059	0.950	0.495
POLE	Panoptes1	Panoptes1 with clinical	Panoptes2	Independent	0.660 (0.427-0.893)	0.051 (0.051-0.053)	0.062 (0.023-0.130)	0.610 (0.600-0.620)	0.048 (0.048-0.048)	0.138 (0.135-0.141)	-0.021	0.928	1	0.000	0.857	0.000	0.062	0.000	0.062	0.857	0.117	0.072	0.062	0.990	0.429	-0.011	0.937	1	0	0.830	0.091	0.058	0.889	0.058	0.830	0.108	0.063	0.052	0.904	0.461
POLE	Panoptes1 with clinical	Panoptes3	InceptionResnetV2	Independent	0.660 (0.413-0.908)	0.044 (0.043-0.045)	0.072 (0.030-0.143)	0.605 (0.595-0.615)	0.048 (0.047-0.048)	0.111 (0.108-0.113)	0.000	0.928	1	0.000	1.000	0.000	0.072	NA	0.072	1.000	0.135	0.072	0.072	1.000	0.500	-0.005	0.937	1	0	0.908	0.057	0.061	0.903	0.061	0.908	0.114	0.063	0.057	0.941	0.483
POLE	Panoptes1	Panoptes3 with clinical	Panoptes4 with clinical	Independent	0.660 (0.465-0.856)	0.050 (0.049-0.052)	0.082 (0.036-0.156)	0.603 (0.593-0.613)	0.048 (0.048-0.049)	0.203 (0.199-0.206)	-0.038	0.928	1	0.000	0.714	0.033	0.054	0.600	0.054	0.714	0.101	0.072	0.052	0.948	0.374	-0.018	0.937	1	0	0.711	0.169	0.054	0.897	0.054	0.711	0.101	0.063	0.045	0.824	0.440
POLE	Panoptes1 with clinical	Panoptes4	InceptionResnetV2	Independent	0.660 (0.439-0.882)	0.051 (0.051-0.054)	0.103 (0.051-0.181)	0.599 (0.589-0.608)	0.048 (0.048-0.048)	0.161 (0.157-0.164)	0.005	0.928	1	0.000	1.000	0.033	0.074	1.000	0.074	1.000	0.139	0.072	0.072	0.969	0.517	-0.001	0.937	1	0	0.881	0.112	0.062	0.934	0.062	0.881	0.117	0.063	0.055	0.887	0.497
POLE	Panoptes2	Panoptes4 with clinical	Panoptes3 with clinical	Independent	0.660 (0.451-0.870)	0.051 (0.050-0.053)	0.155 (0.089-0.242)	0.583 (0.574-0.593)	0.049 (0.049-0.049)	0.252 (0.248-0.256)	0.014	0.928	1	0.000	1.000	0.089	0.079	1.000	0.079	1.000	0.146	0.072	0.072	0.918	0.544	-0.007	0.937	1	0	0.735	0.220	0.059	0.925	0.059	0.735	0.110	0.063	0.046	0.778	0.477
POLE	InceptionV1	InceptionV1	InceptionV2	Independent	0.660 (0.418-0.902)	0.117 (0.112-0.120)	0.299 (0.210-0.400)	0.554 (0.546-0.563)	0.079 (0.079-0.080)	0.400 (0.396-0.403)	0.021	0.928	1	0.000	0.857	0.256	0.082	0.958	0.082	0.857	0.150	0.072	0.062	0.753	0.556	0.015	0.931	1	0	0.691	0.378	0.076	0.943	0.076	0.691	0.138	0.069	0.048	0.627	0.534
POLE	Panoptes2 with clinical	Panoptes1 with clinical	Panoptes3 with clinical	Independent	0.660 (0.469-0.852)	0.051 (0.048-0.051)	0.351 (0.256-0.454)	0.553 (0.544-0.562)	0.052 (0.051-0.052)	0.405 (0.400-0.409)	-0.020	0.928	1	0.000	0.571	0.333	0.062	0.909	0.062	0.571	0.113	0.072	0.041	0.660	0.452	-0.005	0.937	1	0	0.580	0.393	0.060	0.933	0.060	0.580	0.109	0.063	0.036	0.606	0.487
POLE	Panoptes3 with clinical	InceptionResnetV2	Panoptes1	Independent	0.660 (0.431-0.890)	0.129 (0.127-0.136)	0.093 (0.043-0.169)	0.534 (0.524-0.544)	0.068 (0.067-0.068)	0.140 (0.137-0.143)	0.003	0.928	1	0.000	1.000	0.022	0.074	1.000	0.074	1.000	0.137	0.072	0.072	0.979	0.511	0.003	0.937	1	0	0.935	0.086	0.064	0.952	0.064	0.935	0.120	0.063	0.059	0.915	0.511
POLE	InceptionResnetV1	InceptionV1	Panoptes4 with clinical	Independent	0.660 (0.429-0.892)	0.111 (0.110-0.116)	0.206 (0.131-0.300)	0.533 (0.523-0.543)	0.066 (0.065-0.066)	0.294 (0.290-0.298)	0.002	0.928	1	0.000	0.857	0.156	0.073	0.933	0.073	0.857	0.135	0.072	0.062	0.845	0.506	0.007	0.937	1	0	0.782	0.261	0.066	0.947	0.066	0.782	0.122	0.063	0.049	0.741	0.522
POLE	Panoptes2 with clinical	InceptionResnetV1	InceptionV1	Independent	0.659 (0.484-0.834)	0.051 (0.050-0.053)	0.237 (0.157-0.334)	0.627 (0.619-0.636)	0.045 (0.045-0.045)	0.356 (0.352-0.360)	-0.015	0.928	1	0.000	0.714	0.200	0.065	0.900	0.065	0.714	0.119	0.072	0.052	0.794	0.457	-0.024	0.937	1	0	0.528	0.344	0.051	0.916	0.051	0.528	0.093	0.063	0.033	0.648	0.436
POLE	Panoptes2	Panoptes4 with clinical	Panoptes1 with clinical	Independent	0.659 (0.428-0.889)	0.052 (0.049-0.052)	0.258 (0.174-0.357)	0.611 (0.602-0.621)	0.047 (0.047-0.047)	0.385 (0.381-0.389)	-0.090	0.928	1	0.000	0.286	0.256	0.029	0.821	0.029	0.286	0.053	0.072	0.021	0.711	0.271	-0.032	0.937	1	0	0.456	0.380	0.047	0.912	0.047	0.456	0.085	0.063	0.029	0.610	0.418
POLE	Panoptes2 with clinical	Panoptes1 with clinical	Panoptes2 with clinical	Independent	0.659 (0.426-0.891)	0.051 (0.049-0.052)	0.485 (0.382-0.588)	0.597 (0.588-0.606)	0.048 (0.047-0.048)	0.464 (0.460-0.469)	-0.059	0.928	1	0.000	0.286	0.500	0.043	0.900	0.043	0.286	0.074	0.072	0.021	0.485	0.393	-0.028	0.937	1	0	0.406	0.468	0.049	0.922	0.049	0.406	0.087	0.063	0.026	0.524	0.437
POLE	Panoptes1	Panoptes1	Panoptes3	Independent	0.659 (0.431-0.887)	0.052 (0.051-0.054)	0.062 (0.023-0.130)	0.594 (0.585-0.604)	0.048 (0.048-0.049)	0.183 (0.179-0.186)	-0.021	0.928	1	0.000	0.857	0.000	0.062	0.000	0.062	0.857	0.117	0.072	0.062	0.990	0.429	-0.011	0.937	1	0	0.783	0.143	0.058	0.907	0.058	0.783	0.107	0.063	0.049	0.853	0.463
POLE	Panoptes4 with clinical	InceptionResnetV2	Panoptes4 with clinical	Independent	0.659 (0.466-0.852)	0.103 (0.102-0.109)	0.196 (0.122-0.289)	0.576 (0.566-0.586)	0.074 (0.074-0.074)	0.269 (0.265-0.273)	0.022	0.928	1	0.000	1.000	0.133	0.082	1.000	0.082	1.000	0.152	0.072	0.072	0.876	0.567	0.012	0.937	1	0	0.848	0.230	0.069	0.958	0.069	0.848	0.127	0.063	0.053	0.775	0.539
POLE	InceptionV2	InceptionV3	InceptionResnetV1	Independent	0.659 (0.448-0.870)	0.050 (0.049-0.052)	0.082 (0.036-0.156)	0.567 (0.558-0.575)	0.057 (0.057-0.057)	0.158 (0.155-0.160)	0.002	0.928	1	0.000	1.000	0.011	0.073	1.000	0.073	1.000	0.136	0.072	0.072	0.990	0.506	-0.009	0.931	1	0	0.834	0.107	0.065	0.897	0.065	0.834	0.121	0.069	0.058	0.889	0.471
POLE	Panoptes2 with clinical	InceptionV3	InceptionResnetV2	Independent	0.659 (0.407-0.911)	0.052 (0.051-0.054)	0.062 (0.023-0.130)	0.554 (0.544-0.564)	0.053 (0.053-0.054)	0.179 (0.176-0.182)	-0.021	0.928	1	0.000	0.857	0.000	0.062	0.000	0.062	0.857	0.117	0.072	0.062	0.990	0.429	-0.007	0.937	1	0	0.815	0.136	0.059	0.917	0.059	0.815	0.111	0.063	0.051	0.861	0.476
POLE	InceptionV1	InceptionV1	InceptionV3	Independent	0.659 (0.413-0.904)	0.120 (0.118-0.125)	0.186 (0.114-0.277)	0.543 (0.534-0.551)	0.077 (0.077-0.078)	0.327 (0.324-0.331)	-0.002	0.928	1	0.000	0.857	0.133	0.071	0.923	0.071	0.857	0.132	0.072	0.062	0.866	0.495	0.011	0.931	1	0	0.762	0.295	0.074	0.943	0.074	0.762	0.136	0.069	0.053	0.709	0.528
POLE	Panoptes3 with clinical	Panoptes3	InceptionV3	Independent	0.659 (0.449-0.868)	0.111 (0.111-0.117)	0.093 (0.043-0.169)	0.541 (0.531-0.551)	0.067 (0.067-0.068)	0.216 (0.212-0.220)	0.003	0.928	1	0.000	1.000	0.022	0.074	1.000	0.074	1.000	0.137	0.072	0.072	0.979	0.511	0.006	0.937	1	0	0.871	0.172	0.066	0.952	0.066	0.871	0.122	0.063	0.055	0.831	0.521
POLE	Panoptes1 with clinical	Panoptes2 with clinical	InceptionResnetV2	Independent	0.657 (0.395-0.919)	0.055 (0.055-0.058)	0.072 (0.030-0.143)	0.618 (0.608-0.627)	0.047 (0.046-0.047)	0.148 (0.145-0.152)	0.000	0.928	1	0.000	1.000	0.000	0.072	NA	0.072	1.000	0.135	0.072	0.072	1.000	0.500	-0.004	0.937	1	0	0.872	0.100	0.061	0.921	0.061	0.872	0.114	0.063	0.055	0.898	0.486
POLE	Panoptes1	Panoptes2	InceptionV2	Independent	0.657 (0.473-0.841)	0.051 (0.050-0.052)	0.124 (0.066-0.206)	0.611 (0.601-0.621)	0.048 (0.047-0.048)	0.141 (0.138-0.144)	-0.012	0.928	1	0.000	0.857	0.067	0.067	0.857	0.067	0.857	0.124	0.072	0.062	0.928	0.462	-0.020	0.937	1	0	0.758	0.100	0.053	0.860	0.053	0.758	0.100	0.063	0.048	0.891	0.429
POLE	Panoptes4 with clinical	InceptionV1	Panoptes3	Independent	0.657 (0.449-0.865)	0.127 (0.129-0.136)	0.258 (0.174-0.357)	0.608 (0.598-0.617)	0.086 (0.085-0.086)	0.337 (0.333-0.341)	0.035	0.928	1	0.000	1.000	0.200	0.089	1.000	0.089	1.000	0.163	0.072	0.072	0.814	0.600	0.022	0.937	1	0	0.821	0.304	0.073	0.962	0.073	0.821	0.135	0.063	0.052	0.704	0.563
POLE	Panoptes1	InceptionV2	InceptionV2	Independent	0.657 (0.422-0.892)	0.052 (0.053-0.055)	0.113 (0.058-0.194)	0.593 (0.584-0.603)	0.051 (0.051-0.051)	0.278 (0.274-0.282)	-0.013	0.928	1	0.000	0.857	0.056	0.066	0.833	0.066	0.857	0.122	0.072	0.062	0.938	0.456	-0.019	0.937	1	0	0.631	0.254	0.054	0.912	0.054	0.631	0.099	0.063	0.040	0.738	0.443
POLE	Panoptes1 with clinical	Panoptes4	InceptionV3	Independent	0.657 (0.499-0.815)	0.051 (0.048-0.051)	0.103 (0.051-0.181)	0.586 (0.577-0.595)	0.049 (0.049-0.049)	0.190 (0.187-0.194)	0.005	0.928	1	0.000	1.000	0.033	0.074	1.000	0.074	1.000	0.139	0.072	0.072	0.969	0.517	-0.006	0.937	1	0	0.810	0.149	0.060	0.921	0.060	0.810	0.112	0.063	0.051	0.849	0.480
POLE	Panoptes1 with clinical	InceptionV1	Panoptes3 with clinical	Independent	0.657 (0.477-0.837)	0.051 (0.049-0.052)	0.093 (0.043-0.169)	0.582 (0.572-0.592)	0.050 (0.049-0.050)	0.179 (0.176-0.182)	0.003	0.928	1	0.000	1.000	0.022	0.074	1.000	0.074	1.000	0.137	0.072	0.072	0.979	0.511	-0.009	0.937	1	0	0.798	0.137	0.058	0.910	0.058	0.798	0.109	0.063	0.050	0.859	0.468
POLE	Panoptes3 with clinical	InceptionV2	Panoptes3	Independent	0.657 (0.497-0.818)	0.097 (0.094-0.099)	0.175 (0.106-0.266)	0.565 (0.556-0.574)	0.072 (0.071-0.072)	0.296 (0.292-0.300)	0.018	0.928	1	0.000	1.000	0.111	0.080	1.000	0.080	1.000	0.149	0.072	0.072	0.897	0.556	0.016	0.937	1	0	0.839	0.260	0.071	0.960	0.071	0.839	0.130	0.063	0.053	0.746	0.550
POLE	Panoptes3 with clinical	InceptionV2	Panoptes4 with clinical	Independent	0.657 (0.470-0.844)	0.104 (0.102-0.108)	0.196 (0.122-0.289)	0.565 (0.555-0.574)	0.071 (0.070-0.071)	0.290 (0.286-0.294)	0.022	0.928	1	0.000	1.000	0.133	0.082	1.000	0.082	1.000	0.152	0.072	0.072	0.876	0.567	0.015	0.937	1	0	0.837	0.253	0.070	0.959	0.070	0.837	0.129	0.063	0.053	0.752	0.545
POLE	Panoptes4	Panoptes2	Panoptes2	Independent	0.657 (0.434-0.880)	0.051 (0.050-0.052)	0.062 (0.023-0.130)	0.564 (0.554-0.574)	0.052 (0.051-0.052)	0.137 (0.134-0.140)	-0.021	0.928	1	0.000	0.857	0.000	0.062	0.000	0.062	0.857	0.117	0.072	0.062	0.990	0.429	-0.008	0.937	1	0	0.857	0.089	0.059	0.902	0.059	0.857	0.111	0.063	0.054	0.908	0.473
POLE	Panoptes3 with clinical	Panoptes3	InceptionV2	Independent	0.657 (0.442-0.873)	0.112 (0.109-0.117)	0.124 (0.066-0.206)	0.554 (0.544-0.564)	0.069 (0.068-0.069)	0.266 (0.263-0.270)	0.008	0.928	1	0.000	1.000	0.056	0.076	1.000	0.076	1.000	0.141	0.072	0.072	0.948	0.528	0.013	0.937	1	0	0.856	0.227	0.069	0.959	0.069	0.856	0.128	0.063	0.054	0.778	0.541
POLE	InceptionResnetV1	InceptionResnetV2	InceptionV2	Independent	0.657 (0.382-0.932)	0.151 (0.145-0.154)	0.124 (0.066-0.206)	0.553 (0.544-0.561)	0.080 (0.079-0.080)	0.189 (0.186-0.192)	0.008	0.928	1	0.000	1.000	0.056	0.076	1.000	0.076	1.000	0.141	0.072	0.072	0.948	0.528	0.001	0.931	1	0	0.871	0.138	0.070	0.935	0.070	0.871	0.130	0.069	0.060	0.862	0.504
POLE	Panoptes3 with clinical	Panoptes3	InceptionV1	Independent	0.657 (0.441-0.874)	0.113 (0.109-0.116)	0.144 (0.081-0.230)	0.552 (0.542-0.562)	0.068 (0.068-0.068)	0.290 (0.286-0.294)	0.012	0.928	1	0.000	1.000	0.078	0.078	1.000	0.078	1.000	0.144	0.072	0.072	0.928	0.539	0.016	0.937	1	0	0.845	0.253	0.071	0.961	0.071	0.845	0.130	0.063	0.053	0.753	0.549
POLE	Panoptes1 with clinical	InceptionResnetV1	InceptionV1	Independent	0.656 (0.453-0.858)	0.051 (0.050-0.053)	0.103 (0.051-0.181)	0.658 (0.649-0.667)	0.043 (0.043-0.044)	0.146 (0.143-0.149)	0.005	0.928	1	0.000	1.000	0.033	0.074	1.000	0.074	1.000	0.139	0.072	0.072	0.969	0.517	-0.012	0.937	1	0	0.808	0.102	0.057	0.888	0.057	0.808	0.106	0.063	0.051	0.892	0.455
POLE	Panoptes1 with clinical	InceptionResnetV1	Panoptes4 with clinical	Independent	0.656 (0.477-0.834)	0.051 (0.051-0.053)	0.082 (0.036-0.156)	0.639 (0.630-0.648)	0.045 (0.044-0.045)	0.146 (0.143-0.150)	0.002	0.928	1	0.000	1.000	0.011	0.073	1.000	0.073	1.000	0.136	0.072	0.072	0.990	0.506	-0.012	0.937	1	0	0.811	0.102	0.057	0.889	0.057	0.811	0.107	0.063	0.051	0.893	0.456
POLE	Panoptes1 with clinical	Panoptes2 with clinical	Panoptes1	Independent	0.656 (0.450-0.861)	0.050 (0.050-0.052)	0.082 (0.036-0.156)	0.631 (0.621-0.640)	0.045 (0.045-0.046)	0.133 (0.130-0.136)	0.002	0.928	1	0.000	1.000	0.011	0.073	1.000	0.073	1.000	0.136	0.072	0.072	0.990	0.506	-0.006	0.937	1	0	0.870	0.083	0.060	0.905	0.060	0.870	0.112	0.063	0.055	0.914	0.477
POLE	Panoptes2	Panoptes4 with clinical	Panoptes2	Independent	0.656 (0.407-0.904)	0.054 (0.054-0.056)	0.082 (0.036-0.156)	0.630 (0.621-0.640)	0.046 (0.046-0.046)	0.116 (0.113-0.119)	0.002	0.928	1	0.000	1.000	0.011	0.073	1.000	0.073	1.000	0.136	0.072	0.072	0.990	0.506	-0.007	0.937	1	0	0.880	0.065	0.059	0.889	0.059	0.880	0.111	0.063	0.055	0.932	0.472
POLE	Panoptes2	InceptionV2	InceptionResnetV1	Independent	0.656 (0.483-0.828)	0.051 (0.049-0.052)	0.103 (0.051-0.181)	0.623 (0.614-0.633)	0.046 (0.046-0.046)	0.239 (0.235-0.242)	-0.015	0.928	1	0.000	0.857	0.044	0.065	0.800	0.065	0.857	0.121	0.072	0.062	0.948	0.451	-0.023	0.937	1	0	0.641	0.212	0.052	0.898	0.052	0.641	0.096	0.063	0.040	0.779	0.426
POLE	Panoptes4 with clinical	InceptionV2	InceptionV2	Independent	0.656 (0.455-0.856)	0.090 (0.088-0.093)	0.299 (0.210-0.400)	0.618 (0.608-0.627)	0.096 (0.094-0.096)	0.383 (0.379-0.387)	0.045	0.928	1	0.000	1.000	0.244	0.093	1.000	0.093	1.000	0.171	0.072	0.072	0.773	0.622	0.033	0.937	1	0	0.824	0.353	0.079	0.968	0.079	0.824	0.144	0.063	0.052	0.658	0.589
POLE	Panoptes1 with clinical	Panoptes4	Panoptes1	Independent	0.656 (0.484-0.827)	0.050 (0.049-0.052)	0.093 (0.043-0.169)	0.614 (0.605-0.623)	0.046 (0.046-0.047)	0.146 (0.143-0.149)	0.003	0.928	1	0.000	1.000	0.022	0.074	1.000	0.074	1.000	0.137	0.072	0.072	0.979	0.511	-0.002	0.937	1	0	0.892	0.096	0.062	0.930	0.062	0.892	0.116	0.063	0.056	0.903	0.494
POLE	Panoptes2 with clinical	InceptionResnetV2	Panoptes1 with clinical	Independent	0.656 (0.473-0.838)	0.051 (0.050-0.052)	0.361 (0.266-0.465)	0.610 (0.601-0.619)	0.047 (0.046-0.047)	0.413 (0.409-0.417)	-0.047	0.928	1	0.000	0.429	0.356	0.049	0.889	0.049	0.429	0.088	0.072	0.031	0.629	0.392	-0.032	0.937	1	0	0.433	0.412	0.047	0.915	0.047	0.433	0.085	0.063	0.027	0.578	0.422
POLE	Panoptes1	Panoptes2 with clinical	InceptionV3	Independent	0.656 (0.458-0.853)	0.050 (0.049-0.051)	0.093 (0.043-0.169)	0.595 (0.585-0.604)	0.049 (0.049-0.049)	0.241 (0.238-0.245)	-0.016	0.928	1	0.000	0.857	0.033	0.065	0.750	0.065	0.857	0.120	0.072	0.062	0.959	0.445	-0.015	0.937	1	0	0.697	0.211	0.056	0.912	0.056	0.697	0.103	0.063	0.044	0.783	0.454
POLE	Panoptes1	Panoptes2	InceptionV3	Independent	0.656 (0.481-0.830)	0.051 (0.050-0.053)	0.093 (0.043-0.169)	0.593 (0.583-0.603)	0.049 (0.049-0.049)	0.185 (0.182-0.189)	-0.016	0.928	1	0.000	0.857	0.033	0.065	0.750	0.065	0.857	0.120	0.072	0.062	0.959	0.445	-0.011	0.937	1	0	0.777	0.146	0.057	0.907	0.057	0.777	0.107	0.063	0.049	0.849	0.461
POLE	InceptionResnetV2	Panoptes4 with clinical	Panoptes1 with clinical	Independent	0.656 (0.480-0.831)	0.050 (0.049-0.052)	0.402 (0.304-0.507)	0.585 (0.575-0.595)	0.049 (0.049-0.050)	0.435 (0.431-0.439)	-0.040	0.928	1	0.000	0.429	0.400	0.053	0.900	0.053	0.429	0.094	0.072	0.031	0.588	0.414	-0.028	0.937	1	0	0.434	0.435	0.049	0.920	0.049	0.434	0.088	0.063	0.027	0.557	0.435
POLE	Panoptes4 with clinical	InceptionResnetV2	InceptionResnetV2	Independent	0.656 (0.474-0.837)	0.097 (0.095-0.100)	0.103 (0.051-0.181)	0.580 (0.570-0.589)	0.078 (0.077-0.078)	0.194 (0.190-0.197)	0.005	0.928	1	0.000	1.000	0.033	0.074	1.000	0.074	1.000	0.139	0.072	0.072	0.969	0.517	0.010	0.937	1	0	0.926	0.145	0.068	0.967	0.068	0.926	0.126	0.063	0.058	0.860	0.535
POLE	Panoptes2 with clinical	Panoptes1 with clinical	Panoptes1	Independent	0.656 (0.423-0.888)	0.051 (0.051-0.053)	0.196 (0.122-0.289)	0.573 (0.564-0.582)	0.050 (0.050-0.050)	0.285 (0.281-0.288)	-0.046	0.928	1	0.000	0.571	0.167	0.051	0.833	0.051	0.571	0.093	0.072	0.041	0.814	0.369	-0.008	0.937	1	0	0.698	0.257	0.059	0.927	0.059	0.698	0.109	0.063	0.044	0.740	0.477
POLE	Panoptes4	Panoptes4 with clinical	Panoptes2 with clinical	Independent	0.656 (0.438-0.874)	0.051 (0.050-0.053)	0.268 (0.183-0.368)	0.573 (0.563-0.582)	0.050 (0.050-0.051)	0.377 (0.373-0.381)	-0.035	0.928	1	0.000	0.571	0.244	0.056	0.880	0.056	0.571	0.101	0.072	0.041	0.742	0.408	-0.015	0.937	1	0	0.555	0.365	0.055	0.924	0.055	0.555	0.101	0.063	0.035	0.630	0.460
POLE	InceptionV3	InceptionV3	Panoptes2 with clinical	Independent	0.656 (0.451-0.860)	0.051 (0.051-0.054)	0.082 (0.036-0.156)	0.545 (0.535-0.555)	0.053 (0.053-0.054)	0.287 (0.283-0.291)	0.002	0.928	1	0.000	1.000	0.011	0.073	1.000	0.073	1.000	0.136	0.072	0.072	0.990	0.506	-0.007	0.937	1	0	0.698	0.260	0.059	0.928	0.059	0.698	0.110	0.063	0.044	0.738	0.479
POLE	Panoptes4	Panoptes2	Panoptes3 with clinical	Independent	0.656 (0.427-0.884)	0.051 (0.050-0.053)	0.134 (0.073-0.218)	0.532 (0.523-0.542)	0.055 (0.055-0.055)	0.316 (0.312-0.320)	-0.031	0.928	1	0.000	0.714	0.089	0.057	0.800	0.057	0.714	0.106	0.072	0.052	0.897	0.402	0.000	0.937	1	0	0.712	0.289	0.063	0.937	0.063	0.712	0.116	0.063	0.045	0.711	0.500
POLE	Panoptes2	Panoptes4 with clinical	Panoptes1	Independent	0.654 (0.410-0.897)	0.053 (0.053-0.056)	0.124 (0.066-0.206)	0.611 (0.601-0.620)	0.047 (0.047-0.047)	0.156 (0.153-0.160)	0.008	0.928	1	0.000	1.000	0.056	0.076	1.000	0.076	1.000	0.141	0.072	0.072	0.948	0.528	-0.009	0.937	1	0	0.824	0.112	0.059	0.904	0.059	0.824	0.109	0.063	0.052	0.884	0.468
POLE	Panoptes1 with clinical	Panoptes4	InceptionV1	Independent	0.654 (0.496-0.812)	0.051 (0.051-0.053)	0.155 (0.089-0.242)	0.605 (0.596-0.614)	0.047 (0.047-0.047)	0.200 (0.197-0.204)	0.014	0.928	1	0.000	1.000	0.089	0.079	1.000	0.079	1.000	0.146	0.072	0.072	0.918	0.544	-0.004	0.937	1	0	0.818	0.159	0.061	0.928	0.061	0.818	0.114	0.063	0.051	0.840	0.488
POLE	Panoptes4 with clinical	InceptionResnetV2	Panoptes3 with clinical	Independent	0.654 (0.460-0.848)	0.101 (0.101-0.107)	0.134 (0.073-0.218)	0.591 (0.582-0.601)	0.078 (0.077-0.078)	0.270 (0.266-0.274)	0.010	0.928	1	0.000	1.000	0.067	0.077	1.000	0.077	1.000	0.143	0.072	0.072	0.938	0.533	0.016	0.937	1	0	0.871	0.229	0.070	0.964	0.070	0.871	0.130	0.063	0.055	0.777	0.550
POLE	Panoptes1 with clinical	Panoptes3	InceptionV3	Independent	0.654 (0.447-0.861)	0.052 (0.053-0.056)	0.072 (0.030-0.143)	0.588 (0.579-0.598)	0.049 (0.049-0.049)	0.148 (0.145-0.151)	0.000	0.928	1	0.000	1.000	0.000	0.072	NA	0.072	1.000	0.135	0.072	0.072	1.000	0.500	-0.006	0.937	1	0	0.853	0.101	0.060	0.911	0.060	0.853	0.112	0.063	0.054	0.896	0.477
POLE	Panoptes4	Panoptes2	Panoptes3	Independent	0.654 (0.426-0.882)	0.051 (0.051-0.053)	0.155 (0.089-0.242)	0.536 (0.526-0.546)	0.054 (0.054-0.055)	0.273 (0.269-0.277)	-0.028	0.928	1	0.000	0.714	0.111	0.059	0.833	0.059	0.714	0.109	0.072	0.052	0.876	0.413	-0.002	0.937	1	0	0.748	0.241	0.062	0.935	0.062	0.748	0.115	0.063	0.047	0.758	0.495
POLE	Panoptes4	Panoptes4	InceptionResnetV2	Independent	0.654 (0.450-0.858)	0.051 (0.051-0.054)	0.155 (0.089-0.242)	0.529 (0.519-0.538)	0.056 (0.055-0.056)	0.290 (0.286-0.294)	-0.007	0.928	1	0.000	0.857	0.100	0.069	0.900	0.069	0.857	0.128	0.072	0.062	0.897	0.479	-0.001	0.937	1	0	0.731	0.260	0.062	0.935	0.062	0.731	0.115	0.063	0.046	0.739	0.496
POLE	Panoptes2 with clinical	InceptionResnetV2	Panoptes2 with clinical	Independent	0.652 (0.497-0.808)	0.051 (0.051-0.054)	0.278 (0.192-0.379)	0.626 (0.617-0.635)	0.045 (0.045-0.045)	0.340 (0.336-0.344)	-0.008	0.928	1	0.000	0.714	0.244	0.068	0.917	0.068	0.714	0.125	0.072	0.052	0.753	0.479	-0.028	0.937	1	0	0.521	0.328	0.049	0.911	0.049	0.521	0.090	0.063	0.033	0.663	0.424
POLE	Panoptes1	Panoptes2 with clinical	Panoptes4 with clinical	Independent	0.652 (0.440-0.865)	0.051 (0.051-0.053)	0.144 (0.081-0.230)	0.618 (0.608-0.628)	0.048 (0.048-0.048)	0.233 (0.230-0.237)	-0.009	0.928	1	0.000	0.857	0.089	0.068	0.889	0.068	0.857	0.126	0.072	0.062	0.907	0.473	-0.027	0.937	1	0	0.624	0.207	0.050	0.892	0.050	0.624	0.093	0.063	0.039	0.782	0.416
POLE	Panoptes4 with clinical	InceptionV2	InceptionV1	Independent	0.652 (0.450-0.855)	0.126 (0.119-0.128)	0.320 (0.229-0.422)	0.616 (0.606-0.626)	0.094 (0.093-0.095)	0.389 (0.385-0.393)	0.050	0.928	1	0.000	1.000	0.267	0.096	1.000	0.096	1.000	0.175	0.072	0.072	0.753	0.633	0.033	0.937	1	0	0.816	0.361	0.079	0.967	0.079	0.816	0.144	0.063	0.051	0.651	0.588
POLE	Panoptes1 with clinical	Panoptes3	Panoptes3	Independent	0.652 (0.485-0.820)	0.051 (0.049-0.052)	0.072 (0.030-0.143)	0.615 (0.606-0.623)	0.046 (0.046-0.046)	0.140 (0.137-0.143)	0.000	0.928	1	0.000	1.000	0.000	0.072	NA	0.072	1.000	0.135	0.072	0.072	1.000	0.500	-0.004	0.937	1	0	0.882	0.090	0.061	0.920	0.061	0.882	0.114	0.063	0.055	0.908	0.486
POLE	Panoptes1 with clinical	Panoptes4	Panoptes4	Independent	0.652 (0.460-0.845)	0.051 (0.049-0.052)	0.093 (0.043-0.169)	0.613 (0.603-0.623)	0.047 (0.047-0.047)	0.158 (0.155-0.161)	0.003	0.928	1	0.000	1.000	0.022	0.074	1.000	0.074	1.000	0.137	0.072	0.072	0.979	0.511	-0.007	0.937	1	0	0.834	0.113	0.059	0.910	0.059	0.834	0.111	0.063	0.052	0.884	0.473
POLE	Panoptes2 with clinical	Panoptes3	InceptionV1	Independent	0.652 (0.505-0.800)	0.052 (0.051-0.053)	0.227 (0.148-0.323)	0.604 (0.595-0.613)	0.047 (0.047-0.047)	0.373 (0.369-0.377)	0.006	0.928	1	0.000	0.857	0.178	0.075	0.941	0.075	0.857	0.138	0.072	0.062	0.825	0.517	-0.021	0.937	1	0	0.530	0.363	0.053	0.920	0.053	0.530	0.096	0.063	0.033	0.631	0.446
POLE	Panoptes1 with clinical	Panoptes4	InceptionV2	Independent	0.652 (0.492-0.813)	0.051 (0.050-0.053)	0.144 (0.081-0.230)	0.603 (0.594-0.612)	0.047 (0.047-0.047)	0.155 (0.151-0.158)	0.012	0.928	1	0.000	1.000	0.078	0.078	1.000	0.078	1.000	0.144	0.072	0.072	0.928	0.539	-0.004	0.937	1	0	0.865	0.107	0.061	0.922	0.061	0.865	0.114	0.063	0.054	0.891	0.486
POLE	Panoptes2 with clinical	Panoptes3	InceptionV2	Independent	0.652 (0.504-0.801)	0.052 (0.050-0.053)	0.175 (0.106-0.266)	0.601 (0.593-0.610)	0.047 (0.047-0.047)	0.332 (0.328-0.337)	-0.003	0.928	1	0.000	0.857	0.122	0.071	0.917	0.071	0.857	0.130	0.072	0.062	0.876	0.490	-0.020	0.937	1	0	0.575	0.316	0.053	0.917	0.053	0.575	0.098	0.063	0.036	0.677	0.445
POLE	Panoptes1	Panoptes4	InceptionV2	Independent	0.652 (0.456-0.848)	0.051 (0.050-0.052)	0.165 (0.097-0.254)	0.596 (0.586-0.606)	0.049 (0.049-0.049)	0.219 (0.215-0.222)	-0.027	0.928	1	0.000	0.714	0.122	0.060	0.846	0.060	0.714	0.110	0.072	0.052	0.866	0.418	-0.021	0.937	1	0	0.677	0.188	0.053	0.897	0.053	0.677	0.098	0.063	0.043	0.804	0.432
POLE	Panoptes4 with clinical	InceptionV2	InceptionV3	Independent	0.652 (0.456-0.849)	0.124 (0.121-0.128)	0.165 (0.097-0.254)	0.592 (0.582-0.601)	0.084 (0.083-0.084)	0.284 (0.280-0.288)	0.016	0.928	1	0.000	1.000	0.100	0.080	1.000	0.080	1.000	0.147	0.072	0.072	0.907	0.550	0.016	0.937	1	0	0.854	0.246	0.070	0.962	0.070	0.854	0.130	0.063	0.054	0.760	0.550
POLE	Panoptes4	InceptionResnetV1	InceptionResnetV2	Independent	0.652 (0.456-0.848)	0.051 (0.050-0.053)	0.093 (0.043-0.169)	0.560 (0.550-0.569)	0.052 (0.051-0.052)	0.240 (0.236-0.244)	-0.016	0.928	1	0.000	0.857	0.033	0.065	0.750	0.065	0.857	0.120	0.072	0.062	0.959	0.445	-0.008	0.937	1	0	0.741	0.207	0.059	0.922	0.059	0.741	0.109	0.063	0.046	0.790	0.474
POLE	Panoptes4	Panoptes4 with clinical	InceptionResnetV2	Independent	0.652 (0.448-0.856)	0.051 (0.051-0.053)	0.144 (0.081-0.230)	0.534 (0.525-0.544)	0.054 (0.054-0.054)	0.259 (0.255-0.262)	-0.009	0.928	1	0.000	0.857	0.089	0.068	0.889	0.068	0.857	0.126	0.072	0.062	0.907	0.473	-0.002	0.937	1	0	0.764	0.225	0.062	0.934	0.062	0.764	0.115	0.063	0.048	0.775	0.494
POLE	Panoptes1 with clinical	InceptionResnetV1	InceptionV2	Independent	0.651 (0.448-0.853)	0.051 (0.051-0.054)	0.093 (0.043-0.169)	0.656 (0.647-0.665)	0.043 (0.043-0.044)	0.132 (0.129-0.135)	0.003	0.928	1	0.000	1.000	0.022	0.074	1.000	0.074	1.000	0.137	0.072	0.072	0.979	0.511	-0.011	0.937	1	0	0.832	0.085	0.057	0.883	0.057	0.832	0.107	0.063	0.052	0.910	0.458
POLE	InceptionResnetV2	InceptionResnetV1	Panoptes2 with clinical	Independent	0.651 (0.489-0.812)	0.051 (0.050-0.052)	0.289 (0.201-0.390)	0.630 (0.621-0.639)	0.045 (0.045-0.046)	0.345 (0.341-0.349)	-0.031	0.928	1	0.000	0.571	0.267	0.057	0.889	0.057	0.571	0.104	0.072	0.041	0.722	0.419	-0.035	0.937	1	0	0.478	0.336	0.046	0.905	0.046	0.478	0.084	0.063	0.030	0.652	0.407
POLE	Panoptes1	InceptionResnetV2	Panoptes1 with clinical	Independent	0.651 (0.468-0.834)	0.051 (0.050-0.053)	0.186 (0.114-0.277)	0.616 (0.606-0.626)	0.047 (0.047-0.048)	0.294 (0.290-0.298)	-0.002	0.928	1	0.000	0.857	0.133	0.071	0.923	0.071	0.857	0.132	0.072	0.062	0.866	0.495	-0.028	0.937	1	0	0.563	0.276	0.050	0.904	0.050	0.563	0.091	0.063	0.035	0.714	0.419
POLE	Panoptes3	InceptionResnetV1	InceptionResnetV1	Independent	0.651 (0.450-0.851)	0.052 (0.050-0.053)	0.082 (0.036-0.156)	0.600 (0.591-0.609)	0.047 (0.047-0.048)	0.147 (0.144-0.150)	0.002	0.928	1	0.000	1.000	0.011	0.073	1.000	0.073	1.000	0.136	0.072	0.072	0.990	0.506	-0.008	0.937	1	0	0.845	0.100	0.059	0.906	0.059	0.845	0.111	0.063	0.053	0.896	0.472
POLE	Panoptes1	Panoptes4	InceptionV1	Independent	0.651 (0.458-0.843)	0.051 (0.049-0.051)	0.206 (0.131-0.300)	0.598 (0.588-0.608)	0.049 (0.049-0.049)	0.269 (0.265-0.273)	-0.020	0.928	1	0.000	0.714	0.167	0.062	0.882	0.062	0.714	0.115	0.072	0.052	0.825	0.440	-0.018	0.937	1	0	0.644	0.244	0.054	0.911	0.054	0.644	0.100	0.063	0.041	0.749	0.444
POLE	Panoptes1	InceptionV2	InceptionV1	Independent	0.651 (0.414-0.888)	0.054 (0.052-0.055)	0.113 (0.058-0.194)	0.596 (0.586-0.606)	0.051 (0.051-0.051)	0.289 (0.285-0.293)	-0.013	0.928	1	0.000	0.857	0.056	0.066	0.833	0.066	0.857	0.122	0.072	0.062	0.938	0.456	-0.021	0.937	1	0	0.606	0.268	0.053	0.910	0.053	0.606	0.097	0.063	0.038	0.724	0.437
POLE	Panoptes1	Panoptes1 with clinical	Panoptes1 with clinical	Independent	0.651 (0.431-0.871)	0.051 (0.049-0.052)	0.423 (0.323-0.527)	0.594 (0.584-0.605)	0.049 (0.049-0.050)	0.451 (0.447-0.455)	-0.036	0.928	1	0.000	0.429	0.422	0.055	0.905	0.055	0.429	0.097	0.072	0.031	0.567	0.425	-0.033	0.937	1	0	0.395	0.455	0.046	0.918	0.046	0.395	0.083	0.063	0.025	0.536	0.425
POLE	Panoptes1 with clinical	InceptionV2	InceptionResnetV2	Independent	0.651 (0.411-0.891)	0.081 (0.071-0.079)	0.072 (0.030-0.143)	0.584 (0.574-0.593)	0.050 (0.049-0.050)	0.129 (0.126-0.132)	0.000	0.928	1	0.000	1.000	0.000	0.072	NA	0.072	1.000	0.135	0.072	0.072	1.000	0.500	-0.006	0.937	1	0	0.876	0.079	0.060	0.905	0.060	0.876	0.112	0.063	0.055	0.918	0.477
POLE	Panoptes2 with clinical	Panoptes3	InceptionV3	Independent	0.651 (0.509-0.792)	0.052 (0.050-0.053)	0.124 (0.066-0.206)	0.580 (0.570-0.589)	0.049 (0.049-0.050)	0.269 (0.265-0.273)	0.008	0.928	1	0.000	1.000	0.056	0.076	1.000	0.076	1.000	0.141	0.072	0.072	0.948	0.528	-0.011	0.937	1	0	0.689	0.241	0.057	0.920	0.057	0.689	0.106	0.063	0.043	0.755	0.465
POLE	Panoptes3	Panoptes2	InceptionResnetV1	Independent	0.651 (0.462-0.840)	0.051 (0.050-0.053)	0.082 (0.036-0.156)	0.576 (0.567-0.586)	0.050 (0.050-0.050)	0.128 (0.125-0.131)	0.002	0.928	1	0.000	1.000	0.011	0.073	1.000	0.073	1.000	0.136	0.072	0.072	0.990	0.506	-0.004	0.937	1	0	0.891	0.077	0.061	0.913	0.061	0.891	0.114	0.063	0.056	0.921	0.484
POLE	InceptionResnetV2	InceptionV1	InceptionResnetV1	Independent	0.651 (0.472-0.830)	0.051 (0.049-0.051)	0.237 (0.157-0.334)	0.563 (0.555-0.571)	0.056 (0.056-0.057)	0.315 (0.311-0.318)	0.008	0.928	1	0.000	0.857	0.189	0.076	0.944	0.076	0.857	0.140	0.072	0.062	0.814	0.523	-0.008	0.931	1	0	0.667	0.289	0.065	0.921	0.065	0.667	0.119	0.069	0.046	0.708	0.478
POLE	Panoptes4	Panoptes3 with clinical	InceptionResnetV2	Independent	0.651 (0.447-0.855)	0.051 (0.050-0.053)	0.155 (0.089-0.242)	0.483 (0.473-0.492)	0.057 (0.057-0.057)	0.262 (0.258-0.266)	-0.007	0.928	1	0.000	0.857	0.100	0.069	0.900	0.069	0.857	0.128	0.072	0.062	0.897	0.479	-0.002	0.937	1	0	0.756	0.229	0.062	0.933	0.062	0.756	0.114	0.063	0.048	0.770	0.492
POLE	Panoptes1 with clinical	Panoptes1 with clinical	Panoptes1 with clinical	Independent	0.649 (0.451-0.848)	0.051 (0.050-0.052)	0.268 (0.183-0.368)	0.595 (0.586-0.604)	0.049 (0.048-0.049)	0.359 (0.354-0.363)	-0.061	0.928	1	0.000	0.429	0.256	0.043	0.852	0.043	0.429	0.078	0.072	0.031	0.722	0.342	-0.025	0.937	1	0	0.522	0.348	0.051	0.916	0.051	0.522	0.093	0.063	0.033	0.644	0.435
POLE	InceptionResnetV2	Panoptes4	Panoptes2	Independent	0.649 (0.461-0.837)	0.051 (0.048-0.051)	0.144 (0.081-0.230)	0.592 (0.582-0.602)	0.049 (0.049-0.049)	0.160 (0.157-0.163)	-0.009	0.928	1	0.000	0.857	0.089	0.068	0.889	0.068	0.857	0.126	0.072	0.062	0.907	0.473	-0.007	0.937	1	0	0.835	0.115	0.060	0.912	0.060	0.835	0.111	0.063	0.052	0.882	0.475
POLE	InceptionResnetV2	InceptionResnetV1	InceptionResnetV2	Independent	0.649 (0.461-0.837)	0.052 (0.050-0.052)	0.134 (0.073-0.218)	0.584 (0.576-0.591)	0.054 (0.054-0.054)	0.209 (0.206-0.212)	0.010	0.928	1	0.000	1.000	0.067	0.077	1.000	0.077	1.000	0.143	0.072	0.072	0.938	0.533	-0.009	0.931	1	0	0.780	0.166	0.065	0.910	0.065	0.780	0.120	0.069	0.054	0.830	0.473
POLE	Panoptes2 with clinical	InceptionV2	Panoptes4 with clinical	Independent	0.649 (0.474-0.825)	0.051 (0.049-0.052)	0.330 (0.238-0.433)	0.579 (0.570-0.589)	0.050 (0.050-0.050)	0.376 (0.372-0.380)	-0.024	0.928	1	0.000	0.571	0.311	0.061	0.903	0.061	0.571	0.110	0.072	0.041	0.680	0.441	-0.024	0.937	1	0	0.509	0.367	0.051	0.918	0.051	0.509	0.093	0.063	0.032	0.625	0.438
POLE	Panoptes1 with clinical	InceptionV3	InceptionResnetV2	Independent	0.649 (0.398-0.901)	0.081 (0.076-0.082)	0.072 (0.030-0.143)	0.567 (0.557-0.577)	0.052 (0.051-0.052)	0.099 (0.097-0.102)	0.000	0.928	1	0.000	1.000	0.000	0.072	NA	0.072	1.000	0.135	0.072	0.072	1.000	0.500	-0.004	0.937	1	0	0.923	0.044	0.061	0.895	0.061	0.923	0.114	0.063	0.058	0.954	0.483
POLE	InceptionResnetV1	InceptionResnetV2	InceptionV1	Independent	0.649 (0.375-0.924)	0.146 (0.134-0.145)	0.144 (0.081-0.230)	0.550 (0.542-0.559)	0.080 (0.079-0.080)	0.221 (0.218-0.224)	0.012	0.928	1	0.000	1.000	0.078	0.078	1.000	0.078	1.000	0.144	0.072	0.072	0.928	0.539	0.003	0.931	1	0	0.846	0.174	0.071	0.938	0.071	0.846	0.131	0.069	0.059	0.827	0.510
POLE	InceptionResnetV2	InceptionResnetV1	Panoptes1	Independent	0.648 (0.475-0.820)	0.051 (0.050-0.053)	0.144 (0.081-0.230)	0.620 (0.611-0.629)	0.046 (0.046-0.046)	0.183 (0.180-0.187)	0.012	0.928	1	0.000	1.000	0.078	0.078	1.000	0.078	1.000	0.144	0.072	0.072	0.928	0.539	-0.008	0.937	1	0	0.802	0.142	0.059	0.914	0.059	0.802	0.110	0.063	0.050	0.855	0.472
POLE	Panoptes2	Panoptes2	Panoptes4	Independent	0.648 (0.404-0.891)	0.056 (0.056-0.059)	0.124 (0.066-0.206)	0.616 (0.606-0.627)	0.050 (0.050-0.050)	0.166 (0.163-0.169)	0.008	0.928	1	0.000	1.000	0.056	0.076	1.000	0.076	1.000	0.141	0.072	0.072	0.948	0.528	-0.013	0.937	1	0	0.781	0.125	0.056	0.895	0.056	0.781	0.105	0.063	0.049	0.870	0.453
POLE	Panoptes2 with clinical	InceptionResnetV2	Panoptes4	Independent	0.648 (0.458-0.837)	0.051 (0.049-0.052)	0.144 (0.081-0.230)	0.605 (0.596-0.614)	0.047 (0.047-0.047)	0.235 (0.231-0.238)	-0.009	0.928	1	0.000	0.857	0.089	0.068	0.889	0.068	0.857	0.126	0.072	0.062	0.907	0.473	-0.010	0.937	1	0	0.733	0.201	0.058	0.918	0.058	0.733	0.107	0.063	0.046	0.795	0.467
POLE	Panoptes1 with clinical	Panoptes1 with clinical	Panoptes2 with clinical	Independent	0.648 (0.407-0.889)	0.053 (0.052-0.055)	0.175 (0.106-0.266)	0.605 (0.595-0.614)	0.047 (0.047-0.048)	0.280 (0.276-0.284)	-0.025	0.928	1	0.000	0.714	0.133	0.060	0.857	0.060	0.714	0.111	0.072	0.052	0.856	0.424	-0.019	0.937	1	0	0.630	0.256	0.054	0.912	0.054	0.630	0.099	0.063	0.040	0.737	0.443
POLE	Panoptes1	Panoptes1 with clinical	Panoptes2 with clinical	Independent	0.648 (0.405-0.890)	0.052 (0.051-0.054)	0.351 (0.256-0.454)	0.603 (0.593-0.613)	0.049 (0.049-0.049)	0.364 (0.360-0.368)	-0.020	0.928	1	0.000	0.571	0.333	0.062	0.909	0.062	0.571	0.113	0.072	0.041	0.660	0.452	-0.032	0.937	1	0	0.477	0.356	0.047	0.910	0.047	0.477	0.086	0.063	0.030	0.633	0.417
POLE	Panoptes2	Panoptes4	Panoptes1 with clinical	Independent	0.648 (0.414-0.882)	0.054 (0.056-0.058)	0.351 (0.256-0.454)	0.594 (0.584-0.604)	0.049 (0.049-0.050)	0.453 (0.449-0.458)	-0.080	0.928	1	0.000	0.286	0.356	0.033	0.865	0.033	0.286	0.060	0.072	0.021	0.619	0.321	-0.031	0.937	1	0	0.406	0.457	0.048	0.920	0.048	0.406	0.085	0.063	0.025	0.535	0.431
POLE	InceptionV3	InceptionResnetV1	Panoptes2	Independent	0.648 (0.441-0.854)	0.051 (0.051-0.053)	0.072 (0.030-0.143)	0.593 (0.583-0.603)	0.049 (0.049-0.049)	0.159 (0.156-0.162)	0.000	0.928	1	0.000	1.000	0.000	0.072	NA	0.072	1.000	0.135	0.072	0.072	1.000	0.500	-0.011	0.937	1	0	0.804	0.116	0.057	0.898	0.057	0.804	0.107	0.063	0.051	0.879	0.460
POLE	Panoptes2 with clinical	InceptionResnetV2	InceptionResnetV2	Independent	0.648 (0.429-0.866)	0.052 (0.051-0.054)	0.113 (0.058-0.194)	0.581 (0.572-0.590)	0.049 (0.049-0.049)	0.213 (0.209-0.216)	0.007	0.928	1	0.000	1.000	0.044	0.075	1.000	0.075	1.000	0.140	0.072	0.072	0.959	0.522	-0.009	0.937	1	0	0.768	0.175	0.059	0.919	0.059	0.768	0.109	0.063	0.048	0.821	0.472
POLE	Panoptes1	InceptionV2	InceptionV3	Independent	0.648 (0.410-0.886)	0.054 (0.053-0.055)	0.072 (0.030-0.143)	0.569 (0.560-0.579)	0.052 (0.052-0.052)	0.237 (0.233-0.240)	0.000	0.928	1	0.000	1.000	0.000	0.072	NA	0.072	1.000	0.135	0.072	0.072	1.000	0.500	-0.010	0.937	1	0	0.732	0.203	0.058	0.919	0.058	0.732	0.107	0.063	0.046	0.793	0.468
POLE	Panoptes2 with clinical	Panoptes1 with clinical	Panoptes3	Independent	0.648 (0.445-0.850)	0.051 (0.049-0.052)	0.330 (0.238-0.433)	0.560 (0.551-0.569)	0.051 (0.051-0.051)	0.377 (0.373-0.382)	-0.052	0.928	1	0.000	0.429	0.322	0.047	0.879	0.047	0.429	0.085	0.072	0.031	0.660	0.375	-0.005	0.937	1	0	0.610	0.362	0.060	0.933	0.060	0.610	0.110	0.063	0.038	0.636	0.486
POLE	InceptionV3	Panoptes4 with clinical	Panoptes1 with clinical	Independent	0.648 (0.425-0.871)	0.052 (0.051-0.054)	0.392 (0.294-0.496)	0.559 (0.549-0.569)	0.053 (0.053-0.053)	0.428 (0.423-0.432)	-0.074	0.928	1	0.000	0.286	0.400	0.036	0.878	0.036	0.286	0.063	0.072	0.021	0.577	0.343	-0.016	0.937	1	0	0.499	0.423	0.055	0.926	0.055	0.499	0.099	0.063	0.031	0.572	0.461
POLE	Panoptes4	Panoptes4	Panoptes1 with clinical	Independent	0.648 (0.397-0.899)	0.054 (0.052-0.056)	0.474 (0.372-0.578)	0.547 (0.538-0.557)	0.053 (0.053-0.054)	0.506 (0.501-0.510)	-0.061	0.928	1	0.000	0.286	0.489	0.042	0.898	0.042	0.286	0.073	0.072	0.021	0.495	0.387	-0.017	0.937	1	0	0.417	0.512	0.054	0.929	0.054	0.417	0.096	0.063	0.026	0.484	0.464
POLE	InceptionResnetV1	InceptionResnetV2	InceptionV3	Independent	0.648 (0.373-0.923)	0.147 (0.144-0.153)	0.082 (0.036-0.156)	0.544 (0.536-0.553)	0.078 (0.078-0.078)	0.215 (0.212-0.218)	0.002	0.928	1	0.000	1.000	0.011	0.073	1.000	0.073	1.000	0.136	0.072	0.072	0.990	0.506	0.006	0.931	1	0	0.868	0.166	0.072	0.944	0.072	0.868	0.133	0.069	0.060	0.836	0.517
POLE	Panoptes4	InceptionV3	Panoptes2 with clinical	Independent	0.648 (0.439-0.857)	0.051 (0.050-0.053)	0.165 (0.097-0.254)	0.537 (0.527-0.547)	0.055 (0.055-0.055)	0.308 (0.304-0.312)	-0.005	0.928	1	0.000	0.857	0.111	0.070	0.909	0.070	0.857	0.129	0.072	0.062	0.887	0.484	-0.008	0.937	1	0	0.667	0.284	0.059	0.927	0.059	0.667	0.108	0.063	0.042	0.712	0.475
POLE	Panoptes1 with clinical	Panoptes2 with clinical	InceptionV1	Independent	0.646 (0.458-0.834)	0.052 (0.051-0.053)	0.134 (0.073-0.218)	0.627 (0.618-0.637)	0.046 (0.046-0.046)	0.170 (0.167-0.173)	0.010	0.928	1	0.000	1.000	0.067	0.077	1.000	0.077	1.000	0.143	0.072	0.072	0.938	0.533	-0.011	0.937	1	0	0.796	0.128	0.058	0.903	0.058	0.796	0.108	0.063	0.050	0.867	0.462
POLE	Panoptes1 with clinical	Panoptes3	InceptionV1	Independent	0.646 (0.441-0.852)	0.052 (0.051-0.054)	0.103 (0.051-0.181)	0.625 (0.615-0.634)	0.046 (0.045-0.046)	0.141 (0.138-0.144)	0.005	0.928	1	0.000	1.000	0.033	0.074	1.000	0.074	1.000	0.139	0.072	0.072	0.969	0.517	-0.010	0.937	1	0	0.836	0.094	0.058	0.895	0.058	0.836	0.109	0.063	0.053	0.902	0.465
POLE	Panoptes1	InceptionResnetV2	Panoptes1	Independent	0.646 (0.468-0.824)	0.051 (0.049-0.052)	0.082 (0.036-0.156)	0.614 (0.604-0.624)	0.047 (0.047-0.047)	0.118 (0.115-0.121)	0.002	0.928	1	0.000	1.000	0.011	0.073	1.000	0.073	1.000	0.136	0.072	0.072	0.990	0.506	-0.011	0.937	1	0	0.849	0.069	0.058	0.872	0.058	0.849	0.108	0.063	0.053	0.926	0.459
POLE	Panoptes1	Panoptes3	InceptionV1	Independent	0.646 (0.438-0.855)	0.051 (0.049-0.052)	0.093 (0.043-0.169)	0.614 (0.603-0.624)	0.048 (0.048-0.048)	0.204 (0.200-0.207)	-0.016	0.928	1	0.000	0.857	0.033	0.065	0.750	0.065	0.857	0.120	0.072	0.062	0.959	0.445	-0.022	0.937	1	0	0.684	0.172	0.052	0.890	0.052	0.684	0.097	0.063	0.043	0.819	0.428
POLE	InceptionV1	Panoptes3	InceptionResnetV1	Independent	0.646 (0.473-0.819)	0.052 (0.050-0.053)	0.113 (0.058-0.194)	0.610 (0.600-0.619)	0.047 (0.047-0.048)	0.146 (0.143-0.149)	0.007	0.928	1	0.000	1.000	0.044	0.075	1.000	0.075	1.000	0.140	0.072	0.072	0.959	0.522	-0.011	0.937	1	0	0.821	0.101	0.058	0.894	0.058	0.821	0.108	0.063	0.052	0.894	0.461
POLE	Panoptes1	Panoptes3	Panoptes4 with clinical	Independent	0.646 (0.459-0.833)	0.051 (0.051-0.053)	0.093 (0.043-0.169)	0.608 (0.597-0.618)	0.048 (0.048-0.048)	0.190 (0.187-0.194)	0.003	0.928	1	0.000	1.000	0.022	0.074	1.000	0.074	1.000	0.137	0.072	0.072	0.979	0.511	-0.020	0.937	1	0	0.707	0.156	0.053	0.888	0.053	0.707	0.099	0.063	0.044	0.836	0.431
POLE	Panoptes2	InceptionV3	InceptionResnetV1	Independent	0.646 (0.443-0.849)	0.051 (0.051-0.053)	0.062 (0.023-0.130)	0.606 (0.596-0.616)	0.048 (0.048-0.048)	0.142 (0.139-0.145)	-0.021	0.928	1	0.000	0.857	0.000	0.062	0.000	0.062	0.857	0.117	0.072	0.062	0.990	0.429	-0.012	0.937	1	0	0.815	0.097	0.057	0.887	0.057	0.815	0.107	0.063	0.051	0.897	0.456
POLE	Panoptes2	Panoptes4	Panoptes3	Independent	0.646 (0.419-0.873)	0.060 (0.060-0.064)	0.165 (0.097-0.254)	0.577 (0.567-0.587)	0.050 (0.050-0.051)	0.265 (0.261-0.268)	-0.005	0.928	1	0.000	0.857	0.111	0.070	0.909	0.070	0.857	0.129	0.072	0.062	0.887	0.484	-0.008	0.937	1	0	0.716	0.234	0.059	0.925	0.059	0.716	0.109	0.063	0.045	0.763	0.475
POLE	Panoptes4	InceptionResnetV1	Panoptes4	Independent	0.646 (0.422-0.870)	0.052 (0.050-0.053)	0.124 (0.066-0.206)	0.570 (0.560-0.581)	0.052 (0.051-0.052)	0.276 (0.272-0.280)	-0.033	0.928	1	0.000	0.714	0.078	0.057	0.778	0.057	0.714	0.105	0.072	0.052	0.907	0.396	-0.013	0.937	1	0	0.669	0.250	0.056	0.918	0.056	0.669	0.104	0.063	0.042	0.745	0.459
POLE	Panoptes4	Panoptes4 with clinical	Panoptes2	Independent	0.646 (0.444-0.848)	0.051 (0.050-0.053)	0.103 (0.051-0.181)	0.561 (0.551-0.571)	0.052 (0.051-0.052)	0.171 (0.168-0.174)	-0.015	0.928	1	0.000	0.857	0.044	0.065	0.800	0.065	0.857	0.121	0.072	0.062	0.948	0.451	-0.007	0.937	1	0	0.820	0.128	0.059	0.914	0.059	0.820	0.111	0.063	0.052	0.869	0.474
POLE	Panoptes4	Panoptes4 with clinical	Panoptes1	Independent	0.646 (0.413-0.879)	0.053 (0.052-0.055)	0.155 (0.089-0.242)	0.551 (0.541-0.561)	0.053 (0.053-0.053)	0.234 (0.230-0.237)	-0.007	0.928	1	0.000	0.857	0.100	0.069	0.900	0.069	0.857	0.128	0.072	0.062	0.897	0.479	-0.007	0.937	1	0	0.759	0.198	0.060	0.925	0.060	0.759	0.111	0.063	0.048	0.799	0.479
POLE	Panoptes3 with clinical	InceptionV1	Panoptes2 with clinical	Independent	0.646 (0.440-0.852)	0.104 (0.102-0.109)	0.247 (0.165-0.345)	0.549 (0.539-0.558)	0.067 (0.067-0.068)	0.345 (0.340-0.349)	0.010	0.928	1	0.000	0.857	0.200	0.077	0.947	0.077	0.857	0.141	0.072	0.062	0.804	0.529	0.016	0.937	1	0	0.776	0.316	0.071	0.955	0.071	0.776	0.130	0.063	0.049	0.690	0.546
POLE	Panoptes1	InceptionResnetV2	Panoptes2	Independent	0.644 (0.445-0.843)	0.051 (0.049-0.052)	0.072 (0.030-0.143)	0.634 (0.624-0.644)	0.045 (0.045-0.046)	0.087 (0.085-0.090)	0.000	0.928	1	0.000	1.000	0.000	0.072	NA	0.072	1.000	0.135	0.072	0.072	1.000	0.500	-0.006	0.937	1	0	0.921	0.031	0.060	0.855	0.060	0.921	0.113	0.063	0.058	0.966	0.476
POLE	Panoptes2	Panoptes4 with clinical	Panoptes4 with clinical	Independent	0.644 (0.392-0.897)	0.059 (0.058-0.062)	0.165 (0.097-0.254)	0.600 (0.590-0.610)	0.049 (0.049-0.049)	0.235 (0.231-0.239)	0.016	0.928	1	0.000	1.000	0.100	0.080	1.000	0.080	1.000	0.147	0.072	0.072	0.907	0.550	-0.017	0.937	1	0	0.690	0.204	0.055	0.908	0.055	0.690	0.102	0.063	0.043	0.789	0.447
POLE	Panoptes1 with clinical	InceptionV3	InceptionV1	Independent	0.644 (0.423-0.866)	0.052 (0.051-0.054)	0.072 (0.030-0.143)	0.600 (0.591-0.609)	0.047 (0.047-0.048)	0.118 (0.115-0.120)	0.000	0.928	1	0.000	1.000	0.000	0.072	NA	0.072	1.000	0.135	0.072	0.072	1.000	0.500	-0.004	0.937	1	0	0.902	0.065	0.061	0.908	0.061	0.902	0.114	0.063	0.057	0.933	0.483
POLE	Panoptes1	InceptionResnetV2	Panoptes3 with clinical	Independent	0.644 (0.437-0.852)	0.052 (0.053-0.055)	0.103 (0.051-0.181)	0.594 (0.583-0.604)	0.049 (0.049-0.050)	0.174 (0.171-0.177)	0.005	0.928	1	0.000	1.000	0.033	0.074	1.000	0.074	1.000	0.139	0.072	0.072	0.969	0.517	-0.015	0.937	1	0	0.765	0.134	0.056	0.895	0.056	0.765	0.104	0.063	0.048	0.859	0.450
POLE	InceptionResnetV2	InceptionResnetV2	InceptionResnetV1	Independent	0.644 (0.471-0.818)	0.051 (0.051-0.053)	0.124 (0.066-0.206)	0.578 (0.570-0.587)	0.055 (0.055-0.055)	0.199 (0.196-0.202)	0.008	0.928	1	0.000	1.000	0.056	0.076	1.000	0.076	1.000	0.141	0.072	0.072	0.948	0.528	-0.010	0.931	1	0	0.780	0.156	0.064	0.905	0.064	0.780	0.119	0.069	0.054	0.839	0.468
POLE	Panoptes4	Panoptes2	Panoptes1	Independent	0.644 (0.404-0.885)	0.053 (0.053-0.056)	0.103 (0.051-0.181)	0.555 (0.545-0.565)	0.053 (0.053-0.053)	0.197 (0.193-0.200)	-0.015	0.928	1	0.000	0.857	0.044	0.065	0.800	0.065	0.857	0.121	0.072	0.062	0.948	0.451	-0.008	0.937	1	0	0.791	0.157	0.059	0.918	0.059	0.791	0.110	0.063	0.050	0.840	0.474
POLE	Panoptes4	InceptionResnetV1	Panoptes3 with clinical	Independent	0.644 (0.447-0.842)	0.052 (0.051-0.053)	0.175 (0.106-0.266)	0.554 (0.544-0.564)	0.052 (0.052-0.053)	0.335 (0.331-0.339)	-0.025	0.928	1	0.000	0.714	0.133	0.060	0.857	0.060	0.714	0.111	0.072	0.052	0.856	0.424	-0.006	0.937	1	0	0.651	0.313	0.060	0.931	0.060	0.651	0.110	0.063	0.041	0.684	0.482
POLE	Panoptes4	Panoptes4 with clinical	Panoptes4	Independent	0.644 (0.408-0.881)	0.053 (0.052-0.055)	0.186 (0.114-0.277)	0.554 (0.544-0.564)	0.053 (0.053-0.053)	0.282 (0.278-0.286)	-0.047	0.928	1	0.000	0.571	0.156	0.050	0.824	0.050	0.571	0.092	0.072	0.041	0.825	0.363	-0.011	0.937	1	0	0.681	0.255	0.058	0.923	0.058	0.681	0.107	0.063	0.043	0.741	0.468
POLE	Panoptes4	Panoptes1	Panoptes1 with clinical	Independent	0.644 (0.435-0.854)	0.051 (0.051-0.053)	0.423 (0.323-0.527)	0.542 (0.532-0.551)	0.054 (0.053-0.054)	0.452 (0.447-0.456)	-0.070	0.928	1	0.000	0.286	0.433	0.038	0.886	0.038	0.286	0.067	0.072	0.021	0.546	0.360	-0.011	0.937	1	0	0.503	0.448	0.058	0.931	0.058	0.503	0.103	0.063	0.032	0.549	0.475
POLE	Panoptes4	Panoptes4 with clinical	Panoptes3	Independent	0.644 (0.408-0.881)	0.053 (0.052-0.055)	0.206 (0.131-0.300)	0.538 (0.529-0.548)	0.054 (0.053-0.054)	0.305 (0.301-0.309)	-0.044	0.928	1	0.000	0.571	0.178	0.051	0.842	0.051	0.571	0.094	0.072	0.041	0.804	0.375	0.000	0.937	1	0	0.720	0.277	0.063	0.937	0.063	0.720	0.115	0.063	0.045	0.723	0.499
POLE	InceptionV3	InceptionV3	Panoptes1 with clinical	Independent	0.644 (0.470-0.819)	0.052 (0.050-0.053)	0.093 (0.043-0.169)	0.532 (0.522-0.542)	0.056 (0.055-0.056)	0.348 (0.344-0.352)	0.003	0.928	1	0.000	1.000	0.022	0.074	1.000	0.074	1.000	0.137	0.072	0.072	0.979	0.511	-0.007	0.937	1	0	0.633	0.329	0.060	0.930	0.060	0.633	0.109	0.063	0.040	0.669	0.481
POLE	Panoptes4	InceptionV3	Panoptes1 with clinical	Independent	0.644 (0.445-0.844)	0.051 (0.051-0.054)	0.247 (0.165-0.345)	0.525 (0.515-0.535)	0.056 (0.056-0.056)	0.383 (0.379-0.387)	0.010	0.928	1	0.000	0.857	0.200	0.077	0.947	0.077	0.857	0.141	0.072	0.062	0.804	0.529	-0.004	0.937	1	0	0.613	0.368	0.061	0.934	0.061	0.613	0.111	0.063	0.039	0.631	0.490
POLE	Panoptes2	Panoptes2	Panoptes2 with clinical	Independent	0.643 (0.430-0.855)	0.052 (0.053-0.055)	0.227 (0.148-0.323)	0.634 (0.624-0.643)	0.046 (0.046-0.046)	0.269 (0.265-0.273)	-0.017	0.928	1	0.000	0.714	0.189	0.064	0.895	0.064	0.714	0.118	0.072	0.052	0.804	0.452	-0.026	0.937	1	0	0.595	0.247	0.050	0.901	0.050	0.595	0.093	0.063	0.037	0.743	0.421
POLE	Panoptes1	Panoptes2 with clinical	InceptionV2	Independent	0.643 (0.431-0.855)	0.052 (0.051-0.053)	0.155 (0.089-0.242)	0.618 (0.608-0.628)	0.048 (0.048-0.048)	0.219 (0.215-0.222)	-0.007	0.928	1	0.000	0.857	0.100	0.069	0.900	0.069	0.857	0.128	0.072	0.062	0.897	0.479	-0.025	0.937	1	0	0.646	0.190	0.051	0.889	0.051	0.646	0.094	0.063	0.041	0.800	0.418
POLE	Panoptes2	Panoptes4	Panoptes2 with clinical	Independent	0.643 (0.400-0.885)	0.064 (0.062-0.067)	0.289 (0.201-0.390)	0.614 (0.604-0.624)	0.048 (0.048-0.049)	0.360 (0.356-0.365)	-0.059	0.928	1	0.000	0.429	0.278	0.044	0.862	0.044	0.429	0.080	0.072	0.031	0.701	0.353	-0.033	0.937	1	0	0.475	0.353	0.047	0.909	0.047	0.475	0.085	0.063	0.030	0.636	0.414
POLE	Panoptes2	Panoptes2	Panoptes1 with clinical	Independent	0.643 (0.434-0.852)	0.053 (0.052-0.055)	0.247 (0.165-0.345)	0.613 (0.604-0.623)	0.047 (0.047-0.047)	0.349 (0.345-0.353)	-0.064	0.928	1	0.000	0.429	0.233	0.042	0.840	0.042	0.429	0.076	0.072	0.031	0.742	0.331	-0.027	0.937	1	0	0.516	0.338	0.050	0.912	0.050	0.516	0.091	0.063	0.032	0.653	0.427
POLE	Panoptes1 with clinical	InceptionV3	InceptionV2	Independent	0.643 (0.422-0.863)	0.052 (0.051-0.053)	0.072 (0.030-0.143)	0.596 (0.586-0.605)	0.048 (0.048-0.048)	0.107 (0.105-0.110)	0.000	0.928	1	0.000	1.000	0.000	0.072	NA	0.072	1.000	0.135	0.072	0.072	1.000	0.500	-0.003	0.937	1	0	0.921	0.053	0.061	0.909	0.061	0.921	0.115	0.063	0.058	0.946	0.487
POLE	InceptionV3	InceptionResnetV1	Panoptes2 with clinical	Independent	0.643 (0.406-0.880)	0.053 (0.053-0.056)	0.247 (0.165-0.345)	0.590 (0.580-0.600)	0.049 (0.049-0.049)	0.351 (0.347-0.356)	-0.038	0.928	1	0.000	0.571	0.222	0.054	0.870	0.054	0.571	0.099	0.072	0.041	0.763	0.397	-0.020	0.937	1	0	0.552	0.338	0.053	0.918	0.053	0.552	0.097	0.063	0.035	0.655	0.445
POLE	InceptionResnetV2	Panoptes4 with clinical	Panoptes1	Independent	0.643 (0.450-0.836)	0.051 (0.051-0.054)	0.186 (0.114-0.277)	0.583 (0.573-0.592)	0.050 (0.050-0.050)	0.197 (0.194-0.201)	-0.002	0.928	1	0.000	0.857	0.133	0.071	0.923	0.071	0.857	0.132	0.072	0.062	0.866	0.495	-0.010	0.937	1	0	0.776	0.159	0.058	0.914	0.058	0.776	0.108	0.063	0.049	0.837	0.467
POLE	Panoptes1	InceptionV1	Panoptes3	Independent	0.643 (0.414-0.872)	0.053 (0.052-0.055)	0.155 (0.089-0.242)	0.581 (0.571-0.590)	0.050 (0.050-0.050)	0.266 (0.263-0.270)	-0.007	0.928	1	0.000	0.857	0.100	0.069	0.900	0.069	0.857	0.128	0.072	0.062	0.897	0.479	-0.011	0.937	1	0	0.695	0.238	0.058	0.921	0.058	0.695	0.106	0.063	0.044	0.758	0.466
POLE	Panoptes1 with clinical	Panoptes1 with clinical	InceptionResnetV2	Independent	0.643 (0.438-0.848)	0.054 (0.054-0.057)	0.082 (0.036-0.156)	0.576 (0.567-0.585)	0.050 (0.050-0.050)	0.175 (0.171-0.178)	0.002	0.928	1	0.000	1.000	0.011	0.073	1.000	0.073	1.000	0.136	0.072	0.072	0.990	0.506	0.001	0.937	1	0	0.879	0.127	0.063	0.940	0.063	0.879	0.118	0.063	0.055	0.873	0.503
POLE	Panoptes2	Panoptes3	InceptionResnetV2	Independent	0.643 (0.409-0.876)	0.046 (0.045-0.047)	0.093 (0.043-0.169)	0.575 (0.565-0.585)	0.051 (0.051-0.051)	0.181 (0.178-0.185)	0.003	0.928	1	0.000	1.000	0.022	0.074	1.000	0.074	1.000	0.137	0.072	0.072	0.979	0.511	-0.007	0.937	1	0	0.813	0.139	0.060	0.917	0.060	0.813	0.111	0.063	0.051	0.858	0.476
POLE	Panoptes2 with clinical	Panoptes1 with clinical	Panoptes4	Independent	0.643 (0.395-0.891)	0.053 (0.055-0.057)	0.299 (0.210-0.400)	0.574 (0.565-0.584)	0.050 (0.050-0.050)	0.335 (0.331-0.339)	-0.030	0.928	1	0.000	0.571	0.278	0.058	0.893	0.058	0.571	0.105	0.072	0.041	0.711	0.425	-0.009	0.937	1	0	0.632	0.315	0.058	0.928	0.058	0.632	0.107	0.063	0.040	0.681	0.474
POLE	Panoptes4 with clinical	InceptionResnetV2	Panoptes2	Independent	0.643 (0.442-0.844)	0.100 (0.100-0.106)	0.072 (0.030-0.143)	0.566 (0.556-0.576)	0.072 (0.072-0.072)	0.105 (0.102-0.107)	0.000	0.928	1	0.000	1.000	0.000	0.072	NA	0.072	1.000	0.135	0.072	0.072	1.000	0.500	-0.001	0.937	1	0	0.940	0.049	0.062	0.924	0.062	0.940	0.117	0.063	0.059	0.951	0.495
POLE	Panoptes2 with clinical	InceptionV3	Panoptes3	Independent	0.643 (0.441-0.845)	0.052 (0.051-0.054)	0.124 (0.066-0.206)	0.563 (0.553-0.572)	0.052 (0.052-0.052)	0.236 (0.232-0.240)	-0.012	0.928	1	0.000	0.857	0.067	0.067	0.857	0.067	0.857	0.124	0.072	0.062	0.928	0.462	-0.005	0.937	1	0	0.767	0.200	0.060	0.928	0.060	0.767	0.112	0.063	0.048	0.797	0.484
POLE	Panoptes2 with clinical	InceptionV1	InceptionResnetV2	Independent	0.643 (0.391-0.895)	0.054 (0.053-0.056)	0.216 (0.139-0.312)	0.558 (0.549-0.568)	0.052 (0.052-0.052)	0.333 (0.329-0.337)	-0.019	0.928	1	0.000	0.714	0.178	0.063	0.889	0.063	0.714	0.116	0.072	0.052	0.814	0.446	-0.010	0.937	1	0	0.633	0.313	0.058	0.927	0.058	0.633	0.106	0.063	0.040	0.684	0.473
POLE	Panoptes3 with clinical	InceptionV2	Panoptes1	Independent	0.643 (0.444-0.841)	0.097 (0.098-0.103)	0.103 (0.051-0.181)	0.549 (0.540-0.559)	0.069 (0.068-0.069)	0.213 (0.210-0.217)	0.005	0.928	1	0.000	1.000	0.033	0.074	1.000	0.074	1.000	0.139	0.072	0.072	0.969	0.517	0.008	0.937	1	0	0.888	0.168	0.067	0.957	0.067	0.888	0.124	0.063	0.056	0.835	0.528
POLE	InceptionV3	InceptionV3	Panoptes4	Independent	0.643 (0.440-0.846)	0.052 (0.049-0.052)	0.072 (0.030-0.143)	0.530 (0.520-0.539)	0.056 (0.056-0.056)	0.200 (0.196-0.203)	0.000	0.928	1	0.000	1.000	0.000	0.072	NA	0.072	1.000	0.135	0.072	0.072	1.000	0.500	0.000	0.937	1	0	0.840	0.157	0.063	0.936	0.063	0.840	0.117	0.063	0.053	0.843	0.499
POLE	Panoptes4	Panoptes1	InceptionResnetV2	Independent	0.643 (0.458-0.828)	0.052 (0.051-0.053)	0.144 (0.081-0.230)	0.483 (0.473-0.492)	0.056 (0.056-0.056)	0.253 (0.250-0.257)	-0.009	0.928	1	0.000	0.857	0.089	0.068	0.889	0.068	0.857	0.126	0.072	0.062	0.907	0.473	0.001	0.937	1	0	0.786	0.218	0.063	0.938	0.063	0.786	0.117	0.063	0.049	0.783	0.502
POLE	Panoptes2	Panoptes3 with clinical	Panoptes2 with clinical	Independent	0.641 (0.405-0.877)	0.057 (0.056-0.059)	0.247 (0.165-0.345)	0.614 (0.604-0.624)	0.048 (0.048-0.048)	0.313 (0.309-0.317)	-0.038	0.928	1	0.000	0.571	0.222	0.054	0.870	0.054	0.571	0.099	0.072	0.041	0.763	0.397	-0.026	0.937	1	0	0.555	0.297	0.050	0.909	0.050	0.555	0.092	0.063	0.035	0.694	0.426
POLE	Panoptes2	InceptionResnetV1	InceptionResnetV2	Independent	0.641 (0.399-0.884)	0.082 (0.075-0.082)	0.093 (0.043-0.169)	0.606 (0.596-0.615)	0.047 (0.047-0.048)	0.177 (0.174-0.180)	0.003	0.928	1	0.000	1.000	0.022	0.074	1.000	0.074	1.000	0.137	0.072	0.072	0.979	0.511	-0.014	0.937	1	0	0.769	0.137	0.056	0.899	0.056	0.769	0.105	0.063	0.048	0.857	0.453
POLE	Panoptes1 with clinical	Panoptes1 with clinical	Panoptes1	Independent	0.641 (0.426-0.857)	0.052 (0.053-0.055)	0.093 (0.043-0.169)	0.590 (0.580-0.599)	0.049 (0.049-0.049)	0.156 (0.152-0.159)	0.003	0.928	1	0.000	1.000	0.022	0.074	1.000	0.074	1.000	0.137	0.072	0.072	0.979	0.511	-0.002	0.937	1	0	0.881	0.107	0.062	0.930	0.062	0.881	0.116	0.063	0.055	0.892	0.494
POLE	Panoptes1	Panoptes3	InceptionV3	Independent	0.641 (0.443-0.840)	0.052 (0.050-0.053)	0.082 (0.036-0.156)	0.586 (0.576-0.596)	0.050 (0.049-0.050)	0.196 (0.193-0.200)	0.002	0.928	1	0.000	1.000	0.011	0.073	1.000	0.073	1.000	0.136	0.072	0.072	0.990	0.506	-0.010	0.937	1	0	0.775	0.158	0.058	0.913	0.058	0.775	0.108	0.063	0.049	0.838	0.466
POLE	InceptionResnetV2	Panoptes4 with clinical	Panoptes4	Independent	0.641 (0.443-0.840)	0.052 (0.051-0.053)	0.206 (0.131-0.300)	0.586 (0.576-0.596)	0.050 (0.050-0.051)	0.250 (0.246-0.254)	0.002	0.928	1	0.000	0.857	0.156	0.073	0.933	0.073	0.857	0.135	0.072	0.062	0.845	0.506	-0.015	0.937	1	0	0.687	0.221	0.056	0.913	0.056	0.687	0.103	0.063	0.043	0.773	0.454
POLE	Panoptes3 with clinical	InceptionV1	InceptionResnetV2	Independent	0.641 (0.447-0.835)	0.110 (0.110-0.117)	0.134 (0.073-0.218)	0.568 (0.558-0.577)	0.074 (0.073-0.074)	0.261 (0.258-0.265)	0.010	0.928	1	0.000	1.000	0.067	0.077	1.000	0.077	1.000	0.143	0.072	0.072	0.938	0.533	0.015	0.937	1	0	0.877	0.220	0.070	0.964	0.070	0.877	0.130	0.063	0.055	0.786	0.549
POLE	Panoptes2	Panoptes3 with clinical	InceptionResnetV2	Independent	0.641 (0.429-0.854)	0.053 (0.053-0.056)	0.103 (0.051-0.181)	0.566 (0.557-0.575)	0.050 (0.050-0.051)	0.189 (0.186-0.193)	0.005	0.928	1	0.000	1.000	0.033	0.074	1.000	0.074	1.000	0.139	0.072	0.072	0.969	0.517	-0.003	0.937	1	0	0.836	0.146	0.062	0.930	0.062	0.836	0.115	0.063	0.053	0.853	0.491
POLE	Panoptes1 with clinical	InceptionV3	InceptionV3	Independent	0.641 (0.417-0.865)	0.055 (0.053-0.056)	0.072 (0.030-0.143)	0.566 (0.556-0.576)	0.052 (0.051-0.052)	0.120 (0.117-0.123)	0.000	0.928	1	0.000	1.000	0.000	0.072	NA	0.072	1.000	0.135	0.072	0.072	1.000	0.500	-0.004	0.937	1	0	0.903	0.068	0.061	0.912	0.061	0.903	0.114	0.063	0.057	0.930	0.485
POLE	Panoptes2 with clinical	InceptionV3	InceptionV2	Independent	0.641 (0.448-0.834)	0.052 (0.051-0.053)	0.113 (0.058-0.194)	0.557 (0.547-0.566)	0.052 (0.052-0.053)	0.227 (0.224-0.231)	-0.013	0.928	1	0.000	0.857	0.056	0.066	0.833	0.066	0.857	0.122	0.072	0.062	0.938	0.456	-0.001	0.937	1	0	0.803	0.189	0.062	0.935	0.062	0.803	0.115	0.063	0.050	0.811	0.496
POLE	Panoptes4	Panoptes2	Panoptes4	Independent	0.641 (0.393-0.890)	0.053 (0.052-0.055)	0.155 (0.089-0.242)	0.556 (0.546-0.566)	0.053 (0.053-0.053)	0.250 (0.246-0.254)	-0.028	0.928	1	0.000	0.714	0.111	0.059	0.833	0.059	0.714	0.109	0.072	0.052	0.876	0.413	-0.010	0.937	1	0	0.720	0.218	0.058	0.921	0.058	0.720	0.108	0.063	0.045	0.778	0.469
POLE	Panoptes3 with clinical	InceptionV3	InceptionV1	Independent	0.641 (0.479-0.804)	0.091 (0.092-0.097)	0.103 (0.051-0.181)	0.555 (0.546-0.564)	0.069 (0.068-0.069)	0.228 (0.224-0.231)	0.005	0.928	1	0.000	1.000	0.033	0.074	1.000	0.074	1.000	0.139	0.072	0.072	0.969	0.517	0.013	0.937	1	0	0.903	0.183	0.069	0.966	0.069	0.903	0.128	0.063	0.057	0.823	0.543
POLE	Panoptes3 with clinical	InceptionResnetV2	Panoptes4	Independent	0.641 (0.398-0.884)	0.122 (0.120-0.129)	0.103 (0.051-0.181)	0.535 (0.525-0.546)	0.068 (0.067-0.068)	0.182 (0.178-0.185)	0.005	0.928	1	0.000	1.000	0.033	0.074	1.000	0.074	1.000	0.139	0.072	0.072	0.969	0.517	0.003	0.937	1	0	0.886	0.135	0.064	0.946	0.064	0.886	0.120	0.063	0.056	0.867	0.510
POLE	InceptionResnetV2	InceptionResnetV1	Panoptes4	Independent	0.640 (0.449-0.831)	0.053 (0.051-0.054)	0.206 (0.131-0.300)	0.613 (0.604-0.623)	0.047 (0.047-0.047)	0.245 (0.241-0.249)	0.024	0.928	1	0.000	1.000	0.144	0.083	1.000	0.083	1.000	0.154	0.072	0.072	0.866	0.572	-0.018	0.937	1	0	0.673	0.216	0.054	0.908	0.054	0.673	0.101	0.063	0.042	0.777	0.445
POLE	Panoptes2 with clinical	InceptionResnetV2	Panoptes1	Independent	0.640 (0.469-0.810)	0.051 (0.051-0.053)	0.113 (0.058-0.194)	0.605 (0.597-0.614)	0.047 (0.047-0.047)	0.186 (0.183-0.189)	0.007	0.928	1	0.000	1.000	0.044	0.075	1.000	0.075	1.000	0.140	0.072	0.072	0.959	0.522	-0.008	0.937	1	0	0.803	0.145	0.059	0.916	0.059	0.803	0.110	0.063	0.050	0.852	0.474
POLE	InceptionResnetV2	Panoptes2	Panoptes2 with clinical	Independent	0.640 (0.461-0.818)	0.052 (0.049-0.052)	0.237 (0.157-0.334)	0.604 (0.595-0.614)	0.047 (0.047-0.048)	0.330 (0.326-0.334)	-0.040	0.928	1	0.000	0.571	0.211	0.053	0.864	0.053	0.571	0.098	0.072	0.041	0.773	0.391	-0.024	0.937	1	0	0.553	0.315	0.051	0.913	0.051	0.553	0.094	0.063	0.035	0.677	0.434
POLE	Panoptes4 with clinical	InceptionV1	Panoptes2	Independent	0.640 (0.454-0.825)	0.118 (0.111-0.120)	0.093 (0.043-0.169)	0.586 (0.577-0.596)	0.078 (0.077-0.078)	0.191 (0.187-0.194)	0.003	0.928	1	0.000	1.000	0.022	0.074	1.000	0.074	1.000	0.137	0.072	0.072	0.979	0.511	0.005	0.937	1	0	0.893	0.144	0.065	0.953	0.065	0.893	0.122	0.063	0.056	0.859	0.519
POLE	Panoptes1 with clinical	Panoptes1 with clinical	Panoptes3 with clinical	Independent	0.640 (0.429-0.850)	0.052 (0.051-0.053)	0.144 (0.081-0.230)	0.572 (0.562-0.581)	0.051 (0.051-0.052)	0.228 (0.224-0.232)	0.012	0.928	1	0.000	1.000	0.078	0.078	1.000	0.078	1.000	0.144	0.072	0.072	0.928	0.539	-0.001	0.937	1	0	0.807	0.189	0.063	0.936	0.063	0.807	0.116	0.063	0.051	0.811	0.498
POLE	InceptionResnetV2	Panoptes1	Panoptes1 with clinical	Independent	0.640 (0.471-0.808)	0.052 (0.051-0.054)	0.351 (0.256-0.454)	0.569 (0.559-0.579)	0.051 (0.051-0.051)	0.435 (0.431-0.440)	-0.049	0.928	1	0.000	0.429	0.344	0.048	0.886	0.048	0.429	0.087	0.072	0.031	0.639	0.387	-0.021	0.937	1	0	0.468	0.433	0.052	0.924	0.052	0.468	0.094	0.063	0.029	0.561	0.450
POLE	Panoptes2 with clinical	InceptionV3	InceptionV1	Independent	0.640 (0.446-0.833)	0.052 (0.050-0.053)	0.124 (0.066-0.206)	0.561 (0.552-0.571)	0.052 (0.052-0.052)	0.278 (0.274-0.281)	-0.012	0.928	1	0.000	0.857	0.067	0.067	0.857	0.067	0.857	0.124	0.072	0.062	0.928	0.462	-0.008	0.937	1	0	0.703	0.249	0.059	0.926	0.059	0.703	0.109	0.063	0.044	0.748	0.476
POLE	Panoptes4	InceptionResnetV1	Panoptes3	Independent	0.640 (0.444-0.836)	0.051 (0.050-0.053)	0.165 (0.097-0.254)	0.557 (0.547-0.566)	0.052 (0.051-0.052)	0.301 (0.297-0.305)	-0.027	0.928	1	0.000	0.714	0.122	0.060	0.846	0.060	0.714	0.110	0.072	0.052	0.866	0.418	-0.010	0.937	1	0	0.666	0.277	0.058	0.925	0.058	0.666	0.107	0.063	0.042	0.720	0.471
POLE	Panoptes3 with clinical	Panoptes4 with clinical	InceptionResnetV1	Independent	0.640 (0.488-0.791)	0.052 (0.050-0.053)	0.103 (0.051-0.181)	0.549 (0.539-0.558)	0.053 (0.053-0.053)	0.158 (0.155-0.161)	0.005	0.928	1	0.000	1.000	0.033	0.074	1.000	0.074	1.000	0.139	0.072	0.072	0.969	0.517	-0.002	0.937	1	0	0.878	0.109	0.062	0.930	0.062	0.878	0.116	0.063	0.055	0.890	0.494
POLE	InceptionV3	InceptionV3	Panoptes1	Independent	0.640 (0.446-0.833)	0.052 (0.052-0.054)	0.072 (0.030-0.143)	0.530 (0.520-0.540)	0.056 (0.055-0.056)	0.153 (0.150-0.156)	0.000	0.928	1	0.000	1.000	0.000	0.072	NA	0.072	1.000	0.135	0.072	0.072	1.000	0.500	0.000	0.937	1	0	0.897	0.103	0.063	0.937	0.063	0.897	0.117	0.063	0.056	0.897	0.500
POLE	Panoptes3 with clinical	InceptionResnetV2	Panoptes2	Independent	0.640 (0.396-0.883)	0.122 (0.121-0.130)	0.082 (0.036-0.156)	0.528 (0.518-0.538)	0.065 (0.064-0.065)	0.093 (0.091-0.096)	0.002	0.928	1	0.000	1.000	0.011	0.073	1.000	0.073	1.000	0.136	0.072	0.072	0.990	0.506	-0.002	0.937	1	0	0.948	0.036	0.062	0.911	0.062	0.948	0.116	0.063	0.060	0.963	0.492
POLE	InceptionResnetV2	InceptionResnetV1	Panoptes2	Independent	0.638 (0.482-0.795)	0.052 (0.051-0.053)	0.124 (0.066-0.206)	0.630 (0.621-0.639)	0.045 (0.045-0.045)	0.135 (0.132-0.138)	0.008	0.928	1	0.000	1.000	0.056	0.076	1.000	0.076	1.000	0.141	0.072	0.072	0.948	0.528	-0.004	0.937	1	0	0.884	0.084	0.061	0.915	0.061	0.884	0.114	0.063	0.056	0.914	0.484
POLE	Panoptes1	Panoptes3	InceptionV2	Independent	0.638 (0.434-0.842)	0.052 (0.050-0.053)	0.093 (0.043-0.169)	0.611 (0.601-0.621)	0.048 (0.048-0.048)	0.188 (0.185-0.192)	0.003	0.928	1	0.000	1.000	0.022	0.074	1.000	0.074	1.000	0.137	0.072	0.072	0.979	0.511	-0.020	0.937	1	0	0.709	0.153	0.053	0.887	0.053	0.709	0.099	0.063	0.045	0.838	0.431
POLE	Panoptes1 with clinical	InceptionV1	Panoptes4	Independent	0.638 (0.469-0.807)	0.052 (0.051-0.053)	0.072 (0.030-0.143)	0.608 (0.598-0.617)	0.047 (0.047-0.047)	0.146 (0.143-0.150)	0.000	0.928	1	0.000	1.000	0.000	0.072	NA	0.072	1.000	0.135	0.072	0.072	1.000	0.500	-0.008	0.937	1	0	0.839	0.100	0.059	0.903	0.059	0.839	0.110	0.063	0.053	0.896	0.470
POLE	Panoptes1 with clinical	Panoptes1	Panoptes4 with clinical	Independent	0.638 (0.506-0.770)	0.053 (0.052-0.055)	0.082 (0.036-0.156)	0.603 (0.594-0.612)	0.047 (0.047-0.047)	0.142 (0.139-0.145)	0.002	0.928	1	0.000	1.000	0.011	0.073	1.000	0.073	1.000	0.136	0.072	0.072	0.990	0.506	-0.004	0.937	1	0	0.881	0.092	0.061	0.920	0.061	0.881	0.114	0.063	0.055	0.906	0.486
POLE	Panoptes4 with clinical	InceptionV1	Panoptes4 with clinical	Independent	0.638 (0.434-0.843)	0.105 (0.104-0.110)	0.268 (0.183-0.368)	0.600 (0.590-0.609)	0.078 (0.078-0.078)	0.348 (0.344-0.352)	0.037	0.928	1	0.000	1.000	0.211	0.090	1.000	0.090	1.000	0.165	0.072	0.072	0.804	0.606	0.024	0.937	1	0	0.818	0.316	0.074	0.963	0.074	0.818	0.136	0.063	0.051	0.692	0.567
POLE	Panoptes1	Panoptes4	Panoptes4 with clinical	Independent	0.638 (0.436-0.840)	0.052 (0.051-0.054)	0.196 (0.122-0.289)	0.600 (0.590-0.611)	0.049 (0.049-0.049)	0.245 (0.241-0.249)	-0.022	0.928	1	0.000	0.714	0.156	0.062	0.875	0.062	0.714	0.114	0.072	0.052	0.835	0.435	-0.022	0.937	1	0	0.644	0.218	0.052	0.901	0.052	0.644	0.097	0.063	0.040	0.773	0.431
POLE	InceptionResnetV2	Panoptes4 with clinical	Panoptes2	Independent	0.638 (0.464-0.813)	0.052 (0.052-0.054)	0.134 (0.073-0.218)	0.598 (0.588-0.608)	0.048 (0.048-0.048)	0.151 (0.148-0.154)	-0.010	0.928	1	0.000	0.857	0.078	0.067	0.875	0.067	0.857	0.125	0.072	0.062	0.918	0.467	-0.005	0.937	1	0	0.862	0.103	0.061	0.918	0.061	0.862	0.113	0.063	0.054	0.895	0.483
POLE	Panoptes2	Panoptes3 with clinical	Panoptes1	Independent	0.638 (0.402-0.874)	0.057 (0.057-0.060)	0.113 (0.058-0.194)	0.592 (0.582-0.602)	0.049 (0.049-0.049)	0.156 (0.152-0.159)	0.007	0.928	1	0.000	1.000	0.044	0.075	1.000	0.075	1.000	0.140	0.072	0.072	0.959	0.522	-0.009	0.937	1	0	0.825	0.111	0.059	0.904	0.059	0.825	0.109	0.063	0.052	0.885	0.468
POLE	Panoptes1	InceptionV2	Panoptes4 with clinical	Independent	0.638 (0.420-0.856)	0.052 (0.052-0.054)	0.124 (0.066-0.206)	0.590 (0.580-0.601)	0.050 (0.050-0.051)	0.244 (0.240-0.248)	0.008	0.928	1	0.000	1.000	0.056	0.076	1.000	0.076	1.000	0.141	0.072	0.072	0.948	0.528	-0.021	0.937	1	0	0.651	0.217	0.053	0.903	0.053	0.651	0.098	0.063	0.041	0.775	0.434
POLE	Panoptes3	Panoptes3	InceptionResnetV1	Independent	0.638 (0.463-0.814)	0.052 (0.049-0.052)	0.082 (0.036-0.156)	0.573 (0.564-0.582)	0.050 (0.050-0.050)	0.151 (0.148-0.154)	0.002	0.928	1	0.000	1.000	0.011	0.073	1.000	0.073	1.000	0.136	0.072	0.072	0.990	0.506	-0.003	0.937	1	0	0.879	0.102	0.062	0.927	0.062	0.879	0.115	0.063	0.055	0.896	0.491
POLE	InceptionResnetV2	Panoptes3 with clinical	Panoptes1 with clinical	Independent	0.638 (0.455-0.821)	0.052 (0.053-0.055)	0.454 (0.352-0.558)	0.571 (0.561-0.580)	0.051 (0.050-0.051)	0.454 (0.450-0.459)	-0.029	0.928	1	0.000	0.429	0.456	0.058	0.911	0.058	0.429	0.102	0.072	0.031	0.536	0.442	-0.023	0.937	1	0	0.439	0.455	0.051	0.924	0.051	0.439	0.092	0.063	0.028	0.538	0.447
POLE	Panoptes2	Panoptes3 with clinical	Panoptes3 with clinical	Independent	0.638 (0.430-0.846)	0.053 (0.052-0.055)	0.144 (0.081-0.230)	0.564 (0.555-0.574)	0.052 (0.051-0.052)	0.256 (0.252-0.260)	-0.009	0.928	1	0.000	0.857	0.089	0.068	0.889	0.068	0.857	0.126	0.072	0.062	0.907	0.473	-0.007	0.937	1	0	0.734	0.224	0.060	0.926	0.060	0.734	0.110	0.063	0.046	0.773	0.479
POLE	Panoptes3 with clinical	InceptionV3	InceptionV2	Independent	0.638 (0.482-0.794)	0.090 (0.089-0.094)	0.082 (0.036-0.156)	0.558 (0.549-0.567)	0.069 (0.068-0.069)	0.197 (0.193-0.200)	0.002	0.928	1	0.000	1.000	0.011	0.073	1.000	0.073	1.000	0.136	0.072	0.072	0.990	0.506	0.011	0.937	1	0	0.931	0.148	0.068	0.969	0.068	0.931	0.127	0.063	0.058	0.857	0.539
POLE	Panoptes4	Panoptes1	Panoptes2 with clinical	Independent	0.638 (0.406-0.870)	0.052 (0.052-0.055)	0.278 (0.192-0.379)	0.555 (0.545-0.565)	0.053 (0.052-0.053)	0.375 (0.371-0.380)	-0.033	0.928	1	0.000	0.571	0.256	0.056	0.885	0.056	0.571	0.103	0.072	0.041	0.732	0.413	-0.012	0.937	1	0	0.576	0.362	0.057	0.927	0.057	0.576	0.104	0.063	0.036	0.634	0.469
POLE	Panoptes3 with clinical	Panoptes3	Panoptes4 with clinical	Independent	0.638 (0.433-0.844)	0.100 (0.103-0.108)	0.175 (0.106-0.266)	0.543 (0.533-0.553)	0.067 (0.066-0.067)	0.225 (0.221-0.228)	0.018	0.928	1	0.000	1.000	0.111	0.080	1.000	0.080	1.000	0.149	0.072	0.072	0.897	0.556	0.006	0.937	1	0	0.861	0.182	0.066	0.951	0.066	0.861	0.122	0.063	0.054	0.821	0.521
POLE	Panoptes4	Panoptes4 with clinical	Panoptes3 with clinical	Independent	0.638 (0.424-0.852)	0.052 (0.052-0.055)	0.216 (0.139-0.312)	0.534 (0.524-0.543)	0.054 (0.054-0.055)	0.345 (0.341-0.349)	-0.043	0.928	1	0.000	0.571	0.189	0.052	0.850	0.052	0.571	0.095	0.072	0.041	0.794	0.380	0.000	0.937	1	0	0.678	0.322	0.063	0.937	0.063	0.678	0.115	0.063	0.043	0.678	0.500
POLE	InceptionV1	InceptionResnetV2	InceptionV3	Independent	0.638 (0.362-0.914)	0.126 (0.120-0.130)	0.134 (0.073-0.218)	0.526 (0.518-0.535)	0.073 (0.073-0.074)	0.250 (0.246-0.253)	0.010	0.928	1	0.000	1.000	0.067	0.077	1.000	0.077	1.000	0.143	0.072	0.072	0.938	0.533	0.005	0.931	1	0	0.821	0.207	0.072	0.940	0.072	0.821	0.132	0.069	0.057	0.795	0.514
POLE	Panoptes2	Panoptes2	Panoptes2	Independent	0.637 (0.411-0.862)	0.053 (0.052-0.055)	0.082 (0.036-0.156)	0.636 (0.627-0.646)	0.046 (0.045-0.046)	0.096 (0.094-0.099)	0.002	0.928	1	0.000	1.000	0.011	0.073	1.000	0.073	1.000	0.136	0.072	0.072	0.990	0.506	-0.006	0.937	1	0	0.912	0.042	0.060	0.876	0.060	0.912	0.113	0.063	0.057	0.955	0.477
POLE	Panoptes1 with clinical	Panoptes3	InceptionV2	Independent	0.637 (0.434-0.839)	0.052 (0.052-0.054)	0.103 (0.051-0.181)	0.622 (0.613-0.631)	0.046 (0.046-0.046)	0.131 (0.128-0.134)	0.005	0.928	1	0.000	1.000	0.033	0.074	1.000	0.074	1.000	0.139	0.072	0.072	0.969	0.517	-0.009	0.937	1	0	0.854	0.082	0.059	0.893	0.059	0.854	0.110	0.063	0.054	0.914	0.468
POLE	Panoptes1	Panoptes2 with clinical	InceptionV1	Independent	0.637 (0.425-0.848)	0.052 (0.053-0.055)	0.186 (0.114-0.277)	0.620 (0.610-0.630)	0.048 (0.047-0.048)	0.247 (0.243-0.250)	-0.002	0.928	1	0.000	0.857	0.133	0.071	0.923	0.071	0.857	0.132	0.072	0.062	0.866	0.495	-0.027	0.937	1	0	0.610	0.222	0.050	0.895	0.050	0.610	0.092	0.063	0.038	0.767	0.416
POLE	Panoptes2	Panoptes2	Panoptes1	Independent	0.637 (0.408-0.865)	0.054 (0.055-0.057)	0.093 (0.043-0.169)	0.616 (0.606-0.625)	0.047 (0.047-0.047)	0.128 (0.125-0.131)	0.003	0.928	1	0.000	1.000	0.022	0.074	1.000	0.074	1.000	0.137	0.072	0.072	0.979	0.511	-0.007	0.937	1	0	0.868	0.078	0.059	0.899	0.059	0.868	0.111	0.063	0.055	0.918	0.473
POLE	Panoptes1	InceptionResnetV2	InceptionResnetV2	Independent	0.637 (0.386-0.887)	0.055 (0.054-0.057)	0.072 (0.030-0.143)	0.602 (0.592-0.612)	0.049 (0.048-0.049)	0.132 (0.129-0.135)	0.000	0.928	1	0.000	1.000	0.000	0.072	NA	0.072	1.000	0.135	0.072	0.072	1.000	0.500	-0.009	0.937	1	0	0.851	0.084	0.059	0.894	0.059	0.851	0.110	0.063	0.053	0.912	0.468
POLE	Panoptes2	Panoptes4 with clinical	Panoptes3	Independent	0.637 (0.415-0.858)	0.055 (0.055-0.058)	0.175 (0.106-0.266)	0.591 (0.582-0.601)	0.048 (0.048-0.049)	0.236 (0.233-0.240)	0.018	0.928	1	0.000	1.000	0.111	0.080	1.000	0.080	1.000	0.149	0.072	0.072	0.897	0.556	-0.007	0.937	1	0	0.752	0.202	0.059	0.924	0.059	0.752	0.110	0.063	0.047	0.795	0.477
POLE	Panoptes1 with clinical	InceptionV2	Panoptes4 with clinical	Independent	0.637 (0.458-0.815)	0.052 (0.051-0.053)	0.072 (0.030-0.143)	0.588 (0.578-0.598)	0.049 (0.049-0.049)	0.156 (0.153-0.159)	0.000	0.928	1	0.000	1.000	0.000	0.072	NA	0.072	1.000	0.135	0.072	0.072	1.000	0.500	-0.012	0.937	1	0	0.805	0.112	0.057	0.896	0.057	0.805	0.107	0.063	0.051	0.883	0.459
POLE	Panoptes2 with clinical	Panoptes1 with clinical	Panoptes4 with clinical	Independent	0.637 (0.423-0.850)	0.052 (0.051-0.054)	0.371 (0.275-0.475)	0.576 (0.568-0.585)	0.049 (0.049-0.050)	0.387 (0.383-0.392)	-0.016	0.928	1	0.000	0.571	0.356	0.065	0.914	0.065	0.571	0.116	0.072	0.041	0.639	0.463	-0.017	0.937	1	0	0.535	0.377	0.054	0.924	0.054	0.535	0.099	0.063	0.034	0.617	0.456
POLE	InceptionV3	Panoptes4 with clinical	Panoptes2 with clinical	Independent	0.637 (0.411-0.862)	0.053 (0.052-0.055)	0.289 (0.201-0.390)	0.569 (0.559-0.579)	0.051 (0.051-0.051)	0.366 (0.361-0.370)	-0.059	0.928	1	0.000	0.429	0.278	0.044	0.862	0.044	0.429	0.080	0.072	0.031	0.701	0.353	-0.016	0.937	1	0	0.562	0.352	0.055	0.923	0.055	0.562	0.100	0.063	0.035	0.642	0.457
POLE	InceptionResnetV2	Panoptes4 with clinical	Panoptes3 with clinical	Independent	0.637 (0.444-0.829)	0.053 (0.053-0.055)	0.206 (0.131-0.300)	0.561 (0.551-0.570)	0.052 (0.052-0.052)	0.288 (0.284-0.292)	0.002	0.928	1	0.000	0.857	0.156	0.073	0.933	0.073	0.857	0.135	0.072	0.062	0.845	0.506	-0.010	0.937	1	0	0.679	0.261	0.058	0.924	0.058	0.679	0.107	0.063	0.043	0.735	0.470
POLE	Panoptes4	Panoptes3	Panoptes1 with clinical	Independent	0.637 (0.452-0.821)	0.052 (0.050-0.053)	0.443 (0.342-0.548)	0.549 (0.540-0.559)	0.053 (0.052-0.053)	0.449 (0.445-0.453)	0.001	0.928	1	0.000	0.571	0.433	0.073	0.929	0.073	0.571	0.129	0.072	0.041	0.567	0.502	-0.009	0.937	1	0	0.514	0.445	0.058	0.932	0.058	0.514	0.105	0.063	0.032	0.553	0.479
POLE	InceptionV1	InceptionResnetV2	InceptionV2	Independent	0.637 (0.361-0.912)	0.130 (0.128-0.138)	0.206 (0.131-0.300)	0.530 (0.521-0.538)	0.075 (0.075-0.076)	0.235 (0.232-0.238)	-0.020	0.928	1	0.000	0.714	0.167	0.062	0.882	0.062	0.714	0.115	0.072	0.052	0.825	0.440	-0.002	0.931	1	0	0.797	0.193	0.069	0.927	0.069	0.797	0.126	0.069	0.055	0.806	0.495
POLE	Panoptes3 with clinical	InceptionResnetV2	Panoptes1 with clinical	Independent	0.637 (0.423-0.850)	0.104 (0.104-0.110)	0.196 (0.122-0.289)	0.528 (0.518-0.537)	0.065 (0.065-0.065)	0.336 (0.332-0.340)	0.022	0.928	1	0.000	1.000	0.133	0.082	1.000	0.082	1.000	0.152	0.072	0.072	0.876	0.567	0.009	0.937	1	0	0.745	0.308	0.067	0.947	0.067	0.745	0.124	0.063	0.047	0.695	0.526
POLE	Panoptes4	Panoptes3	InceptionResnetV2	Independent	0.637 (0.425-0.848)	0.052 (0.051-0.054)	0.113 (0.058-0.194)	0.524 (0.515-0.534)	0.056 (0.055-0.056)	0.255 (0.252-0.259)	-0.013	0.928	1	0.000	0.857	0.056	0.066	0.833	0.066	0.857	0.122	0.072	0.062	0.938	0.456	0.000	0.937	1	0	0.778	0.220	0.063	0.937	0.063	0.778	0.116	0.063	0.049	0.780	0.499
POLE	Panoptes2	Panoptes1	Panoptes1 with clinical	Independent	0.635 (0.421-0.849)	0.054 (0.053-0.056)	0.268 (0.183-0.368)	0.594 (0.584-0.604)	0.049 (0.048-0.049)	0.375 (0.371-0.379)	-0.061	0.928	1	0.000	0.429	0.256	0.043	0.852	0.043	0.429	0.078	0.072	0.031	0.722	0.342	-0.023	0.937	1	0	0.517	0.366	0.052	0.919	0.052	0.517	0.094	0.063	0.032	0.627	0.441
POLE	InceptionResnetV2	Panoptes4	Panoptes2 with clinical	Independent	0.635 (0.441-0.829)	0.052 (0.051-0.054)	0.371 (0.275-0.475)	0.591 (0.582-0.601)	0.049 (0.049-0.050)	0.408 (0.404-0.412)	-0.046	0.928	1	0.000	0.429	0.367	0.050	0.892	0.050	0.429	0.090	0.072	0.031	0.619	0.398	-0.031	0.937	1	0	0.445	0.406	0.048	0.916	0.048	0.445	0.086	0.063	0.028	0.585	0.426
POLE	InceptionResnetV2	Panoptes2	Panoptes1 with clinical	Independent	0.635 (0.463-0.807)	0.052 (0.050-0.053)	0.361 (0.266-0.465)	0.588 (0.578-0.598)	0.049 (0.049-0.049)	0.412 (0.408-0.416)	-0.047	0.928	1	0.000	0.429	0.356	0.049	0.889	0.049	0.429	0.088	0.072	0.031	0.629	0.392	-0.025	0.937	1	0	0.468	0.408	0.050	0.920	0.050	0.468	0.091	0.063	0.029	0.584	0.438
POLE	InceptionResnetV2	Panoptes3 with clinical	Panoptes2	Independent	0.635 (0.468-0.802)	0.052 (0.052-0.054)	0.134 (0.073-0.218)	0.584 (0.574-0.593)	0.049 (0.049-0.049)	0.154 (0.151-0.158)	-0.010	0.928	1	0.000	0.857	0.078	0.067	0.875	0.067	0.857	0.125	0.072	0.062	0.918	0.467	-0.001	0.937	1	0	0.886	0.105	0.062	0.932	0.062	0.886	0.116	0.063	0.056	0.894	0.496
POLE	Panoptes1 with clinical	InceptionV3	Panoptes3	Independent	0.635 (0.445-0.825)	0.052 (0.050-0.053)	0.072 (0.030-0.143)	0.581 (0.571-0.590)	0.049 (0.049-0.049)	0.124 (0.122-0.127)	0.000	0.928	1	0.000	1.000	0.000	0.072	NA	0.072	1.000	0.135	0.072	0.072	1.000	0.500	-0.001	0.937	1	0	0.921	0.071	0.062	0.930	0.062	0.921	0.117	0.063	0.058	0.929	0.496
POLE	Panoptes4 with clinical	Panoptes3	InceptionV3	Independent	0.635 (0.439-0.831)	0.107 (0.103-0.111)	0.124 (0.066-0.206)	0.573 (0.563-0.583)	0.074 (0.074-0.075)	0.243 (0.239-0.247)	0.008	0.928	1	0.000	1.000	0.056	0.076	1.000	0.076	1.000	0.141	0.072	0.072	0.948	0.528	0.011	0.937	1	0	0.868	0.201	0.068	0.958	0.068	0.868	0.126	0.063	0.055	0.803	0.534
POLE	InceptionResnetV1	InceptionV1	Panoptes3 with clinical	Independent	0.635 (0.435-0.835)	0.094 (0.090-0.096)	0.196 (0.122-0.289)	0.550 (0.540-0.559)	0.068 (0.067-0.068)	0.293 (0.289-0.297)	0.022	0.928	1	0.000	1.000	0.133	0.082	1.000	0.082	1.000	0.152	0.072	0.072	0.876	0.567	0.011	0.937	1	0	0.811	0.258	0.068	0.953	0.068	0.811	0.126	0.063	0.051	0.746	0.535
POLE	Panoptes3	InceptionV3	InceptionResnetV1	Independent	0.635 (0.471-0.799)	0.052 (0.050-0.053)	0.082 (0.036-0.156)	0.550 (0.541-0.559)	0.052 (0.052-0.052)	0.131 (0.128-0.134)	0.002	0.928	1	0.000	1.000	0.011	0.073	1.000	0.073	1.000	0.136	0.072	0.072	0.990	0.506	-0.001	0.937	1	0	0.916	0.078	0.062	0.933	0.062	0.916	0.117	0.063	0.057	0.921	0.497
POLE	Panoptes4	Panoptes4 with clinical	Panoptes4 with clinical	Independent	0.635 (0.427-0.843)	0.052 (0.052-0.054)	0.237 (0.157-0.334)	0.545 (0.536-0.555)	0.053 (0.053-0.053)	0.324 (0.320-0.328)	-0.015	0.928	1	0.000	0.714	0.200	0.065	0.900	0.065	0.714	0.119	0.072	0.052	0.794	0.457	-0.006	0.937	1	0	0.667	0.301	0.060	0.931	0.060	0.667	0.110	0.063	0.042	0.697	0.484
POLE	Panoptes4	InceptionV2	Panoptes2 with clinical	Independent	0.635 (0.421-0.849)	0.053 (0.052-0.055)	0.423 (0.323-0.527)	0.539 (0.529-0.549)	0.054 (0.054-0.054)	0.476 (0.472-0.481)	-0.036	0.928	1	0.000	0.429	0.422	0.055	0.905	0.055	0.429	0.097	0.072	0.031	0.567	0.425	-0.006	0.937	1	0	0.499	0.475	0.060	0.934	0.060	0.499	0.107	0.063	0.031	0.524	0.487
POLE	Panoptes4	Panoptes4	Panoptes3	Independent	0.635 (0.379-0.890)	0.057 (0.056-0.059)	0.258 (0.174-0.357)	0.529 (0.520-0.539)	0.055 (0.055-0.056)	0.338 (0.334-0.342)	-0.037	0.928	1	0.000	0.571	0.233	0.055	0.875	0.055	0.571	0.100	0.072	0.041	0.753	0.402	-0.001	0.937	1	0	0.679	0.315	0.062	0.936	0.062	0.679	0.114	0.063	0.043	0.684	0.497
POLE	Panoptes3 with clinical	InceptionResnetV2	Panoptes2 with clinical	Independent	0.635 (0.398-0.872)	0.111 (0.110-0.117)	0.144 (0.081-0.230)	0.522 (0.512-0.532)	0.063 (0.063-0.063)	0.260 (0.256-0.264)	0.012	0.928	1	0.000	1.000	0.078	0.078	1.000	0.078	1.000	0.144	0.072	0.072	0.928	0.539	0.006	0.937	1	0	0.813	0.223	0.066	0.947	0.066	0.813	0.121	0.063	0.051	0.779	0.518
POLE	Panoptes4 with clinical	InceptionV2	Panoptes3	Independent	0.633 (0.430-0.837)	0.107 (0.110-0.116)	0.227 (0.148-0.323)	0.601 (0.591-0.610)	0.083 (0.083-0.084)	0.332 (0.328-0.336)	0.028	0.928	1	0.000	1.000	0.167	0.085	1.000	0.085	1.000	0.157	0.072	0.072	0.845	0.583	0.022	0.937	1	0	0.829	0.299	0.073	0.963	0.073	0.829	0.135	0.063	0.052	0.709	0.564
POLE	Panoptes1	Panoptes1	InceptionV2	Independent	0.633 (0.432-0.835)	0.053 (0.053-0.056)	0.103 (0.051-0.181)	0.598 (0.588-0.608)	0.049 (0.049-0.049)	0.160 (0.157-0.163)	-0.036	0.928	1	0.000	0.714	0.056	0.056	0.714	0.056	0.714	0.103	0.072	0.052	0.928	0.385	-0.017	0.937	1	0	0.759	0.120	0.055	0.881	0.055	0.759	0.102	0.063	0.048	0.872	0.439
POLE	InceptionResnetV2	InceptionResnetV1	Panoptes3 with clinical	Independent	0.633 (0.494-0.773)	0.053 (0.052-0.055)	0.196 (0.122-0.289)	0.594 (0.585-0.603)	0.048 (0.048-0.048)	0.268 (0.264-0.272)	0.022	0.928	1	0.000	1.000	0.133	0.082	1.000	0.082	1.000	0.152	0.072	0.072	0.876	0.567	-0.014	0.937	1	0	0.672	0.241	0.056	0.916	0.056	0.672	0.103	0.063	0.042	0.754	0.456
POLE	Panoptes2	Panoptes2	Panoptes3 with clinical	Independent	0.633 (0.432-0.835)	0.052 (0.051-0.054)	0.113 (0.058-0.194)	0.586 (0.576-0.595)	0.049 (0.049-0.049)	0.215 (0.211-0.218)	0.007	0.928	1	0.000	1.000	0.044	0.075	1.000	0.075	1.000	0.140	0.072	0.072	0.959	0.522	-0.007	0.937	1	0	0.776	0.177	0.059	0.922	0.059	0.776	0.110	0.063	0.049	0.820	0.476
POLE	Panoptes1 with clinical	InceptionV3	Panoptes4 with clinical	Independent	0.633 (0.441-0.826)	0.052 (0.052-0.055)	0.072 (0.030-0.143)	0.580 (0.570-0.590)	0.050 (0.050-0.050)	0.118 (0.115-0.121)	0.000	0.928	1	0.000	1.000	0.000	0.072	NA	0.072	1.000	0.135	0.072	0.072	1.000	0.500	-0.004	0.937	1	0	0.901	0.066	0.061	0.908	0.061	0.901	0.114	0.063	0.057	0.932	0.483
POLE	Panoptes3	Panoptes2 with clinical	InceptionResnetV1	Independent	0.633 (0.412-0.855)	0.053 (0.052-0.054)	0.103 (0.051-0.181)	0.576 (0.567-0.586)	0.050 (0.050-0.051)	0.177 (0.174-0.180)	0.005	0.928	1	0.000	1.000	0.033	0.074	1.000	0.074	1.000	0.139	0.072	0.072	0.969	0.517	-0.005	0.937	1	0	0.828	0.133	0.060	0.921	0.060	0.828	0.112	0.063	0.052	0.864	0.481
POLE	Panoptes4	Panoptes3	Panoptes2 with clinical	Independent	0.633 (0.432-0.834)	0.052 (0.051-0.054)	0.330 (0.238-0.433)	0.561 (0.551-0.571)	0.052 (0.051-0.052)	0.381 (0.377-0.386)	0.003	0.928	1	0.000	0.714	0.300	0.074	0.931	0.074	0.714	0.133	0.072	0.052	0.701	0.507	-0.012	0.937	1	0	0.570	0.369	0.057	0.928	0.057	0.570	0.104	0.063	0.036	0.627	0.470
POLE	Panoptes2 with clinical	InceptionV3	InceptionV3	Independent	0.633 (0.438-0.829)	0.052 (0.051-0.053)	0.072 (0.030-0.143)	0.553 (0.543-0.562)	0.053 (0.053-0.054)	0.221 (0.217-0.225)	0.000	0.928	1	0.000	1.000	0.000	0.072	NA	0.072	1.000	0.135	0.072	0.072	1.000	0.500	-0.007	0.937	1	0	0.771	0.184	0.059	0.923	0.059	0.771	0.110	0.063	0.048	0.813	0.477
POLE	Panoptes3 with clinical	InceptionV3	InceptionV3	Independent	0.633 (0.492-0.775)	0.088 (0.086-0.091)	0.082 (0.036-0.156)	0.552 (0.542-0.561)	0.068 (0.068-0.069)	0.183 (0.180-0.186)	0.002	0.928	1	0.000	1.000	0.011	0.073	1.000	0.073	1.000	0.136	0.072	0.072	0.990	0.506	0.007	0.937	1	0	0.918	0.134	0.066	0.961	0.066	0.918	0.124	0.063	0.058	0.869	0.526
POLE	Panoptes4	InceptionV2	Panoptes1 with clinical	Independent	0.633 (0.450-0.817)	0.052 (0.052-0.055)	0.567 (0.463-0.667)	0.528 (0.518-0.537)	0.055 (0.055-0.055)	0.511 (0.507-0.515)	-0.040	0.928	1	0.000	0.286	0.589	0.051	0.914	0.051	0.286	0.087	0.072	0.021	0.402	0.437	-0.008	0.937	1	0	0.454	0.515	0.059	0.934	0.059	0.454	0.105	0.063	0.029	0.483	0.484
POLE	InceptionResnetV1	InceptionV2	Panoptes4 with clinical	Independent	0.633 (0.407-0.860)	0.100 (0.096-0.102)	0.206 (0.131-0.300)	0.528 (0.518-0.538)	0.065 (0.065-0.065)	0.278 (0.274-0.282)	0.002	0.928	1	0.000	0.857	0.156	0.073	0.933	0.073	0.857	0.135	0.072	0.062	0.845	0.506	0.007	0.937	1	0	0.798	0.243	0.066	0.947	0.066	0.798	0.122	0.063	0.050	0.759	0.520
POLE	Panoptes4	InceptionV1	Panoptes1 with clinical	Independent	0.633 (0.451-0.815)	0.052 (0.051-0.054)	0.577 (0.473-0.677)	0.525 (0.516-0.535)	0.056 (0.055-0.056)	0.532 (0.528-0.537)	-0.038	0.928	1	0.000	0.286	0.600	0.053	0.915	0.053	0.286	0.089	0.072	0.021	0.392	0.443	-0.007	0.937	1	0	0.432	0.539	0.059	0.934	0.059	0.432	0.104	0.063	0.027	0.459	0.486
POLE	Panoptes4 with clinical	InceptionV1	Panoptes3 with clinical	Independent	0.632 (0.431-0.833)	0.101 (0.098-0.104)	0.278 (0.192-0.379)	0.610 (0.601-0.620)	0.082 (0.082-0.083)	0.370 (0.366-0.374)	0.040	0.928	1	0.000	1.000	0.222	0.091	1.000	0.091	1.000	0.167	0.072	0.072	0.794	0.611	0.030	0.937	1	0	0.826	0.340	0.077	0.967	0.077	0.826	0.141	0.063	0.052	0.671	0.583
POLE	InceptionResnetV2	Panoptes2 with clinical	Panoptes2 with clinical	Independent	0.632 (0.453-0.810)	0.052 (0.051-0.054)	0.423 (0.323-0.527)	0.607 (0.598-0.616)	0.047 (0.047-0.048)	0.413 (0.408-0.417)	-0.036	0.928	1	0.000	0.429	0.422	0.055	0.905	0.055	0.429	0.097	0.072	0.031	0.567	0.425	-0.037	0.937	1	0	0.407	0.413	0.044	0.912	0.044	0.407	0.080	0.063	0.026	0.576	0.410
POLE	Panoptes1	Panoptes1	InceptionV1	Independent	0.632 (0.430-0.834)	0.053 (0.051-0.054)	0.103 (0.051-0.181)	0.600 (0.590-0.610)	0.048 (0.048-0.049)	0.179 (0.176-0.182)	-0.036	0.928	1	0.000	0.714	0.056	0.056	0.714	0.056	0.714	0.103	0.072	0.052	0.928	0.385	-0.018	0.937	1	0	0.732	0.142	0.054	0.887	0.054	0.732	0.101	0.063	0.046	0.850	0.437
POLE	Panoptes2	Panoptes4	Panoptes4	Independent	0.632 (0.372-0.892)	0.046 (0.044-0.047)	0.144 (0.081-0.230)	0.596 (0.586-0.607)	0.053 (0.053-0.054)	0.229 (0.225-0.232)	-0.009	0.928	1	0.000	0.857	0.089	0.068	0.889	0.068	0.857	0.126	0.072	0.062	0.907	0.473	-0.017	0.937	1	0	0.696	0.197	0.055	0.906	0.055	0.696	0.102	0.063	0.044	0.796	0.447
POLE	Panoptes1 with clinical	InceptionV2	Panoptes3	Independent	0.632 (0.463-0.800)	0.053 (0.052-0.055)	0.072 (0.030-0.143)	0.595 (0.586-0.604)	0.048 (0.048-0.048)	0.166 (0.163-0.170)	0.000	0.928	1	0.000	1.000	0.000	0.072	NA	0.072	1.000	0.135	0.072	0.072	1.000	0.500	-0.007	0.937	1	0	0.830	0.122	0.060	0.915	0.060	0.830	0.111	0.063	0.052	0.875	0.476
POLE	Panoptes1	Panoptes1 with clinical	Panoptes1	Independent	0.632 (0.395-0.869)	0.053 (0.053-0.056)	0.134 (0.073-0.218)	0.584 (0.574-0.595)	0.051 (0.051-0.051)	0.204 (0.201-0.208)	-0.010	0.928	1	0.000	0.857	0.078	0.067	0.875	0.067	0.857	0.125	0.072	0.062	0.918	0.467	-0.016	0.937	1	0	0.728	0.169	0.055	0.903	0.055	0.728	0.103	0.063	0.046	0.824	0.448
POLE	Panoptes1	Panoptes1	InceptionV3	Independent	0.632 (0.438-0.825)	0.053 (0.052-0.055)	0.082 (0.036-0.156)	0.579 (0.569-0.589)	0.050 (0.050-0.050)	0.203 (0.200-0.207)	0.002	0.928	1	0.000	1.000	0.011	0.073	1.000	0.073	1.000	0.136	0.072	0.072	0.990	0.506	-0.008	0.937	1	0	0.783	0.164	0.059	0.919	0.059	0.783	0.110	0.063	0.049	0.833	0.474
POLE	Panoptes2 with clinical	InceptionV2	Panoptes3	Independent	0.632 (0.444-0.819)	0.052 (0.052-0.054)	0.330 (0.238-0.433)	0.569 (0.560-0.578)	0.050 (0.050-0.051)	0.394 (0.390-0.398)	-0.024	0.928	1	0.000	0.571	0.311	0.061	0.903	0.061	0.571	0.110	0.072	0.041	0.680	0.441	-0.018	0.937	1	0	0.522	0.385	0.054	0.923	0.054	0.522	0.098	0.063	0.033	0.609	0.453
POLE	Panoptes4 with clinical	InceptionResnetV2	Panoptes1 with clinical	Independent	0.632 (0.438-0.826)	0.094 (0.092-0.097)	0.258 (0.174-0.357)	0.565 (0.556-0.575)	0.072 (0.071-0.072)	0.386 (0.382-0.391)	0.012	0.928	1	0.000	0.857	0.211	0.078	0.950	0.078	0.857	0.143	0.072	0.062	0.794	0.534	0.021	0.937	1	0	0.752	0.362	0.073	0.956	0.073	0.752	0.134	0.063	0.047	0.645	0.557
POLE	Panoptes4	InceptionResnetV1	InceptionV1	Independent	0.632 (0.411-0.852)	0.052 (0.052-0.055)	0.278 (0.192-0.379)	0.560 (0.550-0.570)	0.054 (0.053-0.054)	0.399 (0.395-0.403)	-0.008	0.928	1	0.000	0.714	0.244	0.068	0.917	0.068	0.714	0.125	0.072	0.052	0.753	0.479	-0.003	0.937	1	0	0.597	0.386	0.061	0.935	0.061	0.597	0.111	0.063	0.037	0.613	0.491
POLE	Panoptes2 with clinical	InceptionV2	InceptionV3	Independent	0.632 (0.468-0.796)	0.053 (0.051-0.053)	0.227 (0.148-0.323)	0.557 (0.548-0.567)	0.052 (0.052-0.052)	0.324 (0.320-0.328)	0.006	0.928	1	0.000	0.857	0.178	0.075	0.941	0.075	0.857	0.138	0.072	0.062	0.825	0.517	-0.010	0.937	1	0	0.640	0.303	0.058	0.926	0.058	0.640	0.106	0.063	0.040	0.693	0.472
POLE	Panoptes4	Panoptes2 with clinical	Panoptes1 with clinical	Independent	0.632 (0.402-0.861)	0.053 (0.053-0.055)	0.526 (0.422-0.628)	0.557 (0.547-0.567)	0.053 (0.053-0.053)	0.513 (0.509-0.518)	-0.050	0.928	1	0.000	0.286	0.544	0.047	0.907	0.047	0.286	0.080	0.072	0.021	0.443	0.415	-0.020	0.937	1	0	0.397	0.521	0.053	0.928	0.053	0.397	0.093	0.063	0.025	0.474	0.459
POLE	Panoptes4	InceptionResnetV1	InceptionV3	Independent	0.632 (0.426-0.838)	0.052 (0.051-0.054)	0.103 (0.051-0.181)	0.553 (0.543-0.563)	0.054 (0.053-0.054)	0.282 (0.279-0.286)	-0.015	0.928	1	0.000	0.857	0.044	0.065	0.800	0.065	0.857	0.121	0.072	0.062	0.948	0.451	-0.012	0.937	1	0	0.674	0.256	0.057	0.921	0.057	0.674	0.105	0.063	0.042	0.739	0.465
POLE	InceptionV1	InceptionV2	InceptionResnetV1	Independent	0.632 (0.466-0.798)	0.052 (0.052-0.055)	0.103 (0.051-0.181)	0.545 (0.537-0.552)	0.058 (0.058-0.058)	0.218 (0.214-0.221)	-0.015	0.928	1	0.000	0.857	0.044	0.065	0.800	0.065	0.857	0.121	0.072	0.062	0.948	0.451	-0.003	0.931	1	0	0.811	0.173	0.068	0.925	0.068	0.811	0.126	0.069	0.056	0.826	0.492
POLE	Panoptes4	Panoptes3 with clinical	Panoptes1 with clinical	Independent	0.632 (0.389-0.874)	0.054 (0.052-0.055)	0.443 (0.342-0.548)	0.539 (0.529-0.549)	0.054 (0.054-0.055)	0.472 (0.467-0.476)	-0.066	0.928	1	0.000	0.286	0.456	0.039	0.891	0.039	0.286	0.069	0.072	0.021	0.526	0.371	-0.010	0.937	1	0	0.483	0.471	0.058	0.931	0.058	0.483	0.103	0.063	0.030	0.526	0.477
POLE	Panoptes1 with clinical	InceptionResnetV2	Panoptes2	Independent	0.630 (0.413-0.847)	0.059 (0.057-0.061)	0.072 (0.030-0.143)	0.639 (0.630-0.648)	0.045 (0.044-0.045)	0.081 (0.079-0.084)	0.000	0.928	1	0.000	1.000	0.000	0.072	NA	0.072	1.000	0.135	0.072	0.072	1.000	0.500	-0.001	0.937	1	0	0.967	0.022	0.062	0.908	0.062	0.967	0.117	0.063	0.061	0.977	0.494
POLE	Panoptes2	Panoptes3 with clinical	Panoptes2	Independent	0.630 (0.402-0.858)	0.054 (0.052-0.055)	0.093 (0.043-0.169)	0.614 (0.603-0.624)	0.048 (0.048-0.048)	0.115 (0.112-0.118)	0.003	0.928	1	0.000	1.000	0.022	0.074	1.000	0.074	1.000	0.137	0.072	0.072	0.979	0.511	-0.008	0.937	1	0	0.875	0.064	0.059	0.884	0.059	0.875	0.111	0.063	0.055	0.932	0.470
POLE	Panoptes2	Panoptes3 with clinical	Panoptes4	Independent	0.630 (0.378-0.882)	0.062 (0.063-0.066)	0.134 (0.073-0.218)	0.596 (0.586-0.606)	0.052 (0.052-0.052)	0.202 (0.198-0.205)	-0.010	0.928	1	0.000	0.857	0.078	0.067	0.875	0.067	0.857	0.125	0.072	0.062	0.918	0.467	-0.014	0.937	1	0	0.740	0.166	0.056	0.905	0.056	0.740	0.104	0.063	0.046	0.828	0.453
POLE	Panoptes2 with clinical	InceptionV2	InceptionV1	Independent	0.630 (0.462-0.798)	0.053 (0.052-0.054)	0.392 (0.294-0.496)	0.576 (0.567-0.584)	0.049 (0.049-0.050)	0.456 (0.452-0.460)	-0.042	0.928	1	0.000	0.429	0.389	0.052	0.897	0.052	0.429	0.092	0.072	0.031	0.598	0.409	-0.022	0.937	1	0	0.445	0.457	0.052	0.925	0.052	0.445	0.093	0.063	0.028	0.537	0.451
POLE	Panoptes4	InceptionResnetV1	Panoptes1	Independent	0.630 (0.419-0.841)	0.053 (0.052-0.054)	0.072 (0.030-0.143)	0.572 (0.562-0.582)	0.051 (0.051-0.051)	0.217 (0.214-0.221)	-0.040	0.928	1	0.000	0.714	0.022	0.054	0.500	0.054	0.714	0.100	0.072	0.052	0.959	0.368	-0.012	0.937	1	0	0.737	0.182	0.057	0.912	0.057	0.737	0.106	0.063	0.046	0.813	0.460
POLE	Panoptes4	Panoptes4	Panoptes2 with clinical	Independent	0.630 (0.380-0.880)	0.054 (0.054-0.056)	0.320 (0.229-0.422)	0.563 (0.553-0.573)	0.053 (0.052-0.053)	0.420 (0.415-0.424)	-0.054	0.928	1	0.000	0.429	0.311	0.046	0.875	0.046	0.429	0.083	0.072	0.031	0.670	0.370	-0.020	0.937	1	0	0.488	0.415	0.053	0.924	0.053	0.488	0.096	0.063	0.031	0.579	0.452
POLE	Panoptes3 with clinical	InceptionV1	Panoptes4	Independent	0.630 (0.422-0.838)	0.107 (0.104-0.111)	0.155 (0.089-0.242)	0.560 (0.550-0.570)	0.072 (0.072-0.073)	0.276 (0.272-0.280)	0.014	0.928	1	0.000	1.000	0.089	0.079	1.000	0.079	1.000	0.146	0.072	0.072	0.918	0.544	0.012	0.937	1	0	0.837	0.238	0.069	0.956	0.069	0.837	0.127	0.063	0.053	0.767	0.538
POLE	Panoptes4	InceptionResnetV1	Panoptes4 with clinical	Independent	0.630 (0.414-0.846)	0.053 (0.052-0.055)	0.247 (0.165-0.345)	0.559 (0.549-0.569)	0.052 (0.052-0.053)	0.313 (0.309-0.317)	-0.013	0.928	1	0.000	0.714	0.211	0.066	0.905	0.066	0.714	0.120	0.072	0.052	0.784	0.463	-0.012	0.937	1	0	0.639	0.292	0.057	0.923	0.057	0.639	0.105	0.063	0.040	0.704	0.465
POLE	Panoptes4	InceptionResnetV1	InceptionV2	Independent	0.630 (0.414-0.846)	0.053 (0.051-0.053)	0.247 (0.165-0.345)	0.558 (0.548-0.568)	0.053 (0.053-0.054)	0.359 (0.355-0.363)	-0.013	0.928	1	0.000	0.714	0.211	0.066	0.905	0.066	0.714	0.120	0.072	0.052	0.784	0.463	-0.007	0.937	1	0	0.622	0.341	0.059	0.931	0.059	0.622	0.109	0.063	0.039	0.657	0.482
POLE	InceptionV3	Panoptes2	InceptionResnetV2	Independent	0.630 (0.410-0.850)	0.065 (0.062-0.066)	0.155 (0.089-0.242)	0.539 (0.529-0.549)	0.056 (0.056-0.056)	0.230 (0.227-0.234)	0.014	0.928	1	0.000	1.000	0.089	0.079	1.000	0.079	1.000	0.146	0.072	0.072	0.918	0.544	-0.006	0.937	1	0	0.768	0.194	0.060	0.926	0.060	0.768	0.111	0.063	0.048	0.804	0.481
POLE	Panoptes3 with clinical	InceptionV2	Panoptes2	Independent	0.630 (0.437-0.823)	0.092 (0.090-0.095)	0.082 (0.036-0.156)	0.531 (0.521-0.541)	0.066 (0.066-0.067)	0.155 (0.151-0.158)	0.002	0.928	1	0.000	1.000	0.011	0.073	1.000	0.073	1.000	0.136	0.072	0.072	0.990	0.506	0.000	0.937	1	0	0.896	0.105	0.063	0.938	0.063	0.896	0.118	0.063	0.056	0.895	0.500
POLE	InceptionV1	InceptionResnetV2	InceptionV1	Independent	0.630 (0.363-0.898)	0.121 (0.115-0.124)	0.227 (0.148-0.323)	0.527 (0.518-0.536)	0.074 (0.074-0.075)	0.271 (0.267-0.274)	-0.017	0.928	1	0.000	0.714	0.189	0.064	0.895	0.064	0.714	0.118	0.072	0.052	0.804	0.452	0.000	0.931	1	0	0.765	0.234	0.069	0.930	0.069	0.765	0.127	0.069	0.053	0.766	0.499
POLE	Panoptes3	InceptionResnetV2	InceptionV2	Independent	0.630 (0.410-0.850)	0.109 (0.103-0.111)	0.134 (0.073-0.218)	0.521 (0.511-0.531)	0.065 (0.065-0.066)	0.208 (0.204-0.211)	0.010	0.928	1	0.000	1.000	0.067	0.077	1.000	0.077	1.000	0.143	0.072	0.072	0.938	0.533	0.003	0.937	1	0	0.854	0.165	0.064	0.944	0.064	0.854	0.119	0.063	0.054	0.836	0.509
POLE	InceptionResnetV1	InceptionResnetV2	Panoptes4 with clinical	Independent	0.630 (0.371-0.890)	0.114 (0.111-0.120)	0.134 (0.073-0.218)	0.506 (0.496-0.517)	0.063 (0.062-0.063)	0.207 (0.204-0.211)	0.010	0.928	1	0.000	1.000	0.067	0.077	1.000	0.077	1.000	0.143	0.072	0.072	0.938	0.533	-0.003	0.937	1	0	0.817	0.166	0.062	0.931	0.062	0.817	0.115	0.063	0.051	0.833	0.492
POLE	InceptionV1	InceptionV1	Panoptes4 with clinical	Independent	0.630 (0.397-0.863)	0.101 (0.100-0.106)	0.299 (0.210-0.400)	0.506 (0.496-0.516)	0.063 (0.063-0.063)	0.338 (0.334-0.342)	0.021	0.928	1	0.000	0.857	0.256	0.082	0.958	0.082	0.857	0.150	0.072	0.062	0.753	0.556	-0.001	0.937	1	0	0.677	0.315	0.062	0.936	0.062	0.677	0.114	0.063	0.043	0.685	0.496
POLE	Panoptes1 with clinical	InceptionResnetV2	Panoptes1 with clinical	Independent	0.629 (0.421-0.836)	0.056 (0.055-0.058)	0.144 (0.081-0.230)	0.622 (0.612-0.631)	0.047 (0.047-0.047)	0.217 (0.214-0.221)	0.012	0.928	1	0.000	1.000	0.078	0.078	1.000	0.078	1.000	0.144	0.072	0.072	0.928	0.539	-0.019	0.937	1	0	0.690	0.185	0.054	0.899	0.054	0.690	0.100	0.063	0.043	0.807	0.438
POLE	Panoptes2	Panoptes4	Panoptes2	Independent	0.629 (0.374-0.883)	0.065 (0.066-0.070)	0.093 (0.043-0.169)	0.618 (0.607-0.628)	0.048 (0.047-0.048)	0.124 (0.121-0.127)	0.003	0.928	1	0.000	1.000	0.022	0.074	1.000	0.074	1.000	0.137	0.072	0.072	0.979	0.511	-0.010	0.937	1	0	0.851	0.075	0.058	0.883	0.058	0.851	0.109	0.063	0.054	0.920	0.463
POLE	Panoptes2	Panoptes1	Panoptes2 with clinical	Independent	0.629 (0.413-0.845)	0.055 (0.055-0.057)	0.237 (0.157-0.334)	0.616 (0.606-0.625)	0.047 (0.047-0.048)	0.292 (0.288-0.296)	-0.015	0.928	1	0.000	0.714	0.200	0.065	0.900	0.065	0.714	0.119	0.072	0.052	0.794	0.457	-0.022	0.937	1	0	0.598	0.272	0.052	0.910	0.052	0.598	0.096	0.063	0.038	0.720	0.435
POLE	InceptionV2	InceptionResnetV1	Panoptes1 with clinical	Independent	0.629 (0.412-0.845)	0.065 (0.065-0.069)	0.443 (0.342-0.548)	0.605 (0.595-0.615)	0.049 (0.048-0.049)	0.451 (0.447-0.455)	-0.104	0.928	1	0.000	0.143	0.467	0.020	0.875	0.020	0.143	0.036	0.072	0.010	0.505	0.305	-0.037	0.937	1	0	0.377	0.456	0.044	0.916	0.044	0.377	0.079	0.063	0.024	0.533	0.416
POLE	Panoptes1 with clinical	Panoptes4	Panoptes4 with clinical	Independent	0.629 (0.459-0.798)	0.053 (0.051-0.054)	0.124 (0.066-0.206)	0.601 (0.592-0.610)	0.048 (0.047-0.048)	0.190 (0.187-0.194)	0.008	0.928	1	0.000	1.000	0.056	0.076	1.000	0.076	1.000	0.141	0.072	0.072	0.948	0.528	-0.008	0.937	1	0	0.798	0.150	0.059	0.917	0.059	0.798	0.110	0.063	0.050	0.847	0.474
POLE	Panoptes1 with clinical	Panoptes2 with clinical	InceptionV3	Independent	0.629 (0.430-0.828)	0.053 (0.051-0.054)	0.103 (0.051-0.181)	0.599 (0.590-0.608)	0.048 (0.048-0.048)	0.189 (0.185-0.192)	0.005	0.928	1	0.000	1.000	0.033	0.074	1.000	0.074	1.000	0.139	0.072	0.072	0.969	0.517	-0.009	0.937	1	0	0.793	0.148	0.059	0.914	0.059	0.793	0.109	0.063	0.050	0.848	0.471
POLE	Panoptes4 with clinical	Panoptes3	InceptionV2	Independent	0.629 (0.425-0.833)	0.082 (0.078-0.082)	0.206 (0.131-0.300)	0.590 (0.581-0.600)	0.077 (0.076-0.077)	0.314 (0.310-0.318)	0.024	0.928	1	0.000	1.000	0.144	0.083	1.000	0.083	1.000	0.154	0.072	0.072	0.866	0.572	0.021	0.937	1	0	0.849	0.278	0.073	0.965	0.073	0.849	0.135	0.063	0.053	0.730	0.563
POLE	InceptionResnetV2	Panoptes3 with clinical	Panoptes2 with clinical	Independent	0.629 (0.448-0.809)	0.052 (0.051-0.054)	0.340 (0.247-0.443)	0.586 (0.577-0.595)	0.049 (0.049-0.049)	0.373 (0.369-0.377)	-0.022	0.928	1	0.000	0.571	0.322	0.062	0.906	0.062	0.571	0.111	0.072	0.041	0.670	0.447	-0.023	0.937	1	0	0.518	0.363	0.052	0.918	0.052	0.518	0.094	0.063	0.033	0.629	0.441
POLE	Panoptes2	Panoptes4 with clinical	InceptionV3	Independent	0.629 (0.381-0.876)	0.056 (0.056-0.059)	0.155 (0.089-0.242)	0.579 (0.570-0.589)	0.050 (0.050-0.051)	0.246 (0.242-0.250)	0.014	0.928	1	0.000	1.000	0.089	0.079	1.000	0.079	1.000	0.146	0.072	0.072	0.918	0.544	-0.008	0.937	1	0	0.737	0.213	0.059	0.924	0.059	0.737	0.109	0.063	0.046	0.784	0.475
POLE	Panoptes2 with clinical	InceptionV2	InceptionV2	Independent	0.629 (0.459-0.799)	0.053 (0.051-0.054)	0.351 (0.256-0.454)	0.573 (0.564-0.581)	0.049 (0.049-0.050)	0.447 (0.443-0.451)	-0.049	0.928	1	0.000	0.429	0.344	0.048	0.886	0.048	0.429	0.087	0.072	0.031	0.639	0.387	-0.021	0.937	1	0	0.459	0.446	0.053	0.925	0.053	0.459	0.094	0.063	0.029	0.548	0.452
POLE	InceptionV3	Panoptes1 with clinical	InceptionResnetV1	Independent	0.629 (0.404-0.853)	0.054 (0.053-0.056)	0.186 (0.114-0.277)	0.571 (0.561-0.581)	0.051 (0.051-0.051)	0.305 (0.301-0.309)	-0.047	0.928	1	0.000	0.571	0.156	0.050	0.824	0.050	0.571	0.092	0.072	0.041	0.825	0.363	-0.011	0.937	1	0	0.653	0.281	0.057	0.924	0.057	0.653	0.106	0.063	0.041	0.715	0.467
POLE	Panoptes4 with clinical	InceptionResnetV2	Panoptes1	Independent	0.629 (0.423-0.834)	0.096 (0.096-0.101)	0.093 (0.043-0.169)	0.569 (0.559-0.579)	0.073 (0.072-0.073)	0.173 (0.170-0.176)	0.003	0.928	1	0.000	1.000	0.022	0.074	1.000	0.074	1.000	0.137	0.072	0.072	0.979	0.511	0.006	0.937	1	0	0.917	0.123	0.066	0.957	0.066	0.917	0.122	0.063	0.058	0.879	0.520
POLE	InceptionResnetV2	Panoptes2	InceptionResnetV2	Independent	0.629 (0.407-0.850)	0.054 (0.054-0.056)	0.124 (0.066-0.206)	0.558 (0.548-0.568)	0.052 (0.052-0.053)	0.182 (0.179-0.186)	0.008	0.928	1	0.000	1.000	0.056	0.076	1.000	0.076	1.000	0.141	0.072	0.072	0.948	0.528	-0.010	0.937	1	0	0.791	0.142	0.058	0.910	0.058	0.791	0.108	0.063	0.050	0.854	0.466
POLE	Panoptes4	Panoptes4	Panoptes2	Independent	0.629 (0.390-0.867)	0.054 (0.053-0.056)	0.124 (0.066-0.206)	0.553 (0.542-0.563)	0.053 (0.053-0.054)	0.194 (0.190-0.197)	-0.012	0.928	1	0.000	0.857	0.067	0.067	0.857	0.067	0.857	0.124	0.072	0.062	0.928	0.462	-0.008	0.937	1	0	0.791	0.153	0.059	0.916	0.059	0.791	0.110	0.063	0.050	0.843	0.472
POLE	Panoptes4	Panoptes3	Panoptes4	Independent	0.629 (0.411-0.846)	0.054 (0.053-0.055)	0.144 (0.081-0.230)	0.543 (0.534-0.553)	0.054 (0.053-0.054)	0.289 (0.285-0.293)	-0.030	0.928	1	0.000	0.714	0.100	0.058	0.818	0.058	0.714	0.108	0.072	0.052	0.887	0.407	-0.005	0.937	1	0	0.709	0.261	0.060	0.931	0.060	0.709	0.111	0.063	0.045	0.737	0.485
POLE	Panoptes4	Panoptes1	Panoptes4	Independent	0.629 (0.395-0.862)	0.053 (0.053-0.056)	0.155 (0.089-0.242)	0.538 (0.528-0.548)	0.055 (0.055-0.055)	0.281 (0.277-0.285)	-0.051	0.928	1	0.000	0.571	0.122	0.048	0.786	0.048	0.571	0.089	0.072	0.041	0.856	0.347	-0.006	0.937	1	0	0.710	0.252	0.060	0.929	0.060	0.710	0.111	0.063	0.045	0.745	0.481
POLE	Panoptes3 with clinical	Panoptes3 with clinical	InceptionResnetV1	Independent	0.629 (0.428-0.830)	0.053 (0.054-0.056)	0.103 (0.051-0.181)	0.470 (0.461-0.480)	0.056 (0.055-0.056)	0.157 (0.154-0.160)	0.005	0.928	1	0.000	1.000	0.033	0.074	1.000	0.074	1.000	0.139	0.072	0.072	0.969	0.517	-0.002	0.937	1	0	0.875	0.109	0.062	0.928	0.062	0.875	0.115	0.063	0.055	0.890	0.492
POLE	Panoptes1 with clinical	Panoptes2 with clinical	Panoptes4 with clinical	Independent	0.627 (0.427-0.827)	0.054 (0.053-0.056)	0.124 (0.066-0.206)	0.619 (0.609-0.629)	0.046 (0.046-0.047)	0.167 (0.164-0.170)	0.008	0.928	1	0.000	1.000	0.056	0.076	1.000	0.076	1.000	0.141	0.072	0.072	0.948	0.528	-0.014	0.937	1	0	0.775	0.126	0.056	0.893	0.056	0.775	0.105	0.063	0.049	0.867	0.451
POLE	Panoptes1 with clinical	InceptionV2	InceptionV2	Independent	0.627 (0.419-0.835)	0.053 (0.052-0.055)	0.072 (0.030-0.143)	0.615 (0.606-0.625)	0.047 (0.047-0.047)	0.174 (0.171-0.177)	0.000	0.928	1	0.000	1.000	0.000	0.072	NA	0.072	1.000	0.135	0.072	0.072	1.000	0.500	-0.010	0.937	1	0	0.795	0.133	0.058	0.906	0.058	0.795	0.108	0.063	0.050	0.863	0.464
POLE	Panoptes2	Panoptes4 with clinical	InceptionV1	Independent	0.627 (0.380-0.874)	0.058 (0.057-0.061)	0.175 (0.106-0.266)	0.607 (0.597-0.617)	0.050 (0.049-0.050)	0.245 (0.241-0.249)	-0.003	0.928	1	0.000	0.857	0.122	0.071	0.917	0.071	0.857	0.130	0.072	0.062	0.876	0.490	-0.026	0.937	1	0	0.615	0.220	0.050	0.895	0.050	0.615	0.093	0.063	0.039	0.769	0.418
POLE	Panoptes2	Panoptes4 with clinical	InceptionV2	Independent	0.627 (0.383-0.871)	0.057 (0.057-0.060)	0.186 (0.114-0.277)	0.602 (0.592-0.612)	0.050 (0.050-0.050)	0.203 (0.200-0.207)	0.020	0.928	1	0.000	1.000	0.122	0.081	1.000	0.081	1.000	0.151	0.072	0.072	0.887	0.561	-0.013	0.937	1	0	0.748	0.167	0.057	0.908	0.057	0.748	0.106	0.063	0.047	0.828	0.457
POLE	InceptionV2	Panoptes4 with clinical	Panoptes2	Independent	0.627 (0.417-0.837)	0.062 (0.062-0.066)	0.175 (0.106-0.266)	0.584 (0.575-0.594)	0.049 (0.049-0.050)	0.181 (0.178-0.184)	0.018	0.928	1	0.000	1.000	0.111	0.080	1.000	0.080	1.000	0.149	0.072	0.072	0.897	0.556	-0.003	0.937	1	0	0.843	0.136	0.061	0.928	0.061	0.843	0.115	0.063	0.053	0.862	0.490
POLE	Panoptes1 with clinical	InceptionV1	InceptionResnetV2	Independent	0.627 (0.383-0.871)	0.047 (0.046-0.049)	0.072 (0.030-0.143)	0.578 (0.568-0.587)	0.051 (0.050-0.051)	0.138 (0.135-0.141)	0.000	0.928	1	0.000	1.000	0.000	0.072	NA	0.072	1.000	0.135	0.072	0.072	1.000	0.500	-0.007	0.937	1	0	0.861	0.090	0.060	0.906	0.060	0.861	0.111	0.063	0.054	0.907	0.476
POLE	Panoptes1 with clinical	InceptionV2	InceptionV3	Independent	0.627 (0.413-0.841)	0.053 (0.052-0.055)	0.072 (0.030-0.143)	0.572 (0.563-0.582)	0.051 (0.050-0.051)	0.163 (0.160-0.167)	0.000	0.928	1	0.000	1.000	0.000	0.072	NA	0.072	1.000	0.135	0.072	0.072	1.000	0.500	-0.008	0.937	1	0	0.827	0.119	0.059	0.911	0.059	0.827	0.110	0.063	0.052	0.878	0.473
POLE	Panoptes2	Panoptes1 with clinical	Panoptes1 with clinical	Independent	0.627 (0.401-0.853)	0.061 (0.061-0.065)	0.464 (0.362-0.568)	0.571 (0.561-0.581)	0.052 (0.052-0.052)	0.511 (0.507-0.515)	-0.063	0.928	1	0.000	0.286	0.478	0.041	0.896	0.041	0.286	0.071	0.072	0.021	0.505	0.382	-0.029	0.937	1	0	0.361	0.521	0.048	0.924	0.048	0.361	0.085	0.063	0.023	0.471	0.441
POLE	Panoptes3 with clinical	InceptionV2	Panoptes3 with clinical	Independent	0.627 (0.485-0.769)	0.087 (0.087-0.091)	0.196 (0.122-0.289)	0.567 (0.558-0.576)	0.071 (0.071-0.072)	0.324 (0.320-0.328)	0.022	0.928	1	0.000	1.000	0.133	0.082	1.000	0.082	1.000	0.152	0.072	0.072	0.876	0.567	0.021	0.937	1	0	0.834	0.289	0.073	0.963	0.073	0.834	0.134	0.063	0.052	0.718	0.562
POLE	InceptionV3	Panoptes2	Panoptes1 with clinical	Independent	0.627 (0.409-0.845)	0.053 (0.053-0.055)	0.299 (0.210-0.400)	0.559 (0.549-0.569)	0.053 (0.053-0.053)	0.405 (0.401-0.409)	-0.030	0.928	1	0.000	0.571	0.278	0.058	0.893	0.058	0.571	0.105	0.072	0.041	0.711	0.425	-0.014	0.937	1	0	0.532	0.396	0.056	0.927	0.056	0.532	0.101	0.063	0.033	0.599	0.464
POLE	Panoptes3	Panoptes3 with clinical	InceptionResnetV1	Independent	0.627 (0.431-0.823)	0.053 (0.052-0.055)	0.072 (0.030-0.143)	0.555 (0.545-0.564)	0.052 (0.052-0.052)	0.150 (0.147-0.153)	-0.019	0.928	1	0.000	0.857	0.011	0.063	0.500	0.063	0.857	0.118	0.072	0.062	0.979	0.434	-0.004	0.937	1	0	0.872	0.102	0.061	0.922	0.061	0.872	0.114	0.063	0.055	0.897	0.487
POLE	Panoptes3 with clinical	InceptionV1	Panoptes1 with clinical	Independent	0.627 (0.442-0.812)	0.091 (0.092-0.097)	0.340 (0.247-0.443)	0.550 (0.540-0.560)	0.069 (0.068-0.069)	0.397 (0.393-0.402)	0.031	0.928	1	0.000	0.857	0.300	0.087	0.964	0.087	0.857	0.158	0.072	0.062	0.711	0.579	0.019	0.937	1	0	0.725	0.375	0.072	0.953	0.072	0.725	0.131	0.063	0.046	0.631	0.550
POLE	Panoptes3 with clinical	Panoptes3	Panoptes3	Independent	0.627 (0.434-0.820)	0.095 (0.093-0.099)	0.082 (0.036-0.156)	0.546 (0.536-0.556)	0.068 (0.067-0.068)	0.215 (0.212-0.219)	0.002	0.928	1	0.000	1.000	0.011	0.073	1.000	0.073	1.000	0.136	0.072	0.072	0.990	0.506	0.006	0.937	1	0	0.871	0.171	0.066	0.952	0.066	0.871	0.122	0.063	0.055	0.832	0.521
POLE	InceptionV1	InceptionV2	InceptionV1	Independent	0.627 (0.385-0.869)	0.104 (0.102-0.108)	0.278 (0.192-0.379)	0.544 (0.536-0.552)	0.078 (0.077-0.078)	0.401 (0.397-0.404)	0.017	0.928	1	0.000	0.857	0.233	0.080	0.955	0.080	0.857	0.146	0.072	0.062	0.773	0.545	0.014	0.931	1	0	0.686	0.379	0.076	0.942	0.076	0.686	0.137	0.069	0.048	0.625	0.533
POLE	InceptionV1	InceptionV2	InceptionV3	Independent	0.627 (0.376-0.878)	0.109 (0.107-0.113)	0.165 (0.097-0.254)	0.537 (0.529-0.546)	0.076 (0.075-0.076)	0.302 (0.298-0.305)	-0.005	0.928	1	0.000	0.857	0.111	0.070	0.909	0.070	0.857	0.129	0.072	0.062	0.887	0.484	0.009	0.931	1	0	0.783	0.266	0.074	0.943	0.074	0.783	0.135	0.069	0.054	0.737	0.525
POLE	Panoptes4	Panoptes4	Panoptes3 with clinical	Independent	0.627 (0.382-0.872)	0.055 (0.054-0.057)	0.278 (0.192-0.379)	0.525 (0.515-0.535)	0.056 (0.056-0.056)	0.380 (0.376-0.385)	-0.033	0.928	1	0.000	0.571	0.256	0.056	0.885	0.056	0.571	0.103	0.072	0.041	0.732	0.413	0.000	0.937	1	0	0.634	0.363	0.063	0.937	0.063	0.634	0.114	0.063	0.040	0.637	0.499
POLE	Panoptes4	Panoptes1	Panoptes3	Independent	0.627 (0.401-0.853)	0.053 (0.052-0.055)	0.206 (0.131-0.300)	0.519 (0.509-0.528)	0.056 (0.056-0.056)	0.298 (0.294-0.302)	-0.020	0.928	1	0.000	0.714	0.167	0.062	0.882	0.062	0.714	0.115	0.072	0.052	0.825	0.440	0.001	0.937	1	0	0.738	0.269	0.063	0.939	0.063	0.738	0.117	0.063	0.046	0.732	0.504
POLE	Panoptes3	InceptionResnetV2	InceptionV3	Independent	0.627 (0.407-0.847)	0.103 (0.102-0.109)	0.093 (0.043-0.169)	0.511 (0.501-0.520)	0.062 (0.062-0.062)	0.198 (0.195-0.202)	0.003	0.928	1	0.000	1.000	0.022	0.074	1.000	0.074	1.000	0.137	0.072	0.072	0.979	0.511	0.003	0.937	1	0	0.868	0.154	0.064	0.945	0.064	0.868	0.120	0.063	0.054	0.848	0.511
POLE	Panoptes4 with clinical	Panoptes3	InceptionV1	Independent	0.625 (0.425-0.826)	0.080 (0.079-0.084)	0.216 (0.139-0.312)	0.589 (0.579-0.598)	0.076 (0.076-0.076)	0.332 (0.328-0.336)	0.026	0.928	1	0.000	1.000	0.156	0.084	1.000	0.084	1.000	0.156	0.072	0.072	0.856	0.578	0.024	0.937	1	0	0.839	0.298	0.074	0.965	0.074	0.839	0.136	0.063	0.053	0.711	0.569
POLE	Panoptes4	InceptionResnetV1	Panoptes2	Independent	0.625 (0.413-0.838)	0.053 (0.053-0.055)	0.072 (0.030-0.143)	0.584 (0.573-0.594)	0.050 (0.050-0.050)	0.149 (0.146-0.153)	-0.019	0.928	1	0.000	0.857	0.011	0.063	0.500	0.063	0.857	0.118	0.072	0.062	0.979	0.434	-0.015	0.937	1	0	0.783	0.107	0.056	0.880	0.056	0.783	0.104	0.063	0.049	0.886	0.445
POLE	InceptionResnetV2	Panoptes4 with clinical	Panoptes4 with clinical	Independent	0.625 (0.434-0.817)	0.053 (0.051-0.054)	0.216 (0.139-0.312)	0.573 (0.563-0.583)	0.051 (0.051-0.051)	0.284 (0.280-0.288)	-0.019	0.928	1	0.000	0.714	0.178	0.063	0.889	0.063	0.714	0.116	0.072	0.052	0.814	0.446	-0.014	0.937	1	0	0.654	0.260	0.056	0.918	0.056	0.654	0.103	0.063	0.041	0.735	0.457
POLE	Panoptes2	Panoptes4	Panoptes3 with clinical	Independent	0.625 (0.416-0.835)	0.054 (0.055-0.057)	0.175 (0.106-0.266)	0.566 (0.556-0.575)	0.051 (0.051-0.052)	0.299 (0.295-0.303)	-0.003	0.928	1	0.000	0.857	0.122	0.071	0.917	0.071	0.857	0.130	0.072	0.062	0.876	0.490	-0.006	0.937	1	0	0.691	0.273	0.060	0.929	0.060	0.691	0.110	0.063	0.043	0.725	0.482
POLE	InceptionV1	InceptionV2	InceptionV2	Independent	0.625 (0.383-0.867)	0.103 (0.100-0.106)	0.268 (0.183-0.368)	0.546 (0.538-0.555)	0.078 (0.078-0.079)	0.386 (0.383-0.390)	0.014	0.928	1	0.000	0.857	0.222	0.079	0.952	0.079	0.857	0.145	0.072	0.062	0.784	0.540	0.014	0.931	1	0	0.705	0.363	0.076	0.943	0.076	0.705	0.137	0.069	0.049	0.642	0.534
POLE	InceptionV3	Panoptes1	Panoptes1 with clinical	Independent	0.625 (0.410-0.841)	0.054 (0.054-0.057)	0.340 (0.247-0.443)	0.545 (0.535-0.555)	0.054 (0.054-0.054)	0.426 (0.422-0.430)	-0.051	0.928	1	0.000	0.429	0.333	0.048	0.882	0.048	0.429	0.086	0.072	0.031	0.649	0.381	-0.012	0.937	1	0	0.525	0.419	0.057	0.929	0.057	0.525	0.103	0.063	0.033	0.577	0.472
POLE	InceptionV3	Panoptes4 with clinical	InceptionResnetV2	Independent	0.625 (0.388-0.863)	0.083 (0.077-0.083)	0.165 (0.097-0.254)	0.538 (0.528-0.548)	0.056 (0.056-0.057)	0.252 (0.248-0.256)	-0.005	0.928	1	0.000	0.857	0.111	0.070	0.909	0.070	0.857	0.129	0.072	0.062	0.887	0.484	-0.006	0.937	1	0	0.742	0.219	0.060	0.927	0.060	0.742	0.111	0.063	0.047	0.778	0.480
POLE	Panoptes4	InceptionV3	Panoptes4	Independent	0.625 (0.426-0.825)	0.053 (0.051-0.054)	0.103 (0.051-0.181)	0.520 (0.510-0.530)	0.056 (0.056-0.057)	0.222 (0.219-0.226)	-0.015	0.928	1	0.000	0.857	0.044	0.065	0.800	0.065	0.857	0.121	0.072	0.062	0.948	0.451	-0.002	0.937	1	0	0.800	0.184	0.062	0.932	0.062	0.800	0.115	0.063	0.050	0.815	0.492
POLE	Panoptes4	Panoptes1	Panoptes3 with clinical	Independent	0.625 (0.425-0.826)	0.053 (0.051-0.054)	0.216 (0.139-0.312)	0.516 (0.507-0.526)	0.056 (0.056-0.057)	0.344 (0.340-0.348)	-0.019	0.928	1	0.000	0.714	0.178	0.063	0.889	0.063	0.714	0.116	0.072	0.052	0.814	0.446	0.005	0.937	1	0	0.707	0.320	0.065	0.942	0.065	0.707	0.119	0.063	0.044	0.682	0.513
POLE	Panoptes4	InceptionV2	Panoptes4	Independent	0.625 (0.411-0.840)	0.053 (0.052-0.055)	0.258 (0.174-0.357)	0.478 (0.469-0.488)	0.056 (0.055-0.056)	0.387 (0.383-0.391)	-0.037	0.928	1	0.000	0.571	0.233	0.055	0.875	0.055	0.571	0.100	0.072	0.041	0.753	0.402	0.002	0.937	1	0	0.642	0.370	0.064	0.939	0.064	0.642	0.116	0.063	0.040	0.631	0.506
POLE	Panoptes1 with clinical	InceptionResnetV2	Panoptes1	Independent	0.624 (0.409-0.838)	0.062 (0.063-0.066)	0.072 (0.030-0.143)	0.621 (0.612-0.631)	0.046 (0.046-0.046)	0.105 (0.103-0.108)	0.000	0.928	1	0.000	1.000	0.000	0.072	NA	0.072	1.000	0.135	0.072	0.072	1.000	0.500	-0.002	0.937	1	0	0.938	0.050	0.062	0.923	0.062	0.938	0.116	0.063	0.059	0.950	0.494
POLE	Panoptes2	Panoptes2 with clinical	Panoptes1 with clinical	Independent	0.624 (0.362-0.886)	0.061 (0.060-0.064)	0.330 (0.238-0.433)	0.606 (0.596-0.616)	0.049 (0.049-0.049)	0.450 (0.445-0.454)	-0.082	0.928	1	0.000	0.286	0.333	0.032	0.857	0.032	0.286	0.058	0.072	0.021	0.639	0.310	-0.036	0.937	1	0	0.384	0.454	0.045	0.917	0.045	0.384	0.081	0.063	0.024	0.536	0.419
POLE	InceptionResnetV2	Panoptes2	Panoptes2	Independent	0.624 (0.456-0.792)	0.053 (0.052-0.055)	0.134 (0.073-0.218)	0.603 (0.594-0.613)	0.047 (0.047-0.048)	0.124 (0.121-0.127)	0.010	0.928	1	0.000	1.000	0.067	0.077	1.000	0.077	1.000	0.143	0.072	0.072	0.938	0.533	-0.004	0.937	1	0	0.901	0.072	0.061	0.915	0.061	0.901	0.114	0.063	0.057	0.927	0.486
POLE	Panoptes4 with clinical	InceptionV3	InceptionV1	Independent	0.624 (0.448-0.800)	0.091 (0.092-0.097)	0.124 (0.066-0.206)	0.598 (0.589-0.607)	0.080 (0.079-0.080)	0.250 (0.246-0.254)	0.008	0.928	1	0.000	1.000	0.056	0.076	1.000	0.076	1.000	0.141	0.072	0.072	0.948	0.528	0.017	0.937	1	0	0.906	0.206	0.071	0.970	0.071	0.906	0.132	0.063	0.057	0.801	0.556
POLE	Panoptes2	Panoptes1	Panoptes1	Independent	0.624 (0.404-0.843)	0.054 (0.055-0.057)	0.082 (0.036-0.156)	0.594 (0.584-0.603)	0.049 (0.049-0.049)	0.148 (0.145-0.151)	0.002	0.928	1	0.000	1.000	0.011	0.073	1.000	0.073	1.000	0.136	0.072	0.072	0.990	0.506	-0.005	0.937	1	0	0.862	0.100	0.060	0.915	0.060	0.862	0.113	0.063	0.054	0.898	0.481
POLE	Panoptes2	Panoptes2	Panoptes3	Independent	0.624 (0.422-0.825)	0.054 (0.054-0.056)	0.165 (0.097-0.254)	0.594 (0.584-0.603)	0.048 (0.048-0.049)	0.205 (0.201-0.208)	0.016	0.928	1	0.000	1.000	0.100	0.080	1.000	0.080	1.000	0.147	0.072	0.072	0.907	0.550	-0.008	0.937	1	0	0.782	0.166	0.059	0.919	0.059	0.782	0.110	0.063	0.049	0.831	0.474
POLE	InceptionResnetV2	Panoptes1	Panoptes2 with clinical	Independent	0.624 (0.450-0.797)	0.053 (0.051-0.054)	0.289 (0.201-0.390)	0.586 (0.577-0.595)	0.049 (0.049-0.049)	0.351 (0.347-0.355)	-0.031	0.928	1	0.000	0.571	0.267	0.057	0.889	0.057	0.571	0.104	0.072	0.041	0.722	0.419	-0.020	0.937	1	0	0.556	0.337	0.053	0.919	0.053	0.556	0.097	0.063	0.035	0.656	0.447
POLE	InceptionResnetV2	Panoptes1	Panoptes2	Independent	0.624 (0.455-0.793)	0.053 (0.052-0.055)	0.103 (0.051-0.181)	0.584 (0.574-0.593)	0.049 (0.049-0.049)	0.137 (0.134-0.140)	0.005	0.928	1	0.000	1.000	0.033	0.074	1.000	0.074	1.000	0.139	0.072	0.072	0.969	0.517	-0.002	0.937	1	0	0.903	0.085	0.062	0.929	0.062	0.903	0.116	0.063	0.057	0.914	0.494
POLE	Panoptes2 with clinical	InceptionResnetV2	Panoptes3 with clinical	Independent	0.624 (0.453-0.794)	0.053 (0.051-0.054)	0.124 (0.066-0.206)	0.581 (0.573-0.590)	0.049 (0.048-0.049)	0.290 (0.286-0.294)	0.008	0.928	1	0.000	1.000	0.056	0.076	1.000	0.076	1.000	0.141	0.072	0.072	0.948	0.528	-0.008	0.937	1	0	0.692	0.263	0.059	0.927	0.059	0.692	0.109	0.063	0.043	0.735	0.477
POLE	InceptionV3	InceptionResnetV1	Panoptes1	Independent	0.624 (0.412-0.836)	0.053 (0.051-0.054)	0.134 (0.073-0.218)	0.579 (0.569-0.589)	0.051 (0.050-0.051)	0.216 (0.212-0.219)	0.010	0.928	1	0.000	1.000	0.067	0.077	1.000	0.077	1.000	0.143	0.072	0.072	0.938	0.533	-0.013	0.937	1	0	0.734	0.181	0.057	0.910	0.057	0.734	0.105	0.063	0.046	0.814	0.457
POLE	InceptionResnetV2	Panoptes4	Panoptes1 with clinical	Independent	0.624 (0.433-0.815)	0.053 (0.052-0.054)	0.485 (0.382-0.588)	0.575 (0.565-0.585)	0.051 (0.051-0.051)	0.497 (0.493-0.501)	-0.059	0.928	1	0.000	0.286	0.500	0.043	0.900	0.043	0.286	0.074	0.072	0.021	0.485	0.393	-0.030	0.937	1	0	0.371	0.506	0.048	0.923	0.048	0.371	0.085	0.063	0.023	0.487	0.438
POLE	Panoptes2	Panoptes3 with clinical	Panoptes3	Independent	0.624 (0.417-0.831)	0.056 (0.055-0.058)	0.186 (0.114-0.277)	0.574 (0.565-0.584)	0.050 (0.050-0.050)	0.240 (0.236-0.243)	0.020	0.928	1	0.000	1.000	0.122	0.081	1.000	0.081	1.000	0.151	0.072	0.072	0.887	0.561	-0.008	0.937	1	0	0.743	0.206	0.059	0.923	0.059	0.743	0.109	0.063	0.047	0.791	0.474
POLE	Panoptes2	Panoptes1	InceptionResnetV2	Independent	0.624 (0.421-0.826)	0.055 (0.055-0.057)	0.082 (0.036-0.156)	0.564 (0.555-0.573)	0.050 (0.050-0.051)	0.179 (0.176-0.183)	0.002	0.928	1	0.000	1.000	0.011	0.073	1.000	0.073	1.000	0.136	0.072	0.072	0.990	0.506	0.000	0.937	1	0	0.865	0.133	0.063	0.937	0.063	0.865	0.117	0.063	0.054	0.866	0.499
POLE	InceptionResnetV2	Panoptes2	Panoptes3 with clinical	Independent	0.624 (0.420-0.828)	0.053 (0.051-0.055)	0.144 (0.081-0.230)	0.561 (0.551-0.571)	0.052 (0.052-0.052)	0.252 (0.248-0.256)	-0.009	0.928	1	0.000	0.857	0.089	0.068	0.889	0.068	0.857	0.126	0.072	0.062	0.907	0.473	-0.011	0.937	1	0	0.713	0.221	0.058	0.920	0.058	0.713	0.107	0.063	0.045	0.775	0.467
POLE	Panoptes4 with clinical	InceptionResnetV2	Panoptes2 with clinical	Independent	0.624 (0.429-0.819)	0.093 (0.094-0.099)	0.186 (0.114-0.277)	0.558 (0.548-0.568)	0.070 (0.070-0.070)	0.311 (0.307-0.315)	0.020	0.928	1	0.000	1.000	0.122	0.081	1.000	0.081	1.000	0.151	0.072	0.072	0.887	0.561	0.012	0.937	1	0	0.796	0.278	0.069	0.953	0.069	0.796	0.127	0.063	0.050	0.727	0.537
POLE	InceptionV3	Panoptes3 with clinical	Panoptes1 with clinical	Independent	0.624 (0.383-0.864)	0.055 (0.053-0.057)	0.402 (0.304-0.507)	0.546 (0.536-0.556)	0.055 (0.054-0.055)	0.440 (0.436-0.445)	-0.040	0.928	1	0.000	0.429	0.400	0.053	0.900	0.053	0.429	0.094	0.072	0.031	0.588	0.414	-0.013	0.937	1	0	0.505	0.436	0.057	0.929	0.057	0.505	0.102	0.063	0.032	0.560	0.470
POLE	Panoptes4	InceptionV1	Panoptes2 with clinical	Independent	0.624 (0.428-0.820)	0.053 (0.053-0.055)	0.464 (0.362-0.568)	0.537 (0.527-0.546)	0.054 (0.054-0.055)	0.486 (0.482-0.491)	-0.063	0.928	1	0.000	0.286	0.478	0.041	0.896	0.041	0.286	0.071	0.072	0.021	0.505	0.382	-0.008	0.937	1	0	0.479	0.487	0.059	0.933	0.059	0.479	0.105	0.063	0.030	0.511	0.483
POLE	Panoptes4	Panoptes4 with clinical	InceptionV3	Independent	0.624 (0.423-0.824)	0.053 (0.051-0.054)	0.165 (0.097-0.254)	0.534 (0.525-0.544)	0.055 (0.055-0.055)	0.305 (0.301-0.309)	-0.005	0.928	1	0.000	0.857	0.111	0.070	0.909	0.070	0.857	0.129	0.072	0.062	0.887	0.484	-0.004	0.937	1	0	0.695	0.279	0.061	0.932	0.061	0.695	0.112	0.063	0.044	0.720	0.487
POLE	InceptionResnetV1	InceptionResnetV2	Panoptes3 with clinical	Independent	0.624 (0.351-0.896)	0.113 (0.110-0.118)	0.093 (0.043-0.169)	0.520 (0.509-0.530)	0.065 (0.064-0.065)	0.179 (0.176-0.182)	0.003	0.928	1	0.000	1.000	0.022	0.074	1.000	0.074	1.000	0.137	0.072	0.072	0.979	0.511	0.001	0.937	1	0	0.874	0.132	0.063	0.940	0.063	0.874	0.118	0.063	0.055	0.868	0.503
POLE	Panoptes1 with clinical	Panoptes3	Panoptes4 with clinical	Independent	0.622 (0.446-0.798)	0.053 (0.051-0.054)	0.093 (0.043-0.169)	0.607 (0.597-0.617)	0.047 (0.047-0.047)	0.135 (0.132-0.138)	0.003	0.928	1	0.000	1.000	0.022	0.074	1.000	0.074	1.000	0.137	0.072	0.072	0.979	0.511	-0.009	0.937	1	0	0.845	0.088	0.058	0.894	0.058	0.845	0.109	0.063	0.053	0.908	0.466
POLE	InceptionResnetV2	Panoptes2 with clinical	Panoptes1 with clinical	Independent	0.622 (0.438-0.807)	0.053 (0.052-0.055)	0.495 (0.392-0.598)	0.592 (0.582-0.601)	0.049 (0.049-0.049)	0.500 (0.496-0.504)	-0.097	0.928	1	0.000	0.143	0.522	0.023	0.887	0.023	0.143	0.039	0.072	0.010	0.454	0.333	-0.040	0.937	1	0	0.325	0.512	0.043	0.919	0.043	0.325	0.076	0.063	0.020	0.478	0.418
POLE	InceptionResnetV1	Panoptes3	InceptionResnetV1	Independent	0.622 (0.433-0.812)	0.053 (0.051-0.054)	0.082 (0.036-0.156)	0.587 (0.577-0.597)	0.049 (0.049-0.049)	0.122 (0.119-0.125)	0.002	0.928	1	0.000	1.000	0.011	0.073	1.000	0.073	1.000	0.136	0.072	0.072	0.990	0.506	-0.007	0.937	1	0	0.875	0.072	0.059	0.896	0.059	0.875	0.111	0.063	0.055	0.925	0.474
POLE	InceptionResnetV2	Panoptes2	Panoptes4	Independent	0.622 (0.431-0.814)	0.053 (0.053-0.055)	0.216 (0.139-0.312)	0.585 (0.575-0.594)	0.050 (0.050-0.050)	0.225 (0.221-0.228)	0.026	0.928	1	0.000	1.000	0.156	0.084	1.000	0.084	1.000	0.156	0.072	0.072	0.856	0.578	-0.009	0.937	1	0	0.753	0.189	0.059	0.920	0.059	0.753	0.109	0.063	0.047	0.807	0.471
POLE	Panoptes1	Panoptes1 with clinical	Panoptes3 with clinical	Independent	0.622 (0.409-0.836)	0.054 (0.053-0.055)	0.186 (0.114-0.277)	0.566 (0.556-0.576)	0.053 (0.052-0.053)	0.299 (0.295-0.303)	-0.024	0.928	1	0.000	0.714	0.144	0.061	0.867	0.061	0.714	0.112	0.072	0.052	0.845	0.429	-0.013	0.937	1	0	0.651	0.275	0.057	0.922	0.057	0.651	0.105	0.063	0.041	0.720	0.463
POLE	Panoptes3	InceptionV2	InceptionResnetV1	Independent	0.622 (0.452-0.793)	0.053 (0.052-0.054)	0.093 (0.043-0.169)	0.562 (0.554-0.571)	0.051 (0.051-0.051)	0.206 (0.203-0.210)	0.003	0.928	1	0.000	1.000	0.022	0.074	1.000	0.074	1.000	0.137	0.072	0.072	0.979	0.511	0.001	0.937	1	0	0.841	0.164	0.063	0.939	0.063	0.841	0.117	0.063	0.053	0.837	0.502
POLE	Panoptes2 with clinical	Panoptes1 with clinical	InceptionV1	Independent	0.622 (0.412-0.832)	0.053 (0.053-0.056)	0.464 (0.362-0.568)	0.560 (0.551-0.568)	0.051 (0.050-0.051)	0.442 (0.438-0.447)	-0.027	0.928	1	0.000	0.429	0.467	0.059	0.913	0.059	0.429	0.103	0.072	0.031	0.526	0.448	-0.014	0.937	1	0	0.496	0.439	0.056	0.928	0.056	0.496	0.101	0.063	0.031	0.557	0.467
POLE	InceptionV3	InceptionResnetV1	Panoptes3 with clinical	Independent	0.622 (0.416-0.828)	0.053 (0.052-0.055)	0.134 (0.073-0.218)	0.560 (0.549-0.570)	0.053 (0.053-0.053)	0.290 (0.286-0.294)	0.010	0.928	1	0.000	1.000	0.067	0.077	1.000	0.077	1.000	0.143	0.072	0.072	0.938	0.533	-0.013	0.937	1	0	0.660	0.266	0.057	0.921	0.057	0.660	0.105	0.063	0.041	0.730	0.463
POLE	InceptionResnetV2	Panoptes4 with clinical	InceptionResnetV2	Independent	0.622 (0.405-0.840)	0.054 (0.053-0.056)	0.155 (0.089-0.242)	0.556 (0.546-0.566)	0.053 (0.052-0.053)	0.216 (0.212-0.219)	-0.007	0.928	1	0.000	0.857	0.100	0.069	0.900	0.069	0.857	0.128	0.072	0.062	0.897	0.479	-0.010	0.937	1	0	0.757	0.179	0.058	0.917	0.058	0.757	0.108	0.063	0.048	0.817	0.468
POLE	Panoptes4	Panoptes1	Panoptes2	Independent	0.622 (0.416-0.829)	0.053 (0.052-0.055)	0.093 (0.043-0.169)	0.547 (0.537-0.557)	0.053 (0.053-0.054)	0.163 (0.159-0.166)	-0.016	0.928	1	0.000	0.857	0.033	0.065	0.750	0.065	0.857	0.120	0.072	0.062	0.959	0.445	-0.007	0.937	1	0	0.835	0.118	0.060	0.914	0.060	0.835	0.111	0.063	0.053	0.880	0.476
POLE	Panoptes3 with clinical	InceptionResnetV2	InceptionResnetV2	Independent	0.622 (0.413-0.832)	0.082 (0.080-0.085)	0.082 (0.036-0.156)	0.544 (0.534-0.553)	0.072 (0.071-0.072)	0.166 (0.163-0.169)	0.002	0.928	1	0.000	1.000	0.011	0.073	1.000	0.073	1.000	0.136	0.072	0.072	0.990	0.506	0.006	0.937	1	0	0.929	0.115	0.066	0.960	0.066	0.929	0.123	0.063	0.058	0.888	0.522
POLE	Panoptes4	Panoptes2	Panoptes4 with clinical	Independent	0.622 (0.404-0.841)	0.054 (0.053-0.055)	0.227 (0.148-0.323)	0.543 (0.533-0.553)	0.054 (0.054-0.054)	0.293 (0.289-0.297)	0.006	0.928	1	0.000	0.857	0.178	0.075	0.941	0.075	0.857	0.138	0.072	0.062	0.825	0.517	-0.007	0.937	1	0	0.694	0.266	0.060	0.928	0.060	0.694	0.110	0.063	0.044	0.731	0.480
POLE	InceptionV1	InceptionV3	InceptionResnetV1	Independent	0.622 (0.440-0.805)	0.053 (0.053-0.056)	0.072 (0.030-0.143)	0.541 (0.533-0.549)	0.059 (0.059-0.059)	0.139 (0.137-0.142)	0.000	0.928	1	0.000	1.000	0.000	0.072	NA	0.072	1.000	0.135	0.072	0.072	1.000	0.500	-0.003	0.931	1	0	0.894	0.083	0.068	0.913	0.068	0.894	0.126	0.069	0.062	0.915	0.488
POLE	Panoptes4	Panoptes3	Panoptes3 with clinical	Independent	0.622 (0.457-0.788)	0.054 (0.052-0.055)	0.216 (0.139-0.312)	0.523 (0.514-0.532)	0.055 (0.055-0.056)	0.352 (0.348-0.356)	0.004	0.928	1	0.000	0.857	0.167	0.074	0.938	0.074	0.857	0.136	0.072	0.062	0.835	0.512	0.001	0.937	1	0	0.678	0.330	0.063	0.938	0.063	0.678	0.116	0.063	0.043	0.671	0.504
POLE	Panoptes3	InceptionResnetV2	InceptionV1	Independent	0.622 (0.399-0.845)	0.107 (0.106-0.113)	0.155 (0.089-0.242)	0.518 (0.508-0.528)	0.064 (0.063-0.064)	0.241 (0.238-0.245)	0.014	0.928	1	0.000	1.000	0.089	0.079	1.000	0.079	1.000	0.146	0.072	0.072	0.918	0.544	0.005	0.937	1	0	0.834	0.202	0.065	0.948	0.065	0.834	0.121	0.063	0.052	0.801	0.518
POLE	Panoptes3 with clinical	InceptionResnetV1	InceptionV3	Independent	0.622 (0.365-0.879)	0.118 (0.115-0.124)	0.103 (0.051-0.181)	0.506 (0.496-0.516)	0.063 (0.062-0.063)	0.213 (0.210-0.217)	0.005	0.928	1	0.000	1.000	0.033	0.074	1.000	0.074	1.000	0.139	0.072	0.072	0.969	0.517	0.001	0.937	1	0	0.835	0.172	0.063	0.940	0.063	0.835	0.118	0.063	0.052	0.829	0.503
POLE	Panoptes1 with clinical	InceptionV2	InceptionV1	Independent	0.621 (0.414-0.827)	0.053 (0.051-0.054)	0.072 (0.030-0.143)	0.619 (0.609-0.628)	0.046 (0.046-0.047)	0.181 (0.178-0.184)	0.000	0.928	1	0.000	1.000	0.000	0.072	NA	0.072	1.000	0.135	0.072	0.072	1.000	0.500	-0.011	0.937	1	0	0.780	0.141	0.057	0.905	0.057	0.780	0.107	0.063	0.049	0.854	0.460
POLE	Panoptes1 with clinical	InceptionResnetV2	InceptionResnetV2	Independent	0.621 (0.379-0.862)	0.047 (0.046-0.048)	0.072 (0.030-0.143)	0.603 (0.593-0.613)	0.051 (0.051-0.051)	0.110 (0.107-0.112)	0.000	0.928	1	0.000	1.000	0.000	0.072	NA	0.072	1.000	0.135	0.072	0.072	1.000	0.500	-0.004	0.937	1	0	0.913	0.056	0.061	0.906	0.061	0.913	0.114	0.063	0.057	0.942	0.485
POLE	Panoptes4 with clinical	InceptionV1	InceptionResnetV2	Independent	0.621 (0.470-0.771)	0.088 (0.086-0.090)	0.186 (0.114-0.277)	0.600 (0.591-0.609)	0.081 (0.081-0.082)	0.300 (0.296-0.304)	0.020	0.928	1	0.000	1.000	0.122	0.081	1.000	0.081	1.000	0.151	0.072	0.072	0.887	0.561	0.024	0.937	1	0	0.883	0.261	0.074	0.971	0.074	0.883	0.137	0.063	0.055	0.748	0.572
POLE	Panoptes1	Panoptes1	Panoptes4 with clinical	Independent	0.621 (0.429-0.812)	0.054 (0.054-0.056)	0.113 (0.058-0.194)	0.598 (0.588-0.608)	0.049 (0.049-0.049)	0.192 (0.189-0.196)	-0.013	0.928	1	0.000	0.857	0.056	0.066	0.833	0.066	0.857	0.122	0.072	0.062	0.938	0.456	-0.017	0.937	1	0	0.731	0.156	0.055	0.896	0.055	0.731	0.102	0.063	0.046	0.837	0.444
POLE	Panoptes4 with clinical	InceptionV1	Panoptes1	Independent	0.621 (0.415-0.827)	0.105 (0.103-0.109)	0.165 (0.097-0.254)	0.592 (0.582-0.602)	0.078 (0.077-0.078)	0.278 (0.274-0.282)	0.016	0.928	1	0.000	1.000	0.100	0.080	1.000	0.080	1.000	0.147	0.072	0.072	0.907	0.550	0.016	0.937	1	0	0.860	0.239	0.070	0.962	0.070	0.860	0.130	0.063	0.054	0.768	0.549
POLE	Panoptes1 with clinical	Panoptes1 with clinical	Panoptes4	Independent	0.621 (0.367-0.874)	0.056 (0.056-0.058)	0.093 (0.043-0.169)	0.590 (0.579-0.600)	0.051 (0.050-0.051)	0.173 (0.170-0.176)	0.003	0.928	1	0.000	1.000	0.022	0.074	1.000	0.074	1.000	0.137	0.072	0.072	0.979	0.511	-0.012	0.937	1	0	0.784	0.132	0.057	0.901	0.057	0.784	0.106	0.063	0.049	0.863	0.458
POLE	Panoptes1	InceptionV1	InceptionV1	Independent	0.621 (0.362-0.879)	0.072 (0.073-0.078)	0.155 (0.089-0.242)	0.589 (0.579-0.599)	0.051 (0.051-0.051)	0.303 (0.299-0.307)	-0.007	0.928	1	0.000	0.857	0.100	0.069	0.900	0.069	0.857	0.128	0.072	0.062	0.897	0.479	-0.022	0.937	1	0	0.587	0.284	0.052	0.911	0.052	0.587	0.096	0.063	0.037	0.708	0.435
POLE	InceptionV3	InceptionResnetV1	InceptionResnetV2	Independent	0.621 (0.418-0.823)	0.054 (0.052-0.055)	0.082 (0.036-0.156)	0.574 (0.566-0.583)	0.056 (0.056-0.056)	0.243 (0.239-0.246)	0.002	0.928	1	0.000	1.000	0.011	0.073	1.000	0.073	1.000	0.136	0.072	0.072	0.990	0.506	-0.014	0.931	1	0	0.713	0.208	0.063	0.907	0.063	0.713	0.115	0.069	0.049	0.787	0.460
POLE	InceptionV3	Panoptes2	Panoptes2	Independent	0.621 (0.402-0.840)	0.054 (0.052-0.055)	0.082 (0.036-0.156)	0.570 (0.560-0.580)	0.051 (0.051-0.051)	0.160 (0.157-0.163)	0.002	0.928	1	0.000	1.000	0.011	0.073	1.000	0.073	1.000	0.136	0.072	0.072	0.990	0.506	-0.006	0.937	1	0	0.840	0.114	0.060	0.914	0.060	0.840	0.112	0.063	0.053	0.883	0.477
POLE	Panoptes1	InceptionV1	InceptionV3	Independent	0.621 (0.372-0.869)	0.057 (0.054-0.058)	0.082 (0.036-0.156)	0.566 (0.556-0.575)	0.052 (0.052-0.053)	0.256 (0.252-0.260)	0.002	0.928	1	0.000	1.000	0.011	0.073	1.000	0.073	1.000	0.136	0.072	0.072	0.990	0.506	-0.009	0.937	1	0	0.715	0.225	0.058	0.922	0.058	0.715	0.108	0.063	0.045	0.771	0.470
POLE	Panoptes2 with clinical	Panoptes1 with clinical	InceptionV2	Independent	0.621 (0.409-0.832)	0.053 (0.053-0.056)	0.433 (0.333-0.537)	0.556 (0.547-0.564)	0.051 (0.051-0.052)	0.381 (0.377-0.385)	-0.002	0.928	1	0.000	0.571	0.422	0.071	0.927	0.071	0.571	0.127	0.072	0.041	0.577	0.497	-0.004	0.937	1	0	0.611	0.366	0.061	0.933	0.061	0.611	0.110	0.063	0.038	0.633	0.488
POLE	Panoptes2 with clinical	Panoptes1 with clinical	InceptionV3	Independent	0.621 (0.417-0.825)	0.053 (0.052-0.055)	0.247 (0.165-0.345)	0.554 (0.544-0.563)	0.052 (0.051-0.052)	0.358 (0.354-0.363)	-0.038	0.928	1	0.000	0.571	0.222	0.054	0.870	0.054	0.571	0.099	0.072	0.041	0.763	0.397	-0.009	0.937	1	0	0.611	0.342	0.059	0.929	0.059	0.611	0.107	0.063	0.038	0.656	0.476
POLE	Panoptes4	Panoptes4	Panoptes4	Independent	0.621 (0.360-0.881)	0.057 (0.056-0.059)	0.206 (0.131-0.300)	0.544 (0.534-0.555)	0.055 (0.055-0.056)	0.316 (0.312-0.320)	-0.044	0.928	1	0.000	0.571	0.178	0.051	0.842	0.051	0.571	0.094	0.072	0.041	0.804	0.375	-0.011	0.937	1	0	0.644	0.294	0.058	0.925	0.058	0.644	0.106	0.063	0.041	0.702	0.469
POLE	Panoptes4	Panoptes4	Panoptes1	Independent	0.621 (0.362-0.880)	0.058 (0.056-0.059)	0.155 (0.089-0.242)	0.544 (0.533-0.554)	0.055 (0.054-0.055)	0.263 (0.260-0.267)	-0.028	0.928	1	0.000	0.714	0.111	0.059	0.833	0.059	0.714	0.109	0.072	0.052	0.876	0.413	-0.008	0.937	1	0	0.719	0.233	0.059	0.925	0.059	0.719	0.109	0.063	0.045	0.764	0.476
POLE	InceptionV3	Panoptes4 with clinical	Panoptes3	Independent	0.621 (0.358-0.883)	0.061 (0.061-0.064)	0.175 (0.106-0.266)	0.543 (0.533-0.553)	0.055 (0.055-0.055)	0.301 (0.297-0.305)	-0.025	0.928	1	0.000	0.714	0.133	0.060	0.857	0.060	0.714	0.111	0.072	0.052	0.856	0.424	-0.006	0.937	1	0	0.687	0.275	0.060	0.929	0.060	0.687	0.110	0.063	0.043	0.722	0.481
POLE	Panoptes3 with clinical	Panoptes1	InceptionV3	Independent	0.621 (0.416-0.826)	0.095 (0.090-0.097)	0.093 (0.043-0.169)	0.543 (0.533-0.553)	0.069 (0.069-0.070)	0.220 (0.217-0.224)	0.003	0.928	1	0.000	1.000	0.022	0.074	1.000	0.074	1.000	0.137	0.072	0.072	0.979	0.511	0.008	0.937	1	0	0.876	0.176	0.067	0.955	0.067	0.876	0.124	0.063	0.055	0.827	0.526
POLE	Panoptes4	Panoptes4 with clinical	InceptionV1	Independent	0.621 (0.411-0.830)	0.053 (0.052-0.055)	0.278 (0.192-0.379)	0.532 (0.523-0.542)	0.055 (0.054-0.055)	0.375 (0.371-0.380)	-0.033	0.928	1	0.000	0.571	0.256	0.056	0.885	0.056	0.571	0.103	0.072	0.041	0.732	0.413	0.000	0.937	1	0	0.640	0.358	0.063	0.937	0.063	0.640	0.114	0.063	0.040	0.642	0.499
POLE	InceptionResnetV1	Panoptes3	InceptionV2	Independent	0.621 (0.352-0.890)	0.112 (0.110-0.118)	0.093 (0.043-0.169)	0.512 (0.502-0.523)	0.064 (0.064-0.065)	0.190 (0.187-0.194)	0.003	0.928	1	0.000	1.000	0.022	0.074	1.000	0.074	1.000	0.137	0.072	0.072	0.979	0.511	-0.004	0.937	1	0	0.824	0.148	0.061	0.926	0.061	0.824	0.113	0.063	0.052	0.850	0.486
POLE	InceptionResnetV1	Panoptes3	InceptionV1	Independent	0.621 (0.351-0.890)	0.112 (0.108-0.117)	0.103 (0.051-0.181)	0.509 (0.499-0.520)	0.064 (0.063-0.064)	0.214 (0.210-0.217)	0.005	0.928	1	0.000	1.000	0.033	0.074	1.000	0.074	1.000	0.139	0.072	0.072	0.969	0.517	-0.004	0.937	1	0	0.797	0.175	0.061	0.928	0.061	0.797	0.113	0.063	0.050	0.824	0.486
POLE	InceptionV3	InceptionV3	Panoptes3 with clinical	Independent	0.621 (0.450-0.792)	0.053 (0.051-0.054)	0.072 (0.030-0.143)	0.506 (0.496-0.517)	0.060 (0.059-0.060)	0.224 (0.220-0.227)	0.000	0.928	1	0.000	1.000	0.000	0.072	NA	0.072	1.000	0.135	0.072	0.072	1.000	0.500	0.001	0.937	1	0	0.821	0.184	0.063	0.939	0.063	0.821	0.117	0.063	0.052	0.817	0.502
POLE	Panoptes3 with clinical	InceptionResnetV1	InceptionV2	Independent	0.621 (0.354-0.887)	0.126 (0.120-0.129)	0.144 (0.081-0.230)	0.485 (0.475-0.494)	0.065 (0.065-0.066)	0.248 (0.245-0.252)	0.012	0.928	1	0.000	1.000	0.078	0.078	1.000	0.078	1.000	0.144	0.072	0.072	0.928	0.539	0.008	0.937	1	0	0.841	0.209	0.066	0.951	0.066	0.841	0.123	0.063	0.053	0.795	0.525
POLE	Panoptes2 with clinical	InceptionResnetV2	Panoptes2	Independent	0.619 (0.418-0.820)	0.054 (0.052-0.055)	0.103 (0.051-0.181)	0.614 (0.605-0.623)	0.046 (0.046-0.046)	0.133 (0.130-0.136)	0.005	0.928	1	0.000	1.000	0.033	0.074	1.000	0.074	1.000	0.139	0.072	0.072	0.969	0.517	-0.005	0.937	1	0	0.882	0.082	0.061	0.913	0.061	0.882	0.113	0.063	0.055	0.916	0.482
POLE	InceptionV3	Panoptes4 with clinical	Panoptes2	Independent	0.619 (0.383-0.856)	0.056 (0.055-0.058)	0.103 (0.051-0.181)	0.569 (0.559-0.579)	0.051 (0.051-0.052)	0.178 (0.175-0.182)	0.005	0.928	1	0.000	1.000	0.033	0.074	1.000	0.074	1.000	0.139	0.072	0.072	0.969	0.517	-0.007	0.937	1	0	0.818	0.135	0.060	0.917	0.060	0.818	0.111	0.063	0.051	0.862	0.476
POLE	Panoptes4	Panoptes3 with clinical	Panoptes2	Independent	0.619 (0.386-0.852)	0.054 (0.054-0.057)	0.103 (0.051-0.181)	0.543 (0.533-0.554)	0.054 (0.054-0.055)	0.170 (0.167-0.173)	-0.015	0.928	1	0.000	0.857	0.044	0.065	0.800	0.065	0.857	0.121	0.072	0.062	0.948	0.451	-0.010	0.937	1	0	0.799	0.128	0.058	0.905	0.058	0.799	0.108	0.063	0.050	0.868	0.464
POLE	Panoptes4	Panoptes2 with clinical	Panoptes3	Independent	0.619 (0.380-0.858)	0.055 (0.054-0.057)	0.278 (0.192-0.379)	0.539 (0.529-0.549)	0.054 (0.054-0.055)	0.356 (0.351-0.360)	-0.060	0.928	1	0.000	0.429	0.267	0.043	0.857	0.043	0.429	0.079	0.072	0.031	0.711	0.348	-0.004	0.937	1	0	0.639	0.337	0.061	0.933	0.061	0.639	0.111	0.063	0.040	0.662	0.488
POLE	Panoptes4	Panoptes3	Panoptes3	Independent	0.619 (0.429-0.809)	0.053 (0.052-0.055)	0.196 (0.122-0.289)	0.525 (0.516-0.535)	0.055 (0.055-0.055)	0.315 (0.311-0.320)	0.000	0.928	1	0.000	0.857	0.144	0.072	0.929	0.072	0.857	0.133	0.072	0.062	0.856	0.501	-0.002	0.937	1	0	0.698	0.290	0.062	0.935	0.062	0.698	0.114	0.063	0.044	0.709	0.494
POLE	Panoptes3 with clinical	InceptionResnetV1	InceptionV1	Independent	0.619 (0.353-0.885)	0.126 (0.119-0.129)	0.144 (0.081-0.230)	0.487 (0.477-0.496)	0.065 (0.064-0.065)	0.276 (0.272-0.280)	0.012	0.928	1	0.000	1.000	0.078	0.078	1.000	0.078	1.000	0.144	0.072	0.072	0.928	0.539	0.010	0.937	1	0	0.824	0.239	0.068	0.953	0.068	0.824	0.125	0.063	0.052	0.765	0.532
POLE	Panoptes4	Panoptes3 with clinical	Panoptes3	Independent	0.619 (0.369-0.869)	0.056 (0.055-0.058)	0.247 (0.165-0.345)	0.482 (0.472-0.492)	0.057 (0.056-0.057)	0.314 (0.310-0.318)	-0.013	0.928	1	0.000	0.714	0.211	0.066	0.905	0.066	0.714	0.120	0.072	0.052	0.784	0.463	0.000	0.937	1	0	0.711	0.288	0.063	0.937	0.063	0.711	0.115	0.063	0.045	0.712	0.499
POLE	Panoptes1	InceptionV1	Panoptes4 with clinical	Independent	0.617 (0.378-0.857)	0.056 (0.056-0.059)	0.134 (0.073-0.218)	0.585 (0.574-0.595)	0.051 (0.051-0.051)	0.263 (0.260-0.267)	-0.010	0.928	1	0.000	0.857	0.078	0.067	0.875	0.067	0.857	0.125	0.072	0.062	0.918	0.467	-0.020	0.937	1	0	0.639	0.238	0.053	0.908	0.053	0.639	0.098	0.063	0.040	0.754	0.439
POLE	Panoptes4	Panoptes2 with clinical	Panoptes2 with clinical	Independent	0.617 (0.364-0.871)	0.056 (0.056-0.059)	0.402 (0.304-0.507)	0.571 (0.560-0.581)	0.052 (0.052-0.052)	0.430 (0.426-0.435)	-0.040	0.928	1	0.000	0.429	0.400	0.053	0.900	0.053	0.429	0.094	0.072	0.031	0.588	0.414	-0.020	0.937	1	0	0.479	0.427	0.053	0.924	0.053	0.479	0.096	0.063	0.030	0.567	0.453
POLE	InceptionV3	InceptionV2	Panoptes2 with clinical	Independent	0.617 (0.361-0.874)	0.057 (0.056-0.059)	0.392 (0.294-0.496)	0.543 (0.533-0.553)	0.054 (0.054-0.054)	0.429 (0.425-0.433)	-0.042	0.928	1	0.000	0.429	0.389	0.052	0.897	0.052	0.429	0.092	0.072	0.031	0.598	0.409	-0.010	0.937	1	0	0.530	0.422	0.058	0.930	0.058	0.530	0.104	0.063	0.033	0.575	0.476
POLE	InceptionV3	Panoptes4 with clinical	Panoptes3 with clinical	Independent	0.617 (0.382-0.853)	0.057 (0.056-0.060)	0.186 (0.114-0.277)	0.537 (0.527-0.547)	0.056 (0.056-0.056)	0.307 (0.303-0.311)	-0.024	0.928	1	0.000	0.714	0.144	0.061	0.867	0.061	0.714	0.112	0.072	0.052	0.845	0.429	-0.006	0.937	1	0	0.684	0.282	0.060	0.930	0.060	0.684	0.110	0.063	0.043	0.716	0.483
POLE	Panoptes4	Panoptes2	InceptionV1	Independent	0.617 (0.388-0.847)	0.055 (0.055-0.057)	0.227 (0.148-0.323)	0.533 (0.523-0.543)	0.056 (0.055-0.056)	0.352 (0.348-0.356)	-0.017	0.928	1	0.000	0.714	0.189	0.064	0.895	0.064	0.714	0.118	0.072	0.052	0.804	0.452	0.000	0.937	1	0	0.667	0.331	0.063	0.937	0.063	0.667	0.115	0.063	0.042	0.669	0.499
POLE	Panoptes4	Panoptes4 with clinical	InceptionV2	Independent	0.617 (0.408-0.827)	0.054 (0.052-0.054)	0.247 (0.165-0.345)	0.471 (0.462-0.481)	0.055 (0.055-0.055)	0.318 (0.314-0.322)	-0.038	0.928	1	0.000	0.571	0.222	0.054	0.870	0.054	0.571	0.099	0.072	0.041	0.763	0.397	-0.002	0.937	1	0	0.697	0.292	0.062	0.935	0.062	0.697	0.114	0.063	0.044	0.707	0.494
POLE	Panoptes2	Panoptes4	Panoptes1	Independent	0.616 (0.370-0.862)	0.063 (0.062-0.066)	0.124 (0.066-0.206)	0.592 (0.582-0.602)	0.050 (0.049-0.050)	0.183 (0.179-0.186)	-0.012	0.928	1	0.000	0.857	0.067	0.067	0.857	0.067	0.857	0.124	0.072	0.062	0.928	0.462	-0.011	0.937	1	0	0.784	0.142	0.058	0.907	0.058	0.784	0.108	0.063	0.049	0.853	0.463
POLE	InceptionResnetV2	Panoptes2	Panoptes1	Independent	0.616 (0.432-0.800)	0.053 (0.052-0.055)	0.113 (0.058-0.194)	0.585 (0.575-0.595)	0.049 (0.049-0.050)	0.167 (0.164-0.170)	0.007	0.928	1	0.000	1.000	0.044	0.075	1.000	0.075	1.000	0.140	0.072	0.072	0.959	0.522	-0.008	0.937	1	0	0.820	0.123	0.059	0.911	0.059	0.820	0.110	0.063	0.052	0.873	0.471
POLE	InceptionV2	Panoptes4 with clinical	Panoptes1 with clinical	Independent	0.616 (0.406-0.826)	0.063 (0.063-0.066)	0.392 (0.294-0.496)	0.577 (0.568-0.587)	0.051 (0.050-0.051)	0.455 (0.450-0.459)	-0.074	0.928	1	0.000	0.286	0.400	0.036	0.878	0.036	0.286	0.063	0.072	0.021	0.577	0.343	-0.031	0.937	1	0	0.402	0.458	0.047	0.920	0.047	0.402	0.085	0.063	0.025	0.533	0.430
POLE	InceptionResnetV1	Panoptes1 with clinical	InceptionResnetV1	Independent	0.616 (0.381-0.850)	0.056 (0.054-0.057)	0.103 (0.051-0.181)	0.561 (0.551-0.571)	0.052 (0.052-0.052)	0.194 (0.191-0.198)	-0.015	0.928	1	0.000	0.857	0.044	0.065	0.800	0.065	0.857	0.121	0.072	0.062	0.948	0.451	-0.006	0.937	1	0	0.808	0.153	0.060	0.922	0.060	0.808	0.112	0.063	0.051	0.844	0.481
POLE	Panoptes4	Panoptes3	Panoptes2	Independent	0.616 (0.430-0.802)	0.054 (0.053-0.056)	0.082 (0.036-0.156)	0.555 (0.545-0.565)	0.052 (0.052-0.053)	0.160 (0.157-0.163)	-0.018	0.928	1	0.000	0.857	0.022	0.064	0.667	0.064	0.857	0.119	0.072	0.062	0.969	0.440	-0.008	0.937	1	0	0.828	0.115	0.059	0.909	0.059	0.828	0.110	0.063	0.052	0.881	0.471
POLE	Panoptes4	Panoptes3 with clinical	Panoptes2 with clinical	Independent	0.616 (0.358-0.874)	0.056 (0.054-0.058)	0.320 (0.229-0.422)	0.551 (0.541-0.562)	0.054 (0.053-0.054)	0.392 (0.388-0.396)	-0.026	0.928	1	0.000	0.571	0.300	0.060	0.900	0.060	0.571	0.108	0.072	0.041	0.691	0.436	-0.011	0.937	1	0	0.564	0.380	0.058	0.929	0.058	0.564	0.104	0.063	0.035	0.616	0.472
POLE	InceptionResnetV1	InceptionV3	InceptionV3	Independent	0.616 (0.402-0.830)	0.092 (0.090-0.096)	0.072 (0.030-0.143)	0.547 (0.538-0.555)	0.076 (0.076-0.076)	0.182 (0.179-0.185)	0.000	0.928	1	0.000	1.000	0.000	0.072	NA	0.072	1.000	0.135	0.072	0.072	1.000	0.500	0.006	0.931	1	0	0.910	0.128	0.072	0.950	0.072	0.910	0.134	0.069	0.063	0.875	0.519
POLE	Panoptes4	Panoptes3 with clinical	Panoptes1	Independent	0.616 (0.366-0.866)	0.057 (0.057-0.060)	0.134 (0.073-0.218)	0.533 (0.522-0.543)	0.056 (0.056-0.056)	0.238 (0.234-0.241)	-0.010	0.928	1	0.000	0.857	0.078	0.067	0.875	0.067	0.857	0.125	0.072	0.062	0.918	0.467	-0.007	0.937	1	0	0.750	0.203	0.059	0.924	0.059	0.750	0.110	0.063	0.047	0.794	0.477
POLE	InceptionResnetV1	InceptionV2	InceptionResnetV1	Independent	0.616 (0.441-0.791)	0.054 (0.053-0.056)	0.082 (0.036-0.156)	0.532 (0.524-0.539)	0.060 (0.059-0.060)	0.191 (0.188-0.194)	-0.018	0.928	1	0.000	0.857	0.022	0.064	0.667	0.064	0.857	0.119	0.072	0.062	0.969	0.440	0.000	0.931	1	0	0.858	0.142	0.069	0.931	0.069	0.858	0.128	0.069	0.059	0.858	0.500
POLE	InceptionResnetV1	InceptionResnetV2	Panoptes3	Independent	0.616 (0.360-0.872)	0.114 (0.113-0.121)	0.155 (0.089-0.242)	0.505 (0.495-0.515)	0.060 (0.059-0.060)	0.197 (0.193-0.200)	0.014	0.928	1	0.000	1.000	0.089	0.079	1.000	0.079	1.000	0.146	0.072	0.072	0.918	0.544	0.005	0.937	1	0	0.882	0.151	0.065	0.950	0.065	0.882	0.121	0.063	0.055	0.851	0.517
POLE	InceptionResnetV1	Panoptes3	InceptionV3	Independent	0.616 (0.333-0.899)	0.121 (0.121-0.129)	0.082 (0.036-0.156)	0.495 (0.485-0.505)	0.063 (0.062-0.063)	0.200 (0.196-0.203)	0.002	0.928	1	0.000	1.000	0.011	0.073	1.000	0.073	1.000	0.136	0.072	0.072	0.990	0.506	0.001	0.937	1	0	0.854	0.156	0.064	0.941	0.064	0.854	0.118	0.063	0.054	0.845	0.505
POLE	Panoptes4	InceptionV3	Panoptes2	Independent	0.616 (0.418-0.814)	0.054 (0.053-0.056)	0.072 (0.030-0.143)	0.466 (0.456-0.476)	0.055 (0.055-0.056)	0.119 (0.116-0.122)	0.000	0.928	1	0.000	1.000	0.000	0.072	NA	0.072	1.000	0.135	0.072	0.072	1.000	0.500	-0.002	0.937	1	0	0.917	0.065	0.062	0.921	0.062	0.917	0.116	0.063	0.058	0.933	0.491
POLE	Panoptes1	InceptionResnetV2	Panoptes4	Independent	0.614 (0.415-0.814)	0.054 (0.054-0.057)	0.082 (0.036-0.156)	0.609 (0.599-0.619)	0.048 (0.048-0.048)	0.156 (0.153-0.159)	0.002	0.928	1	0.000	1.000	0.011	0.073	1.000	0.073	1.000	0.136	0.072	0.072	0.990	0.506	-0.017	0.937	1	0	0.765	0.115	0.055	0.879	0.055	0.765	0.102	0.063	0.048	0.877	0.440
POLE	Panoptes1	Panoptes1 with clinical	Panoptes4	Independent	0.614 (0.352-0.876)	0.059 (0.060-0.063)	0.144 (0.081-0.230)	0.586 (0.575-0.597)	0.054 (0.054-0.054)	0.247 (0.243-0.251)	-0.052	0.928	1	0.000	0.571	0.111	0.048	0.769	0.048	0.571	0.088	0.072	0.041	0.866	0.341	-0.026	0.937	1	0	0.613	0.223	0.050	0.896	0.050	0.613	0.093	0.063	0.039	0.767	0.418
POLE	InceptionResnetV2	Panoptes3	Panoptes1 with clinical	Independent	0.614 (0.428-0.800)	0.055 (0.053-0.056)	0.423 (0.323-0.527)	0.577 (0.567-0.587)	0.050 (0.050-0.050)	0.426 (0.422-0.430)	-0.036	0.928	1	0.000	0.429	0.422	0.055	0.905	0.055	0.429	0.097	0.072	0.031	0.567	0.425	-0.021	0.937	1	0	0.477	0.423	0.052	0.923	0.052	0.477	0.095	0.063	0.030	0.571	0.450
POLE	Panoptes2	Panoptes4	InceptionResnetV2	Independent	0.614 (0.392-0.837)	0.055 (0.055-0.057)	0.144 (0.081-0.230)	0.569 (0.560-0.579)	0.050 (0.050-0.050)	0.220 (0.217-0.224)	0.012	0.928	1	0.000	1.000	0.078	0.078	1.000	0.078	1.000	0.144	0.072	0.072	0.928	0.539	-0.004	0.937	1	0	0.792	0.182	0.061	0.929	0.061	0.792	0.113	0.063	0.050	0.817	0.487
POLE	Panoptes4 with clinical	InceptionResnetV2	Panoptes4	Independent	0.614 (0.409-0.820)	0.103 (0.101-0.107)	0.134 (0.073-0.218)	0.567 (0.557-0.578)	0.076 (0.075-0.076)	0.220 (0.216-0.224)	0.010	0.928	1	0.000	1.000	0.067	0.077	1.000	0.077	1.000	0.143	0.072	0.072	0.938	0.533	0.007	0.937	1	0	0.867	0.177	0.066	0.952	0.066	0.867	0.123	0.063	0.055	0.826	0.522
POLE	Panoptes4	Panoptes1	Panoptes1	Independent	0.614 (0.386-0.842)	0.055 (0.055-0.058)	0.155 (0.089-0.242)	0.536 (0.526-0.546)	0.055 (0.054-0.055)	0.228 (0.224-0.231)	-0.007	0.928	1	0.000	0.857	0.100	0.069	0.900	0.069	0.857	0.128	0.072	0.062	0.897	0.479	-0.004	0.937	1	0	0.782	0.190	0.061	0.929	0.061	0.782	0.113	0.063	0.049	0.808	0.486
POLE	Panoptes4	Panoptes3 with clinical	Panoptes4	Independent	0.614 (0.353-0.876)	0.057 (0.055-0.059)	0.165 (0.097-0.254)	0.534 (0.524-0.545)	0.056 (0.056-0.057)	0.295 (0.291-0.299)	-0.050	0.928	1	0.000	0.571	0.133	0.049	0.800	0.049	0.571	0.090	0.072	0.041	0.845	0.352	-0.007	0.937	1	0	0.689	0.269	0.059	0.928	0.059	0.689	0.109	0.063	0.043	0.729	0.479
POLE	InceptionV3	Panoptes3 with clinical	InceptionResnetV2	Independent	0.614 (0.390-0.839)	0.066 (0.066-0.070)	0.175 (0.106-0.266)	0.526 (0.516-0.536)	0.059 (0.058-0.059)	0.263 (0.260-0.267)	-0.003	0.928	1	0.000	0.857	0.122	0.071	0.917	0.071	0.857	0.130	0.072	0.062	0.876	0.490	-0.005	0.937	1	0	0.737	0.232	0.060	0.929	0.060	0.737	0.112	0.063	0.046	0.766	0.484
POLE	InceptionV1	InceptionV1	Panoptes3 with clinical	Independent	0.614 (0.404-0.825)	0.091 (0.092-0.096)	0.289 (0.201-0.390)	0.523 (0.513-0.533)	0.063 (0.063-0.064)	0.351 (0.347-0.356)	0.019	0.928	1	0.000	0.857	0.244	0.081	0.957	0.081	0.857	0.148	0.072	0.062	0.763	0.551	0.007	0.937	1	0	0.714	0.327	0.066	0.945	0.066	0.714	0.122	0.063	0.045	0.676	0.521
POLE	Panoptes1	InceptionV1	InceptionV2	Independent	0.613 (0.359-0.866)	0.072 (0.071-0.077)	0.134 (0.073-0.218)	0.586 (0.576-0.596)	0.051 (0.051-0.051)	0.291 (0.287-0.295)	-0.010	0.928	1	0.000	0.857	0.078	0.067	0.875	0.067	0.857	0.125	0.072	0.062	0.918	0.467	-0.021	0.937	1	0	0.609	0.269	0.053	0.911	0.053	0.609	0.097	0.063	0.038	0.723	0.439
POLE	Panoptes4 with clinical	InceptionV1	Panoptes2 with clinical	Independent	0.613 (0.393-0.833)	0.117 (0.108-0.115)	0.330 (0.238-0.433)	0.584 (0.574-0.594)	0.074 (0.074-0.075)	0.389 (0.385-0.394)	0.028	0.928	1	0.000	0.857	0.289	0.086	0.963	0.086	0.857	0.156	0.072	0.062	0.722	0.573	0.026	0.937	1	0	0.778	0.363	0.076	0.961	0.076	0.778	0.138	0.063	0.049	0.645	0.570
POLE	InceptionV3	InceptionResnetV1	Panoptes3	Independent	0.613 (0.410-0.816)	0.055 (0.053-0.056)	0.155 (0.089-0.242)	0.565 (0.555-0.575)	0.052 (0.052-0.052)	0.289 (0.285-0.293)	0.014	0.928	1	0.000	1.000	0.089	0.079	1.000	0.079	1.000	0.146	0.072	0.072	0.918	0.544	-0.014	0.937	1	0	0.654	0.265	0.056	0.919	0.056	0.654	0.104	0.063	0.041	0.730	0.459
POLE	InceptionResnetV1	InceptionV3	InceptionV2	Independent	0.613 (0.407-0.818)	0.089 (0.085-0.090)	0.072 (0.030-0.143)	0.549 (0.541-0.558)	0.074 (0.074-0.074)	0.164 (0.161-0.167)	0.000	0.928	1	0.000	1.000	0.000	0.072	NA	0.072	1.000	0.135	0.072	0.072	1.000	0.500	0.005	0.931	1	0	0.928	0.107	0.072	0.952	0.072	0.928	0.133	0.069	0.064	0.896	0.517
POLE	InceptionResnetV1	InceptionV3	InceptionV1	Independent	0.613 (0.407-0.819)	0.089 (0.087-0.092)	0.082 (0.036-0.156)	0.547 (0.539-0.555)	0.074 (0.073-0.074)	0.185 (0.182-0.188)	0.002	0.928	1	0.000	1.000	0.011	0.073	1.000	0.073	1.000	0.136	0.072	0.072	0.990	0.506	0.006	0.931	1	0	0.904	0.131	0.072	0.948	0.072	0.904	0.133	0.069	0.063	0.871	0.518
POLE	Panoptes4	InceptionResnetV2	Panoptes1 with clinical	Independent	0.613 (0.432-0.793)	0.054 (0.053-0.056)	0.351 (0.256-0.454)	0.544 (0.535-0.554)	0.053 (0.053-0.053)	0.441 (0.437-0.446)	-0.049	0.928	1	0.000	0.429	0.344	0.048	0.886	0.048	0.429	0.087	0.072	0.031	0.639	0.387	-0.010	0.937	1	0	0.517	0.436	0.058	0.931	0.058	0.517	0.104	0.063	0.033	0.561	0.477
POLE	Panoptes3	InceptionV1	InceptionV1	Independent	0.613 (0.387-0.838)	0.131 (0.118-0.130)	0.258 (0.174-0.357)	0.537 (0.527-0.547)	0.068 (0.068-0.069)	0.325 (0.321-0.329)	0.035	0.928	1	0.000	1.000	0.200	0.089	1.000	0.089	1.000	0.163	0.072	0.072	0.814	0.600	0.014	0.937	1	0	0.785	0.295	0.069	0.953	0.069	0.785	0.127	0.063	0.049	0.710	0.540
POLE	Panoptes4	Panoptes2 with clinical	Panoptes3 with clinical	Independent	0.613 (0.375-0.850)	0.056 (0.055-0.058)	0.320 (0.229-0.422)	0.535 (0.525-0.545)	0.056 (0.056-0.056)	0.395 (0.391-0.399)	-0.026	0.928	1	0.000	0.571	0.300	0.060	0.900	0.060	0.571	0.108	0.072	0.041	0.691	0.436	-0.004	0.937	1	0	0.600	0.381	0.061	0.934	0.061	0.600	0.111	0.063	0.038	0.618	0.490
POLE	Panoptes3	InceptionV1	InceptionV3	Independent	0.613 (0.386-0.839)	0.114 (0.113-0.120)	0.134 (0.073-0.218)	0.530 (0.521-0.540)	0.066 (0.066-0.066)	0.259 (0.255-0.263)	0.010	0.928	1	0.000	1.000	0.067	0.077	1.000	0.077	1.000	0.143	0.072	0.072	0.938	0.533	0.009	0.937	1	0	0.836	0.220	0.067	0.952	0.067	0.836	0.124	0.063	0.052	0.783	0.528
POLE	Panoptes4	Panoptes2	InceptionV2	Independent	0.613 (0.383-0.842)	0.055 (0.055-0.058)	0.186 (0.114-0.277)	0.528 (0.518-0.538)	0.056 (0.056-0.056)	0.291 (0.287-0.295)	-0.024	0.928	1	0.000	0.714	0.144	0.061	0.867	0.061	0.714	0.112	0.072	0.052	0.845	0.429	-0.002	0.937	1	0	0.728	0.261	0.062	0.935	0.062	0.728	0.114	0.063	0.046	0.738	0.495
POLE	Panoptes3	InceptionResnetV2	Panoptes4 with clinical	Independent	0.613 (0.396-0.829)	0.100 (0.098-0.106)	0.134 (0.073-0.218)	0.514 (0.504-0.524)	0.062 (0.062-0.063)	0.211 (0.208-0.215)	0.010	0.928	1	0.000	1.000	0.067	0.077	1.000	0.077	1.000	0.143	0.072	0.072	0.938	0.533	0.003	0.937	1	0	0.854	0.168	0.064	0.945	0.064	0.854	0.120	0.063	0.054	0.833	0.511
POLE	Panoptes4	InceptionV3	Panoptes4 with clinical	Independent	0.613 (0.435-0.790)	0.054 (0.054-0.056)	0.134 (0.073-0.218)	0.510 (0.501-0.520)	0.058 (0.058-0.058)	0.256 (0.252-0.259)	-0.010	0.928	1	0.000	0.857	0.078	0.067	0.875	0.067	0.857	0.125	0.072	0.062	0.918	0.467	0.001	0.937	1	0	0.784	0.220	0.063	0.938	0.063	0.784	0.117	0.063	0.049	0.780	0.502
POLE	Panoptes4	InceptionV3	Panoptes1	Independent	0.613 (0.419-0.806)	0.054 (0.053-0.056)	0.062 (0.023-0.130)	0.479 (0.469-0.489)	0.056 (0.056-0.057)	0.172 (0.169-0.176)	-0.021	0.928	1	0.000	0.857	0.000	0.062	0.000	0.062	0.857	0.117	0.072	0.062	0.990	0.429	-0.001	0.937	1	0	0.864	0.126	0.062	0.932	0.062	0.864	0.116	0.063	0.054	0.873	0.495
POLE	Panoptes1 with clinical	InceptionResnetV2	Panoptes2 with clinical	Independent	0.611 (0.419-0.803)	0.054 (0.053-0.056)	0.124 (0.066-0.206)	0.635 (0.626-0.644)	0.045 (0.045-0.045)	0.179 (0.175-0.182)	0.008	0.928	1	0.000	1.000	0.056	0.076	1.000	0.076	1.000	0.141	0.072	0.072	0.948	0.528	-0.011	0.937	1	0	0.788	0.138	0.058	0.906	0.058	0.788	0.108	0.063	0.050	0.857	0.463
POLE	Panoptes2	InceptionV1	InceptionResnetV1	Independent	0.611 (0.418-0.805)	0.054 (0.053-0.056)	0.144 (0.081-0.230)	0.616 (0.607-0.626)	0.047 (0.046-0.047)	0.256 (0.253-0.260)	-0.009	0.928	1	0.000	0.857	0.089	0.068	0.889	0.068	0.857	0.126	0.072	0.062	0.907	0.473	-0.024	0.937	1	0	0.623	0.232	0.052	0.902	0.052	0.623	0.095	0.063	0.039	0.759	0.427
POLE	InceptionResnetV2	Panoptes4	Panoptes4	Independent	0.611 (0.391-0.831)	0.056 (0.054-0.057)	0.206 (0.131-0.300)	0.575 (0.564-0.585)	0.053 (0.052-0.053)	0.287 (0.283-0.291)	-0.020	0.928	1	0.000	0.714	0.167	0.062	0.882	0.062	0.714	0.115	0.072	0.052	0.825	0.440	-0.015	0.937	1	0	0.646	0.263	0.056	0.917	0.056	0.646	0.102	0.063	0.041	0.732	0.454
POLE	Panoptes1 with clinical	Panoptes1 with clinical	Panoptes3	Independent	0.611 (0.400-0.822)	0.054 (0.053-0.056)	0.093 (0.043-0.169)	0.574 (0.565-0.583)	0.050 (0.050-0.050)	0.207 (0.203-0.210)	0.003	0.928	1	0.000	1.000	0.022	0.074	1.000	0.074	1.000	0.137	0.072	0.072	0.979	0.511	0.002	0.937	1	0	0.851	0.164	0.064	0.942	0.064	0.851	0.119	0.063	0.053	0.837	0.507
POLE	Panoptes4 with clinical	Panoptes3	Panoptes4 with clinical	Independent	0.611 (0.415-0.807)	0.089 (0.089-0.094)	0.227 (0.148-0.323)	0.572 (0.563-0.582)	0.071 (0.070-0.071)	0.283 (0.279-0.287)	0.028	0.928	1	0.000	1.000	0.167	0.085	1.000	0.085	1.000	0.157	0.072	0.072	0.845	0.583	0.014	0.937	1	0	0.842	0.245	0.070	0.959	0.070	0.842	0.129	0.063	0.053	0.760	0.544
POLE	Panoptes3 with clinical	Panoptes1	InceptionV2	Independent	0.611 (0.401-0.822)	0.095 (0.095-0.101)	0.124 (0.066-0.206)	0.566 (0.556-0.575)	0.074 (0.074-0.074)	0.201 (0.198-0.205)	0.008	0.928	1	0.000	1.000	0.056	0.076	1.000	0.076	1.000	0.141	0.072	0.072	0.948	0.528	0.008	0.937	1	0	0.900	0.154	0.067	0.958	0.067	0.900	0.124	0.063	0.057	0.849	0.527
POLE	Panoptes3 with clinical	Panoptes1 with clinical	InceptionV3	Independent	0.611 (0.348-0.874)	0.141 (0.140-0.150)	0.124 (0.066-0.206)	0.557 (0.547-0.567)	0.080 (0.079-0.080)	0.293 (0.289-0.297)	0.008	0.928	1	0.000	1.000	0.056	0.076	1.000	0.076	1.000	0.141	0.072	0.072	0.948	0.528	0.009	0.937	1	0	0.792	0.259	0.067	0.949	0.067	0.792	0.123	0.063	0.050	0.744	0.526
POLE	Panoptes3 with clinical	InceptionV3	Panoptes3	Independent	0.611 (0.461-0.761)	0.083 (0.080-0.085)	0.082 (0.036-0.156)	0.555 (0.545-0.564)	0.068 (0.068-0.068)	0.183 (0.180-0.187)	0.002	0.928	1	0.000	1.000	0.011	0.073	1.000	0.073	1.000	0.136	0.072	0.072	0.990	0.506	0.009	0.937	1	0	0.929	0.133	0.067	0.966	0.067	0.929	0.125	0.063	0.058	0.871	0.531
POLE	Panoptes3 with clinical	Panoptes2	InceptionV2	Independent	0.611 (0.371-0.852)	0.106 (0.105-0.113)	0.113 (0.058-0.194)	0.550 (0.540-0.560)	0.075 (0.075-0.076)	0.176 (0.173-0.180)	0.007	0.928	1	0.000	1.000	0.044	0.075	1.000	0.075	1.000	0.140	0.072	0.072	0.959	0.522	0.004	0.937	1	0	0.902	0.128	0.065	0.951	0.065	0.902	0.121	0.063	0.057	0.874	0.515
POLE	InceptionV2	Panoptes4 with clinical	Panoptes3 with clinical	Independent	0.611 (0.392-0.831)	0.060 (0.059-0.063)	0.247 (0.165-0.345)	0.548 (0.539-0.558)	0.053 (0.053-0.053)	0.319 (0.315-0.323)	-0.013	0.928	1	0.000	0.714	0.211	0.066	0.905	0.066	0.714	0.120	0.072	0.052	0.784	0.463	-0.008	0.937	1	0	0.655	0.296	0.059	0.928	0.059	0.655	0.108	0.063	0.041	0.701	0.476
POLE	Panoptes4	Panoptes2	InceptionV3	Independent	0.611 (0.386-0.837)	0.055 (0.054-0.057)	0.124 (0.066-0.206)	0.534 (0.524-0.544)	0.056 (0.056-0.056)	0.275 (0.271-0.278)	-0.012	0.928	1	0.000	0.857	0.067	0.067	0.857	0.067	0.857	0.124	0.072	0.062	0.928	0.462	-0.005	0.937	1	0	0.724	0.244	0.060	0.930	0.060	0.724	0.111	0.063	0.046	0.754	0.484
POLE	InceptionV1	InceptionResnetV2	Panoptes4 with clinical	Independent	0.611 (0.354-0.869)	0.106 (0.101-0.108)	0.175 (0.106-0.266)	0.515 (0.504-0.526)	0.062 (0.061-0.062)	0.240 (0.236-0.244)	-0.003	0.928	1	0.000	0.857	0.122	0.071	0.917	0.071	0.857	0.130	0.072	0.062	0.876	0.490	-0.008	0.937	1	0	0.742	0.206	0.059	0.923	0.059	0.742	0.109	0.063	0.047	0.791	0.474
POLE	Panoptes4	InceptionV3	InceptionResnetV2	Independent	0.611 (0.380-0.842)	0.055 (0.053-0.056)	0.072 (0.030-0.143)	0.497 (0.488-0.507)	0.059 (0.058-0.059)	0.202 (0.199-0.206)	-0.019	0.928	1	0.000	0.857	0.011	0.063	0.500	0.063	0.857	0.118	0.072	0.062	0.979	0.434	0.002	0.937	1	0	0.856	0.158	0.064	0.943	0.064	0.856	0.119	0.063	0.054	0.842	0.507
POLE	Panoptes2	InceptionResnetV1	Panoptes1 with clinical	Independent	0.610 (0.364-0.855)	0.059 (0.056-0.060)	0.278 (0.192-0.379)	0.620 (0.609-0.630)	0.047 (0.047-0.048)	0.362 (0.357-0.366)	-0.008	0.928	1	0.000	0.714	0.244	0.068	0.917	0.068	0.714	0.125	0.072	0.052	0.753	0.479	-0.031	0.937	1	0	0.482	0.353	0.048	0.911	0.048	0.482	0.087	0.063	0.030	0.636	0.418
POLE	Panoptes4 with clinical	InceptionV3	InceptionV2	Independent	0.610 (0.438-0.781)	0.085 (0.083-0.087)	0.124 (0.066-0.206)	0.600 (0.591-0.609)	0.079 (0.079-0.079)	0.222 (0.219-0.226)	0.008	0.928	1	0.000	1.000	0.056	0.076	1.000	0.076	1.000	0.141	0.072	0.072	0.948	0.528	0.015	0.937	1	0	0.927	0.175	0.070	0.973	0.070	0.927	0.130	0.063	0.058	0.831	0.551
POLE	InceptionResnetV2	Panoptes2 with clinical	Panoptes4	Independent	0.610 (0.400-0.819)	0.057 (0.056-0.059)	0.268 (0.183-0.368)	0.591 (0.581-0.601)	0.051 (0.051-0.051)	0.301 (0.297-0.305)	-0.010	0.928	1	0.000	0.714	0.233	0.068	0.913	0.068	0.714	0.123	0.072	0.052	0.763	0.474	-0.022	0.937	1	0	0.594	0.281	0.052	0.912	0.052	0.594	0.096	0.063	0.037	0.711	0.437
POLE	Panoptes2	Panoptes2 with clinical	InceptionResnetV2	Independent	0.610 (0.360-0.859)	0.063 (0.064-0.067)	0.103 (0.051-0.181)	0.584 (0.574-0.593)	0.049 (0.049-0.049)	0.226 (0.223-0.230)	-0.015	0.928	1	0.000	0.857	0.044	0.065	0.800	0.065	0.857	0.121	0.072	0.062	0.948	0.451	-0.008	0.937	1	0	0.755	0.191	0.059	0.921	0.059	0.755	0.109	0.063	0.047	0.806	0.473
POLE	Panoptes2 with clinical	InceptionV1	Panoptes3	Independent	0.610 (0.413-0.806)	0.054 (0.054-0.057)	0.361 (0.266-0.465)	0.565 (0.555-0.574)	0.051 (0.051-0.051)	0.406 (0.402-0.410)	-0.018	0.928	1	0.000	0.571	0.344	0.063	0.912	0.063	0.571	0.114	0.072	0.041	0.649	0.458	-0.019	0.937	1	0	0.509	0.399	0.054	0.924	0.054	0.509	0.097	0.063	0.032	0.595	0.454
POLE	Panoptes4	Panoptes2 with clinical	Panoptes4	Independent	0.610 (0.344-0.875)	0.060 (0.059-0.063)	0.216 (0.139-0.312)	0.553 (0.542-0.564)	0.056 (0.055-0.056)	0.332 (0.328-0.336)	-0.043	0.928	1	0.000	0.571	0.189	0.052	0.850	0.052	0.571	0.095	0.072	0.041	0.794	0.380	-0.014	0.937	1	0	0.611	0.313	0.056	0.923	0.056	0.611	0.103	0.063	0.038	0.682	0.462
POLE	Panoptes4	Panoptes2 with clinical	InceptionResnetV2	Independent	0.610 (0.381-0.838)	0.055 (0.053-0.056)	0.186 (0.114-0.277)	0.538 (0.528-0.548)	0.055 (0.054-0.055)	0.303 (0.299-0.307)	-0.024	0.928	1	0.000	0.714	0.144	0.061	0.867	0.061	0.714	0.112	0.072	0.052	0.845	0.429	-0.005	0.937	1	0	0.693	0.277	0.060	0.931	0.060	0.693	0.111	0.063	0.044	0.721	0.485
POLE	Panoptes3 with clinical	Panoptes2 with clinical	InceptionV3	Independent	0.610 (0.354-0.865)	0.111 (0.115-0.121)	0.113 (0.058-0.194)	0.526 (0.515-0.536)	0.070 (0.070-0.071)	0.260 (0.257-0.264)	0.007	0.928	1	0.000	1.000	0.044	0.075	1.000	0.075	1.000	0.140	0.072	0.072	0.959	0.522	0.003	0.937	1	0	0.797	0.224	0.064	0.943	0.064	0.797	0.119	0.063	0.050	0.777	0.511
POLE	Panoptes4	InceptionV2	InceptionResnetV2	Independent	0.610 (0.414-0.805)	0.055 (0.054-0.057)	0.206 (0.131-0.300)	0.496 (0.487-0.505)	0.057 (0.057-0.058)	0.349 (0.345-0.353)	0.002	0.928	1	0.000	0.857	0.156	0.073	0.933	0.073	0.857	0.135	0.072	0.062	0.845	0.506	0.007	0.937	1	0	0.715	0.325	0.066	0.945	0.066	0.715	0.121	0.063	0.045	0.678	0.520
POLE	Panoptes4	Panoptes3 with clinical	Panoptes3 with clinical	Independent	0.610 (0.368-0.852)	0.056 (0.054-0.057)	0.216 (0.139-0.312)	0.485 (0.475-0.495)	0.058 (0.057-0.058)	0.356 (0.352-0.360)	-0.043	0.928	1	0.000	0.571	0.189	0.052	0.850	0.052	0.571	0.095	0.072	0.041	0.794	0.380	0.002	0.937	1	0	0.677	0.334	0.064	0.939	0.064	0.677	0.117	0.063	0.043	0.666	0.506
POLE	Panoptes2	InceptionResnetV2	InceptionResnetV1	Independent	0.608 (0.387-0.829)	0.055 (0.055-0.057)	0.072 (0.030-0.143)	0.635 (0.626-0.644)	0.045 (0.045-0.045)	0.156 (0.152-0.159)	-0.019	0.928	1	0.000	0.857	0.011	0.063	0.500	0.063	0.857	0.118	0.072	0.062	0.979	0.434	-0.018	0.937	1	0	0.761	0.115	0.054	0.878	0.054	0.761	0.102	0.063	0.048	0.877	0.438
POLE	InceptionV2	InceptionResnetV1	Panoptes2 with clinical	Independent	0.608 (0.365-0.850)	0.072 (0.074-0.079)	0.381 (0.285-0.486)	0.617 (0.607-0.627)	0.048 (0.048-0.048)	0.371 (0.367-0.375)	-0.044	0.928	1	0.000	0.429	0.378	0.051	0.895	0.051	0.429	0.091	0.072	0.031	0.608	0.403	-0.037	0.937	1	0	0.445	0.366	0.045	0.908	0.045	0.445	0.082	0.063	0.028	0.622	0.406
POLE	Panoptes2	Panoptes1	Panoptes2	Independent	0.608 (0.379-0.837)	0.056 (0.055-0.058)	0.082 (0.036-0.156)	0.614 (0.604-0.623)	0.047 (0.047-0.048)	0.107 (0.104-0.109)	0.002	0.928	1	0.000	1.000	0.011	0.073	1.000	0.073	1.000	0.136	0.072	0.072	0.990	0.506	-0.005	0.937	1	0	0.908	0.053	0.060	0.895	0.060	0.908	0.113	0.063	0.057	0.944	0.480
POLE	Panoptes2	Panoptes1 with clinical	Panoptes4	Independent	0.608 (0.337-0.878)	0.051 (0.050-0.053)	0.206 (0.131-0.300)	0.573 (0.562-0.583)	0.060 (0.059-0.060)	0.276 (0.272-0.280)	0.002	0.928	1	0.000	0.857	0.156	0.073	0.933	0.073	0.857	0.135	0.072	0.062	0.845	0.506	-0.015	0.937	1	0	0.660	0.251	0.056	0.917	0.056	0.660	0.103	0.063	0.042	0.744	0.455
POLE	Panoptes3 with clinical	Panoptes1	InceptionV1	Independent	0.608 (0.396-0.820)	0.094 (0.091-0.096)	0.144 (0.081-0.230)	0.564 (0.554-0.573)	0.073 (0.073-0.074)	0.241 (0.237-0.245)	0.012	0.928	1	0.000	1.000	0.078	0.078	1.000	0.078	1.000	0.144	0.072	0.072	0.928	0.539	0.013	0.937	1	0	0.884	0.198	0.069	0.962	0.069	0.884	0.128	0.063	0.056	0.807	0.541
POLE	Panoptes2	Panoptes1	Panoptes3 with clinical	Independent	0.608 (0.416-0.800)	0.054 (0.053-0.056)	0.113 (0.058-0.194)	0.563 (0.554-0.573)	0.051 (0.051-0.051)	0.242 (0.238-0.245)	0.007	0.928	1	0.000	1.000	0.044	0.075	1.000	0.075	1.000	0.140	0.072	0.072	0.959	0.522	-0.003	0.937	1	0	0.772	0.206	0.061	0.931	0.061	0.772	0.113	0.063	0.049	0.793	0.489
POLE	Panoptes3	Panoptes4	InceptionResnetV1	Independent	0.608 (0.390-0.826)	0.055 (0.055-0.057)	0.082 (0.036-0.156)	0.557 (0.548-0.567)	0.052 (0.051-0.052)	0.172 (0.168-0.175)	-0.018	0.928	1	0.000	0.857	0.022	0.064	0.667	0.064	0.857	0.119	0.072	0.062	0.969	0.440	-0.004	0.937	1	0	0.848	0.126	0.061	0.925	0.061	0.848	0.114	0.063	0.053	0.872	0.487
POLE	Panoptes3	InceptionV1	InceptionV2	Independent	0.608 (0.378-0.837)	0.130 (0.125-0.135)	0.247 (0.165-0.345)	0.540 (0.530-0.550)	0.069 (0.069-0.070)	0.319 (0.315-0.323)	0.033	0.928	1	0.000	1.000	0.189	0.088	1.000	0.088	1.000	0.161	0.072	0.072	0.825	0.594	0.014	0.937	1	0	0.792	0.288	0.069	0.954	0.069	0.792	0.127	0.063	0.050	0.717	0.540
POLE	InceptionV3	Panoptes4	InceptionResnetV2	Independent	0.608 (0.384-0.832)	0.073 (0.071-0.076)	0.206 (0.131-0.300)	0.530 (0.520-0.540)	0.058 (0.058-0.059)	0.287 (0.283-0.291)	-0.020	0.928	1	0.000	0.714	0.167	0.062	0.882	0.062	0.714	0.115	0.072	0.052	0.825	0.440	-0.006	0.937	1	0	0.705	0.259	0.060	0.929	0.060	0.705	0.111	0.063	0.044	0.739	0.482
POLE	Panoptes3 with clinical	Panoptes2	InceptionV3	Independent	0.608 (0.372-0.844)	0.099 (0.096-0.103)	0.082 (0.036-0.156)	0.528 (0.518-0.538)	0.069 (0.069-0.069)	0.203 (0.199-0.206)	0.002	0.928	1	0.000	1.000	0.011	0.073	1.000	0.073	1.000	0.136	0.072	0.072	0.990	0.506	0.004	0.937	1	0	0.867	0.158	0.065	0.946	0.065	0.867	0.120	0.063	0.054	0.843	0.512
POLE	Panoptes4	Panoptes1	Panoptes4 with clinical	Independent	0.608 (0.397-0.819)	0.054 (0.052-0.056)	0.227 (0.148-0.323)	0.528 (0.518-0.537)	0.055 (0.055-0.056)	0.320 (0.316-0.324)	-0.017	0.928	1	0.000	0.714	0.189	0.064	0.895	0.064	0.714	0.118	0.072	0.052	0.804	0.452	0.000	0.937	1	0	0.705	0.294	0.063	0.937	0.063	0.705	0.115	0.063	0.044	0.705	0.500
POLE	Panoptes4	InceptionV1	Panoptes4	Independent	0.608 (0.401-0.815)	0.054 (0.054-0.056)	0.309 (0.219-0.411)	0.481 (0.472-0.491)	0.056 (0.056-0.057)	0.398 (0.394-0.402)	-0.028	0.928	1	0.000	0.571	0.289	0.059	0.897	0.059	0.571	0.107	0.072	0.041	0.701	0.430	0.001	0.937	1	0	0.623	0.383	0.063	0.938	0.063	0.623	0.115	0.063	0.039	0.617	0.503
POLE	Panoptes2	Panoptes2 with clinical	Panoptes2 with clinical	Independent	0.606 (0.352-0.861)	0.073 (0.073-0.078)	0.289 (0.201-0.390)	0.623 (0.613-0.633)	0.048 (0.048-0.048)	0.363 (0.359-0.367)	-0.059	0.928	1	0.000	0.429	0.278	0.044	0.862	0.044	0.429	0.080	0.072	0.031	0.701	0.353	-0.036	0.937	1	0	0.457	0.356	0.045	0.907	0.045	0.457	0.083	0.063	0.029	0.632	0.407
POLE	Panoptes2	Panoptes1	Panoptes4	Independent	0.606 (0.373-0.840)	0.063 (0.063-0.067)	0.093 (0.043-0.169)	0.596 (0.585-0.606)	0.052 (0.052-0.052)	0.190 (0.187-0.194)	-0.016	0.928	1	0.000	0.857	0.033	0.065	0.750	0.065	0.857	0.120	0.072	0.062	0.959	0.445	-0.011	0.937	1	0	0.772	0.151	0.058	0.908	0.058	0.772	0.107	0.063	0.049	0.844	0.462
POLE	Panoptes4 with clinical	InceptionV2	Panoptes4 with clinical	Independent	0.606 (0.393-0.820)	0.094 (0.095-0.099)	0.258 (0.174-0.357)	0.594 (0.585-0.603)	0.077 (0.077-0.077)	0.340 (0.336-0.345)	0.035	0.928	1	0.000	1.000	0.200	0.089	1.000	0.089	1.000	0.163	0.072	0.072	0.814	0.600	0.023	0.937	1	0	0.825	0.308	0.074	0.963	0.074	0.825	0.136	0.063	0.052	0.700	0.566
POLE	Panoptes4 with clinical	InceptionV1	Panoptes4	Independent	0.606 (0.377-0.835)	0.080 (0.077-0.082)	0.237 (0.157-0.334)	0.592 (0.582-0.602)	0.081 (0.081-0.081)	0.324 (0.320-0.328)	0.030	0.928	1	0.000	1.000	0.178	0.086	1.000	0.086	1.000	0.159	0.072	0.072	0.835	0.589	0.020	0.937	1	0	0.824	0.291	0.072	0.961	0.072	0.824	0.133	0.063	0.052	0.716	0.557
POLE	InceptionV2	Panoptes4 with clinical	Panoptes2 with clinical	Independent	0.606 (0.386-0.827)	0.084 (0.080-0.087)	0.351 (0.256-0.454)	0.589 (0.580-0.599)	0.049 (0.049-0.050)	0.387 (0.383-0.392)	-0.049	0.928	1	0.000	0.429	0.344	0.048	0.886	0.048	0.429	0.087	0.072	0.031	0.639	0.387	-0.027	0.937	1	0	0.483	0.381	0.050	0.917	0.050	0.483	0.090	0.063	0.030	0.610	0.432
POLE	Panoptes4 with clinical	InceptionV3	Panoptes3	Independent	0.606 (0.426-0.786)	0.086 (0.085-0.090)	0.103 (0.051-0.181)	0.587 (0.578-0.596)	0.075 (0.075-0.076)	0.211 (0.207-0.214)	0.005	0.928	1	0.000	1.000	0.033	0.074	1.000	0.074	1.000	0.139	0.072	0.072	0.969	0.517	0.013	0.937	1	0	0.927	0.163	0.069	0.971	0.069	0.927	0.129	0.063	0.058	0.843	0.545
POLE	InceptionV1	Panoptes1 with clinical	InceptionResnetV1	Independent	0.606 (0.378-0.835)	0.056 (0.054-0.058)	0.165 (0.097-0.254)	0.578 (0.568-0.588)	0.050 (0.050-0.050)	0.248 (0.245-0.252)	-0.005	0.928	1	0.000	0.857	0.111	0.070	0.909	0.070	0.857	0.129	0.072	0.062	0.887	0.484	-0.009	0.937	1	0	0.728	0.216	0.059	0.922	0.059	0.728	0.109	0.063	0.046	0.780	0.472
POLE	Panoptes4 with clinical	InceptionV2	Panoptes2	Independent	0.606 (0.415-0.798)	0.093 (0.093-0.099)	0.082 (0.036-0.156)	0.577 (0.567-0.586)	0.077 (0.076-0.077)	0.185 (0.181-0.188)	0.002	0.928	1	0.000	1.000	0.011	0.073	1.000	0.073	1.000	0.136	0.072	0.072	0.990	0.506	0.005	0.937	1	0	0.898	0.137	0.065	0.952	0.065	0.898	0.122	0.063	0.056	0.865	0.517
POLE	InceptionV3	InceptionResnetV1	Panoptes4	Independent	0.606 (0.366-0.847)	0.066 (0.067-0.071)	0.134 (0.073-0.218)	0.576 (0.565-0.586)	0.052 (0.052-0.053)	0.269 (0.265-0.273)	-0.010	0.928	1	0.000	0.857	0.078	0.067	0.875	0.067	0.857	0.125	0.072	0.062	0.918	0.467	-0.015	0.937	1	0	0.668	0.243	0.056	0.916	0.056	0.668	0.103	0.063	0.042	0.752	0.455
POLE	InceptionResnetV2	Panoptes3 with clinical	Panoptes1	Independent	0.606 (0.397-0.815)	0.055 (0.054-0.057)	0.175 (0.106-0.266)	0.568 (0.558-0.577)	0.051 (0.051-0.051)	0.206 (0.203-0.210)	-0.003	0.928	1	0.000	0.857	0.122	0.071	0.917	0.071	0.857	0.130	0.072	0.062	0.876	0.490	-0.006	0.937	1	0	0.794	0.167	0.060	0.923	0.060	0.794	0.112	0.063	0.050	0.831	0.480
POLE	Panoptes3	Panoptes1	InceptionResnetV1	Independent	0.606 (0.420-0.793)	0.055 (0.052-0.056)	0.082 (0.036-0.156)	0.558 (0.549-0.568)	0.051 (0.051-0.052)	0.149 (0.145-0.152)	0.002	0.928	1	0.000	1.000	0.011	0.073	1.000	0.073	1.000	0.136	0.072	0.072	0.990	0.506	-0.002	0.937	1	0	0.883	0.099	0.062	0.927	0.062	0.883	0.115	0.063	0.056	0.900	0.491
POLE	InceptionV3	Panoptes4	Panoptes1 with clinical	Independent	0.606 (0.375-0.837)	0.057 (0.056-0.059)	0.454 (0.352-0.558)	0.548 (0.538-0.558)	0.055 (0.055-0.055)	0.474 (0.470-0.478)	-0.065	0.928	1	0.000	0.286	0.467	0.040	0.894	0.040	0.286	0.070	0.072	0.021	0.515	0.376	-0.017	0.937	1	0	0.451	0.475	0.054	0.928	0.054	0.451	0.097	0.063	0.028	0.520	0.463
POLE	Panoptes4 with clinical	InceptionResnetV1	InceptionV3	Independent	0.606 (0.374-0.839)	0.119 (0.109-0.118)	0.113 (0.058-0.194)	0.538 (0.528-0.548)	0.070 (0.070-0.071)	0.239 (0.236-0.243)	0.007	0.928	1	0.000	1.000	0.044	0.075	1.000	0.075	1.000	0.140	0.072	0.072	0.959	0.522	0.005	0.937	1	0	0.832	0.200	0.065	0.947	0.065	0.832	0.121	0.063	0.052	0.802	0.516
POLE	InceptionV1	InceptionV3	InceptionV1	Independent	0.606 (0.397-0.815)	0.088 (0.087-0.092)	0.093 (0.043-0.169)	0.529 (0.520-0.537)	0.070 (0.069-0.070)	0.201 (0.198-0.204)	0.003	0.928	1	0.000	1.000	0.022	0.074	1.000	0.074	1.000	0.137	0.072	0.072	0.979	0.511	0.003	0.931	1	0	0.867	0.151	0.071	0.938	0.071	0.867	0.131	0.069	0.060	0.850	0.509
POLE	InceptionV1	InceptionV2	Panoptes4 with clinical	Independent	0.606 (0.365-0.848)	0.096 (0.094-0.099)	0.237 (0.157-0.334)	0.502 (0.492-0.512)	0.062 (0.062-0.063)	0.317 (0.313-0.321)	0.008	0.928	1	0.000	0.857	0.189	0.076	0.944	0.076	0.857	0.140	0.072	0.062	0.814	0.523	-0.002	0.937	1	0	0.695	0.292	0.062	0.934	0.062	0.695	0.113	0.063	0.044	0.708	0.493
POLE	Panoptes4	InceptionV2	Panoptes3 with clinical	Independent	0.606 (0.446-0.767)	0.055 (0.053-0.056)	0.371 (0.275-0.475)	0.500 (0.491-0.509)	0.058 (0.057-0.058)	0.443 (0.439-0.448)	-0.016	0.928	1	0.000	0.571	0.356	0.065	0.914	0.065	0.571	0.116	0.072	0.041	0.639	0.463	0.006	0.937	1	0	0.598	0.433	0.066	0.941	0.066	0.598	0.119	0.063	0.038	0.569	0.515
POLE	Panoptes2	Panoptes3	Panoptes1 with clinical	Independent	0.605 (0.354-0.855)	0.061 (0.060-0.063)	0.278 (0.192-0.379)	0.594 (0.584-0.605)	0.050 (0.049-0.050)	0.365 (0.361-0.369)	-0.033	0.928	1	0.000	0.571	0.256	0.056	0.885	0.056	0.571	0.103	0.072	0.041	0.732	0.413	-0.024	0.937	1	0	0.517	0.355	0.051	0.916	0.051	0.517	0.093	0.063	0.033	0.637	0.436
POLE	InceptionResnetV2	Panoptes4	Panoptes1	Independent	0.605 (0.383-0.826)	0.056 (0.054-0.057)	0.175 (0.106-0.266)	0.572 (0.562-0.582)	0.052 (0.052-0.052)	0.225 (0.221-0.228)	-0.003	0.928	1	0.000	0.857	0.122	0.071	0.917	0.071	0.857	0.130	0.072	0.062	0.876	0.490	-0.011	0.937	1	0	0.737	0.190	0.058	0.915	0.058	0.737	0.107	0.063	0.046	0.805	0.464
POLE	InceptionResnetV2	Panoptes2 with clinical	Panoptes3 with clinical	Independent	0.605 (0.416-0.793)	0.054 (0.053-0.056)	0.299 (0.210-0.400)	0.565 (0.555-0.574)	0.052 (0.051-0.052)	0.352 (0.348-0.356)	-0.004	0.928	1	0.000	0.714	0.267	0.070	0.923	0.070	0.714	0.128	0.072	0.052	0.732	0.490	-0.013	0.937	1	0	0.593	0.336	0.057	0.925	0.057	0.593	0.103	0.063	0.037	0.659	0.465
POLE	InceptionResnetV2	Panoptes4 with clinical	Panoptes3	Independent	0.605 (0.417-0.793)	0.055 (0.053-0.056)	0.258 (0.174-0.357)	0.559 (0.550-0.568)	0.051 (0.051-0.052)	0.296 (0.292-0.300)	-0.012	0.928	1	0.000	0.714	0.222	0.067	0.909	0.067	0.714	0.122	0.072	0.052	0.773	0.468	-0.003	0.937	1	0	0.712	0.268	0.061	0.933	0.061	0.712	0.113	0.063	0.045	0.730	0.490
POLE	InceptionV3	Panoptes4 with clinical	Panoptes4	Independent	0.605 (0.345-0.864)	0.062 (0.060-0.064)	0.196 (0.122-0.289)	0.556 (0.545-0.566)	0.055 (0.055-0.056)	0.278 (0.274-0.282)	-0.022	0.928	1	0.000	0.714	0.156	0.062	0.875	0.062	0.714	0.114	0.072	0.052	0.835	0.435	-0.011	0.937	1	0	0.679	0.251	0.057	0.921	0.057	0.679	0.106	0.063	0.043	0.745	0.465
POLE	InceptionResnetV2	Panoptes3	InceptionResnetV2	Independent	0.605 (0.356-0.854)	0.062 (0.063-0.066)	0.103 (0.051-0.181)	0.550 (0.539-0.560)	0.054 (0.053-0.054)	0.198 (0.194-0.201)	0.005	0.928	1	0.000	1.000	0.033	0.074	1.000	0.074	1.000	0.139	0.072	0.072	0.969	0.517	-0.007	0.937	1	0	0.792	0.158	0.059	0.919	0.059	0.792	0.110	0.063	0.050	0.839	0.475
POLE	Panoptes3 with clinical	Panoptes2	InceptionV1	Independent	0.605 (0.365-0.844)	0.101 (0.099-0.106)	0.134 (0.073-0.218)	0.547 (0.537-0.558)	0.074 (0.073-0.074)	0.221 (0.217-0.225)	0.010	0.928	1	0.000	1.000	0.067	0.077	1.000	0.077	1.000	0.143	0.072	0.072	0.938	0.533	0.008	0.937	1	0	0.875	0.177	0.067	0.955	0.067	0.875	0.124	0.063	0.055	0.826	0.526
POLE	InceptionV3	InceptionV2	Panoptes2	Independent	0.605 (0.381-0.828)	0.055 (0.054-0.057)	0.072 (0.030-0.143)	0.546 (0.536-0.556)	0.054 (0.054-0.054)	0.212 (0.208-0.215)	0.000	0.928	1	0.000	1.000	0.000	0.072	NA	0.072	1.000	0.135	0.072	0.072	1.000	0.500	-0.007	0.937	1	0	0.778	0.174	0.059	0.921	0.059	0.778	0.110	0.063	0.049	0.823	0.476
POLE	InceptionResnetV2	InceptionV3	Panoptes1 with clinical	Independent	0.605 (0.416-0.794)	0.055 (0.055-0.057)	0.268 (0.183-0.368)	0.546 (0.536-0.556)	0.053 (0.053-0.053)	0.360 (0.356-0.364)	-0.035	0.928	1	0.000	0.571	0.244	0.056	0.880	0.056	0.571	0.101	0.072	0.041	0.742	0.408	-0.007	0.937	1	0	0.618	0.343	0.059	0.930	0.059	0.618	0.108	0.063	0.039	0.655	0.480
POLE	InceptionV1	InceptionV1	InceptionResnetV1	Independent	0.605 (0.421-0.788)	0.054 (0.054-0.057)	0.124 (0.066-0.206)	0.536 (0.528-0.544)	0.060 (0.059-0.060)	0.242 (0.239-0.245)	-0.012	0.928	1	0.000	0.857	0.067	0.067	0.857	0.067	0.857	0.124	0.072	0.062	0.928	0.462	-0.002	0.931	1	0	0.785	0.201	0.068	0.926	0.068	0.785	0.125	0.069	0.054	0.798	0.493
POLE	Panoptes4	Panoptes3 with clinical	Panoptes4 with clinical	Independent	0.605 (0.370-0.840)	0.056 (0.054-0.057)	0.278 (0.192-0.379)	0.525 (0.515-0.535)	0.056 (0.056-0.056)	0.333 (0.329-0.337)	-0.033	0.928	1	0.000	0.571	0.256	0.056	0.885	0.056	0.571	0.103	0.072	0.041	0.732	0.413	-0.003	0.937	1	0	0.675	0.310	0.062	0.934	0.062	0.675	0.113	0.063	0.042	0.689	0.493
POLE	Panoptes4	Panoptes1 with clinical	Panoptes1 with clinical	Independent	0.605 (0.344-0.866)	0.058 (0.056-0.059)	0.588 (0.483-0.687)	0.521 (0.511-0.531)	0.057 (0.057-0.058)	0.556 (0.552-0.561)	-0.035	0.928	1	0.000	0.286	0.611	0.054	0.917	0.054	0.286	0.091	0.072	0.021	0.381	0.448	-0.009	0.937	1	0	0.401	0.567	0.058	0.934	0.058	0.401	0.102	0.063	0.025	0.431	0.484
POLE	InceptionV1	InceptionResnetV2	Panoptes3 with clinical	Independent	0.605 (0.340-0.869)	0.100 (0.098-0.104)	0.134 (0.073-0.218)	0.498 (0.488-0.509)	0.062 (0.061-0.062)	0.215 (0.212-0.219)	0.010	0.928	1	0.000	1.000	0.067	0.077	1.000	0.077	1.000	0.143	0.072	0.072	0.938	0.533	-0.004	0.937	1	0	0.798	0.176	0.061	0.929	0.061	0.798	0.113	0.063	0.050	0.822	0.487
POLE	Panoptes4	Panoptes4	InceptionV1	Independent	0.605 (0.351-0.859)	0.057 (0.057-0.060)	0.320 (0.229-0.422)	0.478 (0.467-0.488)	0.058 (0.058-0.058)	0.429 (0.425-0.434)	-0.054	0.928	1	0.000	0.429	0.311	0.046	0.875	0.046	0.429	0.083	0.072	0.031	0.670	0.370	0.000	0.937	1	0	0.579	0.419	0.063	0.937	0.063	0.579	0.113	0.063	0.036	0.581	0.499
POLE	InceptionResnetV2	Panoptes2 with clinical	Panoptes2	Independent	0.603 (0.418-0.789)	0.054 (0.053-0.056)	0.165 (0.097-0.254)	0.606 (0.596-0.615)	0.047 (0.047-0.048)	0.184 (0.180-0.187)	-0.005	0.928	1	0.000	0.857	0.111	0.070	0.909	0.070	0.857	0.129	0.072	0.062	0.887	0.484	-0.007	0.937	1	0	0.811	0.142	0.060	0.918	0.060	0.811	0.111	0.063	0.051	0.856	0.476
POLE	InceptionResnetV2	InceptionResnetV1	Panoptes4 with clinical	Independent	0.603 (0.433-0.774)	0.054 (0.053-0.056)	0.216 (0.139-0.312)	0.597 (0.587-0.606)	0.048 (0.048-0.048)	0.282 (0.278-0.286)	0.004	0.928	1	0.000	0.857	0.167	0.074	0.938	0.074	0.857	0.136	0.072	0.062	0.835	0.512	-0.018	0.937	1	0	0.631	0.259	0.054	0.913	0.054	0.631	0.100	0.063	0.040	0.735	0.445
POLE	Panoptes2	Panoptes3 with clinical	Panoptes4 with clinical	Independent	0.603 (0.356-0.851)	0.062 (0.060-0.064)	0.144 (0.081-0.230)	0.580 (0.570-0.591)	0.052 (0.051-0.052)	0.240 (0.236-0.244)	-0.009	0.928	1	0.000	0.857	0.089	0.068	0.889	0.068	0.857	0.126	0.072	0.062	0.907	0.473	-0.014	0.937	1	0	0.699	0.209	0.056	0.912	0.056	0.699	0.104	0.063	0.044	0.785	0.454
POLE	Panoptes3 with clinical	InceptionResnetV1	InceptionResnetV1	Independent	0.603 (0.422-0.784)	0.054 (0.053-0.056)	0.093 (0.043-0.169)	0.571 (0.562-0.580)	0.050 (0.050-0.050)	0.159 (0.156-0.162)	0.003	0.928	1	0.000	1.000	0.022	0.074	1.000	0.074	1.000	0.137	0.072	0.072	0.979	0.511	-0.005	0.937	1	0	0.855	0.112	0.061	0.921	0.061	0.855	0.113	0.063	0.054	0.886	0.484
POLE	Panoptes2	Panoptes3 with clinical	InceptionV3	Independent	0.603 (0.373-0.834)	0.059 (0.058-0.061)	0.134 (0.073-0.218)	0.564 (0.554-0.573)	0.053 (0.052-0.053)	0.252 (0.248-0.256)	0.010	0.928	1	0.000	1.000	0.067	0.077	1.000	0.077	1.000	0.143	0.072	0.072	0.938	0.533	-0.008	0.937	1	0	0.731	0.220	0.059	0.924	0.059	0.731	0.109	0.063	0.046	0.777	0.475
POLE	InceptionV3	Panoptes3	Panoptes2 with clinical	Independent	0.603 (0.392-0.815)	0.055 (0.054-0.056)	0.237 (0.157-0.334)	0.562 (0.553-0.572)	0.052 (0.051-0.052)	0.360 (0.356-0.364)	-0.040	0.928	1	0.000	0.571	0.211	0.053	0.864	0.053	0.571	0.098	0.072	0.041	0.773	0.391	-0.014	0.937	1	0	0.578	0.345	0.056	0.924	0.056	0.578	0.102	0.063	0.036	0.650	0.462
POLE	InceptionV3	Panoptes4 with clinical	Panoptes1	Independent	0.603 (0.356-0.850)	0.063 (0.061-0.065)	0.196 (0.122-0.289)	0.556 (0.546-0.567)	0.054 (0.054-0.054)	0.233 (0.230-0.237)	0.000	0.928	1	0.000	0.857	0.144	0.072	0.929	0.072	0.857	0.133	0.072	0.062	0.856	0.501	-0.008	0.937	1	0	0.752	0.198	0.059	0.923	0.059	0.752	0.110	0.063	0.047	0.798	0.475
POLE	InceptionResnetV2	InceptionV2	Panoptes1 with clinical	Independent	0.603 (0.436-0.770)	0.055 (0.054-0.056)	0.515 (0.412-0.618)	0.551 (0.542-0.561)	0.053 (0.052-0.053)	0.488 (0.484-0.493)	-0.095	0.928	1	0.000	0.143	0.544	0.024	0.891	0.024	0.143	0.041	0.072	0.010	0.433	0.344	-0.016	0.937	1	0	0.442	0.491	0.055	0.929	0.055	0.442	0.098	0.063	0.028	0.504	0.466
POLE	InceptionResnetV2	Panoptes4	Panoptes3 with clinical	Independent	0.603 (0.387-0.819)	0.056 (0.056-0.059)	0.227 (0.148-0.323)	0.549 (0.539-0.559)	0.054 (0.054-0.054)	0.334 (0.330-0.338)	-0.041	0.928	1	0.000	0.571	0.200	0.053	0.857	0.053	0.571	0.096	0.072	0.041	0.784	0.386	-0.010	0.937	1	0	0.627	0.315	0.058	0.926	0.058	0.627	0.106	0.063	0.039	0.682	0.471
POLE	Panoptes3 with clinical	Panoptes2	InceptionResnetV1	Independent	0.603 (0.438-0.768)	0.055 (0.054-0.057)	0.082 (0.036-0.156)	0.548 (0.539-0.558)	0.053 (0.053-0.053)	0.134 (0.131-0.137)	0.002	0.928	1	0.000	1.000	0.011	0.073	1.000	0.073	1.000	0.136	0.072	0.072	0.990	0.506	-0.002	0.937	1	0	0.900	0.083	0.062	0.925	0.062	0.900	0.116	0.063	0.057	0.916	0.491
POLE	Panoptes3 with clinical	Panoptes2 with clinical	InceptionV2	Independent	0.603 (0.347-0.859)	0.123 (0.116-0.125)	0.175 (0.106-0.266)	0.546 (0.535-0.556)	0.079 (0.079-0.080)	0.259 (0.255-0.263)	-0.003	0.928	1	0.000	0.857	0.122	0.071	0.917	0.071	0.857	0.130	0.072	0.062	0.876	0.490	0.009	0.937	1	0	0.837	0.220	0.067	0.953	0.067	0.837	0.124	0.063	0.053	0.783	0.529
POLE	Panoptes3 with clinical	InceptionV2	Panoptes2 with clinical	Independent	0.603 (0.397-0.809)	0.089 (0.086-0.092)	0.227 (0.148-0.323)	0.541 (0.532-0.551)	0.066 (0.065-0.066)	0.333 (0.329-0.337)	0.006	0.928	1	0.000	0.857	0.178	0.075	0.941	0.075	0.857	0.138	0.072	0.062	0.825	0.517	0.016	0.937	1	0	0.789	0.302	0.070	0.955	0.070	0.789	0.129	0.063	0.050	0.704	0.546
POLE	Panoptes3 with clinical	Panoptes3	InceptionResnetV1	Independent	0.603 (0.460-0.747)	0.055 (0.053-0.056)	0.103 (0.051-0.181)	0.540 (0.531-0.550)	0.053 (0.053-0.053)	0.164 (0.161-0.167)	0.005	0.928	1	0.000	1.000	0.033	0.074	1.000	0.074	1.000	0.139	0.072	0.072	0.969	0.517	0.000	0.937	1	0	0.883	0.116	0.063	0.937	0.063	0.883	0.117	0.063	0.056	0.884	0.499
POLE	InceptionV3	Panoptes3 with clinical	Panoptes3 with clinical	Independent	0.603 (0.348-0.859)	0.060 (0.061-0.064)	0.196 (0.122-0.289)	0.522 (0.512-0.532)	0.059 (0.058-0.059)	0.323 (0.319-0.327)	-0.046	0.928	1	0.000	0.571	0.167	0.051	0.833	0.051	0.571	0.093	0.072	0.041	0.814	0.369	-0.002	0.937	1	0	0.692	0.298	0.062	0.935	0.062	0.692	0.114	0.063	0.043	0.701	0.495
POLE	Panoptes1 with clinical	InceptionResnetV2	Panoptes4	Independent	0.602 (0.398-0.805)	0.055 (0.053-0.057)	0.072 (0.030-0.143)	0.615 (0.605-0.624)	0.047 (0.046-0.047)	0.120 (0.118-0.123)	0.000	0.928	1	0.000	1.000	0.000	0.072	NA	0.072	1.000	0.135	0.072	0.072	1.000	0.500	-0.006	0.937	1	0	0.890	0.069	0.060	0.903	0.060	0.890	0.113	0.063	0.056	0.929	0.479
POLE	Panoptes2	Panoptes2 with clinical	Panoptes4	Independent	0.602 (0.327-0.876)	0.050 (0.049-0.052)	0.175 (0.106-0.266)	0.606 (0.596-0.617)	0.055 (0.054-0.055)	0.238 (0.234-0.242)	-0.003	0.928	1	0.000	0.857	0.122	0.071	0.917	0.071	0.857	0.130	0.072	0.062	0.876	0.490	-0.021	0.937	1	0	0.660	0.209	0.053	0.902	0.053	0.660	0.098	0.063	0.042	0.782	0.435
POLE	InceptionV2	InceptionResnetV1	Panoptes4	Independent	0.602 (0.357-0.846)	0.084 (0.078-0.085)	0.216 (0.139-0.312)	0.601 (0.591-0.612)	0.053 (0.053-0.054)	0.266 (0.262-0.270)	-0.019	0.928	1	0.000	0.714	0.178	0.063	0.889	0.063	0.714	0.116	0.072	0.052	0.814	0.446	-0.025	0.937	1	0	0.606	0.243	0.051	0.902	0.051	0.606	0.094	0.063	0.038	0.748	0.424
POLE	Panoptes2	Panoptes1 with clinical	Panoptes2 with clinical	Independent	0.602 (0.335-0.868)	0.051 (0.050-0.053)	0.351 (0.256-0.454)	0.591 (0.581-0.601)	0.052 (0.051-0.052)	0.413 (0.409-0.417)	-0.080	0.928	1	0.000	0.286	0.356	0.033	0.865	0.033	0.286	0.060	0.072	0.021	0.619	0.321	-0.030	0.937	1	0	0.446	0.411	0.048	0.917	0.048	0.446	0.087	0.063	0.028	0.580	0.428
POLE	Panoptes3 with clinical	Panoptes1 with clinical	InceptionV2	Independent	0.602 (0.324-0.879)	0.104 (0.104-0.111)	0.206 (0.131-0.300)	0.582 (0.571-0.593)	0.091 (0.090-0.091)	0.262 (0.258-0.265)	0.024	0.928	1	0.000	1.000	0.144	0.083	1.000	0.083	1.000	0.154	0.072	0.072	0.866	0.572	0.010	0.937	1	0	0.842	0.223	0.068	0.955	0.068	0.842	0.125	0.063	0.053	0.781	0.532
POLE	InceptionV2	Panoptes4 with clinical	Panoptes4	Independent	0.602 (0.380-0.823)	0.085 (0.075-0.082)	0.278 (0.192-0.379)	0.574 (0.564-0.584)	0.056 (0.055-0.056)	0.292 (0.288-0.296)	-0.008	0.928	1	0.000	0.714	0.244	0.068	0.917	0.068	0.714	0.125	0.072	0.052	0.753	0.479	-0.016	0.937	1	0	0.637	0.269	0.055	0.917	0.055	0.637	0.102	0.063	0.040	0.726	0.453
POLE	Panoptes1 with clinical	Panoptes1 with clinical	InceptionV3	Independent	0.602 (0.382-0.821)	0.056 (0.055-0.058)	0.082 (0.036-0.156)	0.564 (0.554-0.573)	0.051 (0.051-0.052)	0.217 (0.214-0.221)	0.002	0.928	1	0.000	1.000	0.011	0.073	1.000	0.073	1.000	0.136	0.072	0.072	0.990	0.506	-0.004	0.937	1	0	0.793	0.178	0.061	0.928	0.061	0.793	0.113	0.063	0.050	0.820	0.486
POLE	InceptionV3	Panoptes3 with clinical	Panoptes2 with clinical	Independent	0.602 (0.341-0.862)	0.059 (0.059-0.062)	0.309 (0.219-0.411)	0.554 (0.544-0.564)	0.053 (0.053-0.053)	0.379 (0.375-0.383)	-0.056	0.928	1	0.000	0.429	0.300	0.045	0.871	0.045	0.429	0.082	0.072	0.031	0.680	0.364	-0.012	0.937	1	0	0.571	0.366	0.057	0.927	0.057	0.571	0.104	0.063	0.036	0.630	0.469
POLE	Panoptes4 with clinical	InceptionResnetV1	InceptionV2	Independent	0.602 (0.362-0.841)	0.119 (0.113-0.121)	0.175 (0.106-0.266)	0.554 (0.544-0.564)	0.076 (0.076-0.077)	0.297 (0.294-0.301)	0.018	0.928	1	0.000	1.000	0.111	0.080	1.000	0.080	1.000	0.149	0.072	0.072	0.897	0.556	0.014	0.937	1	0	0.820	0.262	0.069	0.956	0.069	0.820	0.128	0.063	0.051	0.743	0.541
POLE	Panoptes3 with clinical	InceptionV3	Panoptes4 with clinical	Independent	0.602 (0.452-0.751)	0.082 (0.080-0.085)	0.113 (0.058-0.194)	0.551 (0.541-0.560)	0.067 (0.066-0.067)	0.194 (0.190-0.197)	0.007	0.928	1	0.000	1.000	0.044	0.075	1.000	0.075	1.000	0.140	0.072	0.072	0.959	0.522	0.008	0.937	1	0	0.910	0.146	0.067	0.960	0.067	0.910	0.124	0.063	0.057	0.858	0.528
POLE	InceptionResnetV2	Panoptes3	Panoptes3 with clinical	Independent	0.602 (0.410-0.793)	0.055 (0.053-0.057)	0.196 (0.122-0.289)	0.550 (0.540-0.559)	0.053 (0.053-0.053)	0.286 (0.282-0.290)	0.022	0.928	1	0.000	1.000	0.133	0.082	1.000	0.082	1.000	0.152	0.072	0.072	0.876	0.567	-0.009	0.937	1	0	0.689	0.259	0.059	0.925	0.059	0.689	0.108	0.063	0.043	0.738	0.474
POLE	Panoptes4	Panoptes3	Panoptes1	Independent	0.602 (0.407-0.796)	0.056 (0.054-0.057)	0.113 (0.058-0.194)	0.542 (0.533-0.552)	0.054 (0.053-0.054)	0.231 (0.227-0.235)	-0.013	0.928	1	0.000	0.857	0.056	0.066	0.833	0.066	0.857	0.122	0.072	0.062	0.938	0.456	-0.005	0.937	1	0	0.776	0.194	0.061	0.928	0.061	0.776	0.113	0.063	0.049	0.804	0.485
POLE	InceptionV3	Panoptes2	Panoptes3 with clinical	Independent	0.602 (0.372-0.831)	0.058 (0.058-0.061)	0.196 (0.122-0.289)	0.536 (0.526-0.546)	0.056 (0.056-0.057)	0.283 (0.279-0.287)	0.000	0.928	1	0.000	0.857	0.144	0.072	0.929	0.072	0.857	0.133	0.072	0.062	0.856	0.501	-0.006	0.937	1	0	0.712	0.254	0.060	0.929	0.060	0.712	0.111	0.063	0.045	0.744	0.483
POLE	InceptionV1	InceptionV3	InceptionV2	Independent	0.602 (0.396-0.807)	0.087 (0.085-0.090)	0.082 (0.036-0.156)	0.531 (0.523-0.539)	0.070 (0.070-0.071)	0.180 (0.177-0.183)	0.002	0.928	1	0.000	1.000	0.011	0.073	1.000	0.073	1.000	0.136	0.072	0.072	0.990	0.506	0.004	0.931	1	0	0.896	0.126	0.071	0.942	0.071	0.896	0.132	0.069	0.062	0.875	0.511
POLE	Panoptes4	Panoptes1	InceptionV3	Independent	0.602 (0.394-0.809)	0.055 (0.054-0.057)	0.186 (0.114-0.277)	0.518 (0.508-0.528)	0.057 (0.057-0.058)	0.298 (0.294-0.302)	-0.002	0.928	1	0.000	0.857	0.133	0.071	0.923	0.071	0.857	0.132	0.072	0.062	0.866	0.495	-0.002	0.937	1	0	0.721	0.270	0.062	0.935	0.062	0.721	0.114	0.063	0.045	0.730	0.495
POLE	Panoptes4	Panoptes1	InceptionV2	Independent	0.602 (0.387-0.816)	0.055 (0.055-0.058)	0.227 (0.148-0.323)	0.489 (0.479-0.498)	0.057 (0.057-0.058)	0.319 (0.315-0.324)	-0.017	0.928	1	0.000	0.714	0.189	0.064	0.895	0.064	0.714	0.118	0.072	0.052	0.804	0.452	0.002	0.937	1	0	0.717	0.293	0.064	0.939	0.064	0.717	0.117	0.063	0.045	0.708	0.505
POLE	Panoptes4	Panoptes4	InceptionV2	Independent	0.602 (0.349-0.854)	0.058 (0.059-0.061)	0.268 (0.183-0.368)	0.481 (0.471-0.491)	0.058 (0.058-0.058)	0.365 (0.361-0.369)	-0.061	0.928	1	0.000	0.429	0.256	0.043	0.852	0.043	0.429	0.078	0.072	0.031	0.722	0.342	-0.001	0.937	1	0	0.647	0.346	0.062	0.936	0.062	0.647	0.114	0.063	0.041	0.654	0.496
POLE	Panoptes2	InceptionResnetV1	Panoptes1	Independent	0.600 (0.337-0.863)	0.063 (0.060-0.065)	0.124 (0.066-0.206)	0.624 (0.613-0.634)	0.047 (0.047-0.047)	0.150 (0.147-0.154)	-0.012	0.928	1	0.000	0.857	0.067	0.067	0.857	0.067	0.857	0.124	0.072	0.062	0.928	0.462	-0.017	0.937	1	0	0.768	0.109	0.055	0.875	0.055	0.768	0.102	0.063	0.048	0.883	0.439
POLE	Panoptes2	Panoptes3	Panoptes1	Independent	0.600 (0.325-0.875)	0.070 (0.069-0.073)	0.093 (0.043-0.169)	0.596 (0.586-0.606)	0.050 (0.049-0.050)	0.153 (0.150-0.156)	0.003	0.928	1	0.000	1.000	0.022	0.074	1.000	0.074	1.000	0.137	0.072	0.072	0.979	0.511	-0.012	0.937	1	0	0.804	0.109	0.057	0.892	0.057	0.804	0.107	0.063	0.051	0.885	0.456
POLE	Panoptes1	Panoptes1 with clinical	Panoptes3	Independent	0.600 (0.370-0.830)	0.056 (0.054-0.057)	0.165 (0.097-0.254)	0.569 (0.559-0.579)	0.051 (0.051-0.052)	0.279 (0.275-0.283)	-0.027	0.928	1	0.000	0.714	0.122	0.060	0.846	0.060	0.714	0.110	0.072	0.052	0.866	0.418	-0.012	0.937	1	0	0.674	0.253	0.057	0.920	0.057	0.674	0.105	0.063	0.042	0.743	0.463
POLE	Panoptes4 with clinical	InceptionResnetV1	InceptionV1	Independent	0.600 (0.361-0.839)	0.118 (0.108-0.117)	0.186 (0.114-0.277)	0.552 (0.542-0.563)	0.077 (0.076-0.077)	0.317 (0.313-0.321)	0.020	0.928	1	0.000	1.000	0.122	0.081	1.000	0.081	1.000	0.151	0.072	0.072	0.887	0.561	0.016	0.937	1	0	0.807	0.285	0.070	0.957	0.070	0.807	0.129	0.063	0.051	0.721	0.546
POLE	InceptionV3	Panoptes3	Panoptes1 with clinical	Independent	0.600 (0.402-0.798)	0.055 (0.055-0.057)	0.330 (0.238-0.433)	0.552 (0.542-0.561)	0.053 (0.053-0.054)	0.418 (0.413-0.422)	-0.024	0.928	1	0.000	0.571	0.311	0.061	0.903	0.061	0.571	0.110	0.072	0.041	0.680	0.441	-0.013	0.937	1	0	0.527	0.410	0.057	0.928	0.057	0.527	0.102	0.063	0.033	0.586	0.468
POLE	InceptionResnetV2	Panoptes4	InceptionResnetV2	Independent	0.600 (0.381-0.819)	0.056 (0.056-0.060)	0.196 (0.122-0.289)	0.550 (0.540-0.560)	0.054 (0.053-0.054)	0.247 (0.243-0.251)	0.000	0.928	1	0.000	0.857	0.144	0.072	0.929	0.072	0.857	0.133	0.072	0.062	0.856	0.501	-0.010	0.937	1	0	0.720	0.215	0.058	0.920	0.058	0.720	0.107	0.063	0.045	0.781	0.468
POLE	Panoptes3 with clinical	Panoptes2 with clinical	InceptionV1	Independent	0.600 (0.347-0.853)	0.109 (0.111-0.118)	0.206 (0.131-0.300)	0.544 (0.534-0.555)	0.077 (0.077-0.077)	0.293 (0.289-0.297)	0.002	0.928	1	0.000	0.857	0.156	0.073	0.933	0.073	0.857	0.135	0.072	0.062	0.845	0.506	0.012	0.937	1	0	0.812	0.258	0.068	0.953	0.068	0.812	0.126	0.063	0.051	0.746	0.535
POLE	InceptionResnetV2	Panoptes3 with clinical	Panoptes3 with clinical	Independent	0.600 (0.391-0.809)	0.056 (0.055-0.058)	0.206 (0.131-0.300)	0.541 (0.531-0.551)	0.054 (0.054-0.054)	0.306 (0.302-0.310)	-0.020	0.928	1	0.000	0.714	0.167	0.062	0.882	0.062	0.714	0.115	0.072	0.052	0.825	0.440	-0.005	0.937	1	0	0.692	0.280	0.061	0.931	0.061	0.692	0.111	0.063	0.044	0.718	0.486
POLE	Panoptes4	InceptionV2	Panoptes2	Independent	0.600 (0.414-0.786)	0.056 (0.055-0.057)	0.103 (0.051-0.181)	0.539 (0.529-0.548)	0.054 (0.054-0.054)	0.239 (0.236-0.243)	-0.015	0.928	1	0.000	0.857	0.044	0.065	0.800	0.065	0.857	0.121	0.072	0.062	0.948	0.451	-0.005	0.937	1	0	0.761	0.204	0.060	0.927	0.060	0.761	0.112	0.063	0.048	0.794	0.483
POLE	Panoptes4	Panoptes4	Panoptes4 with clinical	Independent	0.600 (0.349-0.851)	0.058 (0.056-0.060)	0.309 (0.219-0.411)	0.533 (0.524-0.543)	0.055 (0.055-0.056)	0.365 (0.361-0.369)	-0.056	0.928	1	0.000	0.429	0.300	0.045	0.871	0.045	0.429	0.082	0.072	0.031	0.680	0.364	-0.008	0.937	1	0	0.609	0.348	0.059	0.930	0.059	0.609	0.108	0.063	0.038	0.649	0.479
POLE	Panoptes4	Panoptes3	Panoptes4 with clinical	Independent	0.600 (0.419-0.781)	0.055 (0.053-0.056)	0.216 (0.139-0.312)	0.531 (0.521-0.541)	0.055 (0.055-0.055)	0.320 (0.315-0.324)	0.004	0.928	1	0.000	0.857	0.167	0.074	0.938	0.074	0.857	0.136	0.072	0.062	0.835	0.512	-0.007	0.937	1	0	0.664	0.296	0.060	0.929	0.060	0.664	0.109	0.063	0.042	0.701	0.480
POLE	Panoptes3	InceptionResnetV2	InceptionResnetV2	Independent	0.600 (0.413-0.787)	0.083 (0.081-0.086)	0.072 (0.030-0.143)	0.514 (0.504-0.523)	0.062 (0.061-0.062)	0.152 (0.149-0.155)	0.000	0.928	1	0.000	1.000	0.000	0.072	NA	0.072	1.000	0.135	0.072	0.072	1.000	0.500	0.004	0.937	1	0	0.926	0.100	0.064	0.953	0.064	0.926	0.121	0.063	0.058	0.902	0.513
POLE	Panoptes4	InceptionV2	Panoptes3	Independent	0.600 (0.404-0.796)	0.055 (0.055-0.058)	0.340 (0.247-0.443)	0.497 (0.487-0.506)	0.057 (0.057-0.058)	0.423 (0.419-0.427)	-0.022	0.928	1	0.000	0.571	0.322	0.062	0.906	0.062	0.571	0.111	0.072	0.041	0.670	0.447	0.004	0.937	1	0	0.608	0.410	0.065	0.940	0.065	0.608	0.117	0.063	0.038	0.591	0.509
POLE	Panoptes4	Panoptes1	InceptionV1	Independent	0.600 (0.386-0.814)	0.055 (0.054-0.057)	0.247 (0.165-0.345)	0.486 (0.476-0.495)	0.057 (0.057-0.057)	0.377 (0.373-0.381)	-0.013	0.928	1	0.000	0.714	0.211	0.066	0.905	0.066	0.714	0.120	0.072	0.052	0.784	0.463	0.004	0.937	1	0	0.663	0.358	0.065	0.941	0.065	0.663	0.118	0.063	0.042	0.644	0.510
POLE	Panoptes1 with clinical	InceptionResnetV2	Panoptes3 with clinical	Independent	0.598 (0.385-0.812)	0.057 (0.056-0.059)	0.072 (0.030-0.143)	0.597 (0.587-0.606)	0.048 (0.048-0.049)	0.135 (0.132-0.138)	0.000	0.928	1	0.000	1.000	0.000	0.072	NA	0.072	1.000	0.135	0.072	0.072	1.000	0.500	-0.005	0.937	1	0	0.877	0.085	0.060	0.912	0.060	0.877	0.113	0.063	0.055	0.912	0.481
POLE	Panoptes4 with clinical	InceptionV2	InceptionResnetV2	Independent	0.598 (0.442-0.754)	0.086 (0.086-0.090)	0.175 (0.106-0.266)	0.593 (0.584-0.601)	0.079 (0.079-0.080)	0.293 (0.289-0.296)	0.018	0.928	1	0.000	1.000	0.111	0.080	1.000	0.080	1.000	0.149	0.072	0.072	0.897	0.556	0.023	0.937	1	0	0.890	0.252	0.074	0.972	0.074	0.890	0.136	0.063	0.056	0.756	0.571
POLE	Panoptes2	Panoptes3 with clinical	InceptionV2	Independent	0.598 (0.360-0.837)	0.064 (0.064-0.068)	0.186 (0.114-0.277)	0.581 (0.571-0.592)	0.055 (0.054-0.055)	0.227 (0.223-0.230)	-0.002	0.928	1	0.000	0.857	0.133	0.071	0.923	0.071	0.857	0.132	0.072	0.062	0.866	0.495	-0.011	0.937	1	0	0.737	0.192	0.058	0.916	0.058	0.737	0.107	0.063	0.046	0.803	0.465
POLE	Panoptes3 with clinical	Panoptes1 with clinical	InceptionV1	Independent	0.598 (0.321-0.875)	0.140 (0.130-0.143)	0.206 (0.131-0.300)	0.580 (0.570-0.591)	0.088 (0.087-0.089)	0.318 (0.314-0.322)	0.002	0.928	1	0.000	0.857	0.156	0.073	0.933	0.073	0.857	0.135	0.072	0.062	0.845	0.506	0.016	0.937	1	0	0.810	0.285	0.071	0.957	0.071	0.810	0.130	0.063	0.051	0.721	0.548
POLE	InceptionV2	Panoptes2	Panoptes1 with clinical	Independent	0.598 (0.391-0.806)	0.067 (0.069-0.073)	0.381 (0.285-0.486)	0.579 (0.569-0.588)	0.050 (0.050-0.051)	0.437 (0.433-0.442)	-0.044	0.928	1	0.000	0.429	0.378	0.051	0.895	0.051	0.429	0.091	0.072	0.031	0.608	0.403	-0.029	0.937	1	0	0.429	0.438	0.049	0.920	0.049	0.429	0.087	0.063	0.027	0.554	0.433
POLE	Panoptes3 with clinical	InceptionV3	Panoptes3 with clinical	Independent	0.598 (0.453-0.744)	0.080 (0.078-0.083)	0.093 (0.043-0.169)	0.561 (0.552-0.570)	0.068 (0.067-0.068)	0.215 (0.211-0.219)	0.003	0.928	1	0.000	1.000	0.022	0.074	1.000	0.074	1.000	0.137	0.072	0.072	0.979	0.511	0.013	0.937	1	0	0.922	0.168	0.069	0.970	0.069	0.922	0.129	0.063	0.058	0.838	0.545
POLE	Panoptes3 with clinical	InceptionV2	InceptionResnetV2	Independent	0.598 (0.415-0.782)	0.088 (0.088-0.093)	0.124 (0.066-0.206)	0.560 (0.551-0.569)	0.071 (0.070-0.071)	0.253 (0.250-0.257)	0.008	0.928	1	0.000	1.000	0.056	0.076	1.000	0.076	1.000	0.141	0.072	0.072	0.948	0.528	0.016	0.937	1	0	0.889	0.211	0.070	0.966	0.070	0.889	0.130	0.063	0.056	0.796	0.550
POLE	InceptionResnetV2	Panoptes2	Panoptes3	Independent	0.598 (0.402-0.794)	0.056 (0.054-0.057)	0.237 (0.157-0.334)	0.560 (0.550-0.569)	0.051 (0.051-0.052)	0.266 (0.262-0.270)	0.030	0.928	1	0.000	1.000	0.178	0.086	1.000	0.086	1.000	0.159	0.072	0.072	0.835	0.589	-0.006	0.937	1	0	0.728	0.235	0.060	0.928	0.060	0.728	0.111	0.063	0.046	0.763	0.482
POLE	Panoptes4	InceptionResnetV2	Panoptes2 with clinical	Independent	0.598 (0.413-0.784)	0.055 (0.055-0.057)	0.227 (0.148-0.323)	0.556 (0.546-0.565)	0.052 (0.052-0.052)	0.368 (0.364-0.372)	-0.017	0.928	1	0.000	0.714	0.189	0.064	0.895	0.064	0.714	0.118	0.072	0.052	0.804	0.452	-0.010	0.937	1	0	0.597	0.353	0.058	0.929	0.058	0.597	0.106	0.063	0.037	0.644	0.475
POLE	InceptionV3	Panoptes1	InceptionResnetV2	Independent	0.598 (0.389-0.808)	0.064 (0.064-0.068)	0.144 (0.081-0.230)	0.525 (0.515-0.535)	0.057 (0.057-0.057)	0.250 (0.246-0.253)	0.012	0.928	1	0.000	1.000	0.078	0.078	1.000	0.078	1.000	0.144	0.072	0.072	0.928	0.539	-0.004	0.937	1	0	0.757	0.216	0.061	0.930	0.061	0.757	0.113	0.063	0.048	0.783	0.486
POLE	Panoptes4	Panoptes1 with clinical	InceptionResnetV2	Independent	0.598 (0.373-0.823)	0.056 (0.055-0.058)	0.247 (0.165-0.345)	0.498 (0.488-0.507)	0.060 (0.059-0.060)	0.341 (0.337-0.345)	-0.038	0.928	1	0.000	0.571	0.222	0.054	0.870	0.054	0.571	0.099	0.072	0.041	0.763	0.397	0.002	0.937	1	0	0.693	0.317	0.064	0.939	0.064	0.693	0.117	0.063	0.044	0.683	0.505
POLE	InceptionResnetV1	InceptionV1	Panoptes2	Independent	0.598 (0.369-0.828)	0.097 (0.098-0.103)	0.093 (0.043-0.169)	0.494 (0.484-0.503)	0.059 (0.058-0.059)	0.136 (0.133-0.139)	0.003	0.928	1	0.000	1.000	0.022	0.074	1.000	0.074	1.000	0.137	0.072	0.072	0.979	0.511	0.001	0.937	1	0	0.926	0.083	0.063	0.944	0.063	0.926	0.119	0.063	0.058	0.918	0.505
POLE	Panoptes4	Panoptes3 with clinical	InceptionV2	Independent	0.598 (0.356-0.841)	0.057 (0.055-0.059)	0.278 (0.192-0.379)	0.490 (0.480-0.500)	0.059 (0.059-0.059)	0.351 (0.347-0.356)	-0.033	0.928	1	0.000	0.571	0.256	0.056	0.885	0.056	0.571	0.103	0.072	0.041	0.732	0.413	0.002	0.937	1	0	0.683	0.329	0.064	0.939	0.064	0.683	0.117	0.063	0.043	0.672	0.506
POLE	Panoptes4	InceptionV2	Panoptes1	Independent	0.598 (0.412-0.785)	0.055 (0.054-0.057)	0.216 (0.139-0.312)	0.480 (0.470-0.489)	0.056 (0.055-0.056)	0.313 (0.309-0.318)	0.004	0.928	1	0.000	0.857	0.167	0.074	0.938	0.074	0.857	0.136	0.072	0.062	0.835	0.512	0.000	0.937	1	0	0.714	0.287	0.063	0.937	0.063	0.714	0.116	0.063	0.045	0.713	0.500
POLE	Panoptes2	Panoptes2 with clinical	Panoptes1	Independent	0.597 (0.326-0.868)	0.068 (0.067-0.071)	0.144 (0.081-0.230)	0.604 (0.594-0.614)	0.049 (0.049-0.049)	0.189 (0.186-0.193)	-0.009	0.928	1	0.000	0.857	0.089	0.068	0.889	0.068	0.857	0.126	0.072	0.062	0.907	0.473	-0.014	0.937	1	0	0.752	0.152	0.056	0.901	0.056	0.752	0.104	0.063	0.047	0.842	0.452
POLE	Panoptes4 with clinical	Panoptes1 with clinical	InceptionV2	Independent	0.597 (0.320-0.873)	0.092 (0.090-0.096)	0.330 (0.238-0.433)	0.601 (0.590-0.612)	0.102 (0.101-0.103)	0.334 (0.330-0.339)	0.003	0.928	1	0.000	0.714	0.300	0.074	0.931	0.074	0.714	0.133	0.072	0.052	0.701	0.507	0.015	0.937	1	0	0.779	0.305	0.070	0.954	0.070	0.779	0.128	0.063	0.049	0.701	0.542
POLE	Panoptes4 with clinical	Panoptes1	InceptionV2	Independent	0.597 (0.354-0.840)	0.118 (0.114-0.122)	0.216 (0.139-0.312)	0.599 (0.589-0.609)	0.090 (0.089-0.091)	0.263 (0.259-0.267)	0.026	0.928	1	0.000	1.000	0.156	0.084	1.000	0.084	1.000	0.156	0.072	0.072	0.856	0.578	0.013	0.937	1	0	0.858	0.223	0.069	0.959	0.069	0.858	0.128	0.063	0.054	0.782	0.541
POLE	Panoptes4 with clinical	Panoptes1	InceptionV1	Independent	0.597 (0.358-0.836)	0.106 (0.104-0.111)	0.227 (0.148-0.323)	0.597 (0.587-0.607)	0.088 (0.087-0.088)	0.291 (0.287-0.295)	0.028	0.928	1	0.000	1.000	0.167	0.085	1.000	0.085	1.000	0.157	0.072	0.072	0.845	0.583	0.016	0.937	1	0	0.846	0.254	0.071	0.961	0.071	0.846	0.130	0.063	0.053	0.752	0.550
POLE	InceptionResnetV2	Panoptes3	Panoptes2 with clinical	Independent	0.597 (0.438-0.755)	0.055 (0.054-0.057)	0.320 (0.229-0.422)	0.594 (0.585-0.603)	0.048 (0.048-0.048)	0.351 (0.347-0.356)	0.001	0.928	1	0.000	0.714	0.289	0.072	0.929	0.072	0.714	0.132	0.072	0.052	0.711	0.502	-0.024	0.937	1	0	0.531	0.339	0.051	0.915	0.051	0.531	0.093	0.063	0.033	0.652	0.435
POLE	Panoptes2	Panoptes1 with clinical	Panoptes2	Independent	0.597 (0.344-0.850)	0.050 (0.049-0.052)	0.093 (0.043-0.169)	0.593 (0.583-0.603)	0.051 (0.051-0.051)	0.162 (0.159-0.165)	-0.016	0.928	1	0.000	0.857	0.033	0.065	0.750	0.065	0.857	0.120	0.072	0.062	0.959	0.445	-0.007	0.937	1	0	0.832	0.117	0.059	0.912	0.059	0.832	0.111	0.063	0.052	0.880	0.475
POLE	InceptionResnetV2	Panoptes2 with clinical	Panoptes1	Independent	0.597 (0.396-0.798)	0.055 (0.054-0.057)	0.237 (0.157-0.334)	0.589 (0.579-0.598)	0.049 (0.049-0.050)	0.241 (0.238-0.245)	0.008	0.928	1	0.000	0.857	0.189	0.076	0.944	0.076	0.857	0.140	0.072	0.062	0.814	0.523	-0.012	0.937	1	0	0.713	0.210	0.057	0.916	0.057	0.713	0.106	0.063	0.045	0.785	0.461
POLE	Panoptes4 with clinical	InceptionV1	Panoptes1 with clinical	Independent	0.597 (0.408-0.785)	0.086 (0.084-0.090)	0.412 (0.313-0.517)	0.587 (0.577-0.596)	0.075 (0.075-0.076)	0.441 (0.437-0.446)	0.051	0.928	1	0.000	0.857	0.378	0.097	0.971	0.097	0.857	0.174	0.072	0.062	0.639	0.617	0.032	0.937	1	0	0.733	0.422	0.078	0.959	0.078	0.733	0.142	0.063	0.046	0.588	0.578
POLE	Panoptes2	Panoptes4	Panoptes4 with clinical	Independent	0.597 (0.341-0.852)	0.074 (0.076-0.080)	0.165 (0.097-0.254)	0.584 (0.573-0.594)	0.052 (0.052-0.053)	0.278 (0.274-0.282)	-0.005	0.928	1	0.000	0.857	0.111	0.070	0.909	0.070	0.857	0.129	0.072	0.062	0.887	0.484	-0.020	0.937	1	0	0.628	0.254	0.053	0.911	0.053	0.628	0.099	0.063	0.039	0.738	0.441
POLE	InceptionV2	Panoptes2 with clinical	Panoptes1 with clinical	Independent	0.597 (0.381-0.812)	0.085 (0.079-0.085)	0.557 (0.452-0.658)	0.578 (0.568-0.587)	0.052 (0.051-0.052)	0.527 (0.523-0.532)	-0.088	0.928	1	0.000	0.143	0.589	0.026	0.898	0.026	0.143	0.044	0.072	0.010	0.392	0.366	-0.039	0.937	1	0	0.308	0.542	0.043	0.921	0.043	0.308	0.076	0.063	0.019	0.449	0.425
POLE	Panoptes2 with clinical	InceptionV1	Panoptes4 with clinical	Independent	0.597 (0.411-0.783)	0.055 (0.055-0.057)	0.423 (0.323-0.527)	0.574 (0.565-0.584)	0.051 (0.050-0.051)	0.392 (0.388-0.397)	-0.004	0.928	1	0.000	0.571	0.411	0.070	0.925	0.070	0.571	0.125	0.072	0.041	0.588	0.491	-0.025	0.937	1	0	0.489	0.386	0.051	0.918	0.051	0.489	0.092	0.063	0.031	0.606	0.437
POLE	InceptionV3	Panoptes2	Panoptes2 with clinical	Independent	0.597 (0.361-0.832)	0.058 (0.057-0.061)	0.237 (0.157-0.334)	0.569 (0.559-0.579)	0.051 (0.051-0.052)	0.343 (0.339-0.348)	-0.040	0.928	1	0.000	0.571	0.211	0.053	0.864	0.053	0.571	0.098	0.072	0.041	0.773	0.391	-0.012	0.937	1	0	0.607	0.326	0.057	0.925	0.057	0.607	0.104	0.063	0.038	0.670	0.466
POLE	InceptionV2	Panoptes4	Panoptes1 with clinical	Independent	0.597 (0.385-0.808)	0.064 (0.063-0.066)	0.495 (0.392-0.598)	0.564 (0.554-0.574)	0.053 (0.052-0.053)	0.514 (0.510-0.519)	-0.057	0.928	1	0.000	0.286	0.511	0.043	0.902	0.043	0.286	0.075	0.072	0.021	0.474	0.398	-0.029	0.937	1	0	0.359	0.525	0.048	0.924	0.048	0.359	0.085	0.063	0.023	0.468	0.442
POLE	Panoptes4 with clinical	Panoptes2	InceptionV3	Independent	0.597 (0.347-0.847)	0.105 (0.102-0.109)	0.082 (0.036-0.156)	0.562 (0.551-0.572)	0.079 (0.079-0.080)	0.228 (0.224-0.231)	0.002	0.928	1	0.000	1.000	0.011	0.073	1.000	0.073	1.000	0.136	0.072	0.072	0.990	0.506	0.006	0.937	1	0	0.856	0.186	0.066	0.950	0.066	0.856	0.122	0.063	0.054	0.817	0.521
POLE	InceptionV3	Panoptes1	Panoptes2 with clinical	Independent	0.597 (0.374-0.820)	0.057 (0.056-0.059)	0.299 (0.210-0.400)	0.554 (0.545-0.564)	0.053 (0.052-0.053)	0.362 (0.358-0.366)	-0.057	0.928	1	0.000	0.429	0.289	0.045	0.867	0.045	0.429	0.081	0.072	0.031	0.691	0.359	-0.010	0.937	1	0	0.602	0.346	0.058	0.928	0.058	0.602	0.106	0.063	0.038	0.651	0.474
POLE	InceptionResnetV1	InceptionV1	Panoptes3	Independent	0.597 (0.378-0.816)	0.089 (0.089-0.095)	0.196 (0.122-0.289)	0.528 (0.518-0.537)	0.063 (0.062-0.063)	0.287 (0.283-0.291)	0.000	0.928	1	0.000	0.857	0.144	0.072	0.929	0.072	0.857	0.133	0.072	0.062	0.856	0.501	0.010	0.937	1	0	0.812	0.251	0.068	0.952	0.068	0.812	0.125	0.063	0.051	0.752	0.532
POLE	Panoptes3 with clinical	Panoptes2	Panoptes4 with clinical	Independent	0.597 (0.364-0.829)	0.094 (0.095-0.100)	0.124 (0.066-0.206)	0.528 (0.518-0.538)	0.066 (0.066-0.067)	0.200 (0.196-0.203)	0.008	0.928	1	0.000	1.000	0.056	0.076	1.000	0.076	1.000	0.141	0.072	0.072	0.948	0.528	0.002	0.937	1	0	0.861	0.155	0.064	0.943	0.064	0.861	0.119	0.063	0.054	0.846	0.508
POLE	Panoptes4	Panoptes4	InceptionV3	Independent	0.597 (0.351-0.843)	0.058 (0.056-0.059)	0.196 (0.122-0.289)	0.526 (0.516-0.536)	0.057 (0.057-0.057)	0.335 (0.331-0.339)	0.000	0.928	1	0.000	0.857	0.144	0.072	0.929	0.072	0.857	0.133	0.072	0.062	0.856	0.501	-0.005	0.937	1	0	0.657	0.313	0.060	0.932	0.060	0.657	0.110	0.063	0.041	0.685	0.485
POLE	Panoptes4	Panoptes3 with clinical	InceptionV1	Independent	0.597 (0.351-0.843)	0.057 (0.056-0.059)	0.299 (0.210-0.400)	0.486 (0.476-0.497)	0.059 (0.058-0.059)	0.400 (0.396-0.405)	-0.030	0.928	1	0.000	0.571	0.278	0.058	0.893	0.058	0.571	0.105	0.072	0.041	0.711	0.425	0.004	0.937	1	0	0.637	0.385	0.065	0.940	0.065	0.637	0.118	0.063	0.040	0.617	0.511
POLE	Panoptes4 with clinical	Panoptes1 with clinical	InceptionV1	Independent	0.595 (0.318-0.873)	0.092 (0.089-0.095)	0.351 (0.256-0.454)	0.598 (0.588-0.609)	0.097 (0.097-0.098)	0.377 (0.373-0.382)	0.007	0.928	1	0.000	0.714	0.322	0.076	0.935	0.076	0.714	0.137	0.072	0.052	0.680	0.518	0.018	0.937	1	0	0.746	0.353	0.072	0.954	0.072	0.746	0.131	0.063	0.047	0.653	0.549
POLE	Panoptes2	Panoptes2 with clinical	Panoptes3	Independent	0.595 (0.357-0.834)	0.068 (0.068-0.072)	0.237 (0.157-0.334)	0.587 (0.578-0.597)	0.050 (0.049-0.050)	0.279 (0.275-0.283)	0.008	0.928	1	0.000	0.857	0.189	0.076	0.944	0.076	0.857	0.140	0.072	0.062	0.814	0.523	-0.012	0.937	1	0	0.676	0.252	0.057	0.921	0.057	0.676	0.105	0.063	0.042	0.743	0.464
POLE	Panoptes4 with clinical	Panoptes2	InceptionV1	Independent	0.595 (0.345-0.846)	0.119 (0.111-0.119)	0.175 (0.106-0.266)	0.585 (0.574-0.596)	0.090 (0.089-0.090)	0.272 (0.268-0.276)	0.018	0.928	1	0.000	1.000	0.111	0.080	1.000	0.080	1.000	0.149	0.072	0.072	0.897	0.556	0.010	0.937	1	0	0.827	0.234	0.068	0.953	0.068	0.827	0.125	0.063	0.052	0.769	0.531
POLE	Panoptes4 with clinical	InceptionV3	InceptionV3	Independent	0.595 (0.445-0.745)	0.079 (0.077-0.081)	0.082 (0.036-0.156)	0.583 (0.574-0.592)	0.075 (0.075-0.076)	0.198 (0.194-0.201)	0.002	0.928	1	0.000	1.000	0.011	0.073	1.000	0.073	1.000	0.136	0.072	0.072	0.990	0.506	0.011	0.937	1	0	0.925	0.149	0.068	0.967	0.068	0.925	0.126	0.063	0.058	0.856	0.537
POLE	Panoptes4 with clinical	Panoptes1	InceptionV3	Independent	0.595 (0.351-0.839)	0.107 (0.109-0.115)	0.134 (0.073-0.218)	0.573 (0.563-0.583)	0.078 (0.078-0.079)	0.250 (0.246-0.253)	0.010	0.928	1	0.000	1.000	0.067	0.077	1.000	0.077	1.000	0.143	0.072	0.072	0.938	0.533	0.012	0.937	1	0	0.871	0.208	0.069	0.960	0.069	0.871	0.127	0.063	0.055	0.797	0.539
POLE	Panoptes2	Panoptes1	Panoptes3	Independent	0.595 (0.384-0.807)	0.058 (0.059-0.062)	0.165 (0.097-0.254)	0.572 (0.563-0.582)	0.050 (0.050-0.050)	0.224 (0.220-0.228)	0.016	0.928	1	0.000	1.000	0.100	0.080	1.000	0.080	1.000	0.147	0.072	0.072	0.907	0.550	-0.005	0.937	1	0	0.778	0.187	0.060	0.926	0.060	0.778	0.112	0.063	0.049	0.811	0.482
POLE	InceptionResnetV2	Panoptes3 with clinical	Panoptes4	Independent	0.595 (0.388-0.802)	0.056 (0.055-0.058)	0.227 (0.148-0.323)	0.570 (0.561-0.580)	0.052 (0.051-0.052)	0.267 (0.264-0.271)	-0.017	0.928	1	0.000	0.714	0.189	0.064	0.895	0.064	0.714	0.118	0.072	0.052	0.804	0.452	-0.007	0.937	1	0	0.718	0.237	0.059	0.926	0.059	0.718	0.110	0.063	0.045	0.760	0.478
POLE	InceptionResnetV2	Panoptes1	Panoptes1	Independent	0.595 (0.401-0.789)	0.055 (0.053-0.056)	0.144 (0.081-0.230)	0.566 (0.557-0.576)	0.051 (0.051-0.052)	0.185 (0.182-0.189)	0.012	0.928	1	0.000	1.000	0.078	0.078	1.000	0.078	1.000	0.144	0.072	0.072	0.928	0.539	-0.005	0.937	1	0	0.826	0.142	0.061	0.924	0.061	0.826	0.113	0.063	0.052	0.856	0.484
POLE	InceptionV3	Panoptes3	Panoptes2	Independent	0.595 (0.393-0.798)	0.055 (0.055-0.058)	0.072 (0.030-0.143)	0.563 (0.554-0.573)	0.052 (0.052-0.052)	0.168 (0.164-0.171)	0.000	0.928	1	0.000	1.000	0.000	0.072	NA	0.072	1.000	0.135	0.072	0.072	1.000	0.500	-0.006	0.937	1	0	0.834	0.123	0.060	0.917	0.060	0.834	0.112	0.063	0.052	0.874	0.479
POLE	InceptionV2	Panoptes3 with clinical	Panoptes1 with clinical	Independent	0.595 (0.382-0.809)	0.068 (0.068-0.072)	0.454 (0.352-0.558)	0.559 (0.550-0.569)	0.052 (0.052-0.053)	0.484 (0.479-0.488)	-0.103	0.928	1	0.000	0.143	0.478	0.021	0.878	0.021	0.143	0.036	0.072	0.010	0.495	0.310	-0.028	0.937	1	0	0.390	0.490	0.049	0.923	0.049	0.390	0.087	0.063	0.024	0.502	0.440
POLE	InceptionV3	Panoptes2	Panoptes1	Independent	0.595 (0.358-0.832)	0.059 (0.058-0.061)	0.186 (0.114-0.277)	0.557 (0.547-0.567)	0.054 (0.054-0.054)	0.213 (0.209-0.216)	0.020	0.928	1	0.000	1.000	0.122	0.081	1.000	0.081	1.000	0.151	0.072	0.072	0.887	0.561	-0.007	0.937	1	0	0.782	0.175	0.060	0.923	0.060	0.782	0.111	0.063	0.049	0.823	0.478
POLE	Panoptes3	InceptionV1	InceptionResnetV1	Independent	0.595 (0.396-0.795)	0.056 (0.055-0.058)	0.103 (0.051-0.181)	0.552 (0.543-0.561)	0.052 (0.052-0.052)	0.216 (0.213-0.220)	0.005	0.928	1	0.000	1.000	0.033	0.074	1.000	0.074	1.000	0.139	0.072	0.072	0.969	0.517	0.000	0.937	1	0	0.828	0.175	0.063	0.938	0.063	0.828	0.117	0.063	0.052	0.825	0.502
POLE	Panoptes3 with clinical	InceptionV2	Panoptes4	Independent	0.595 (0.382-0.809)	0.099 (0.096-0.103)	0.144 (0.081-0.230)	0.551 (0.541-0.561)	0.071 (0.071-0.071)	0.267 (0.263-0.271)	0.012	0.928	1	0.000	1.000	0.078	0.078	1.000	0.078	1.000	0.144	0.072	0.072	0.928	0.539	0.012	0.937	1	0	0.850	0.228	0.069	0.958	0.069	0.850	0.127	0.063	0.053	0.777	0.539
POLE	InceptionResnetV2	Panoptes1 with clinical	Panoptes1 with clinical	Independent	0.595 (0.397-0.793)	0.055 (0.053-0.056)	0.557 (0.452-0.658)	0.551 (0.541-0.560)	0.053 (0.053-0.053)	0.546 (0.541-0.550)	-0.043	0.928	1	0.000	0.286	0.578	0.050	0.912	0.050	0.286	0.085	0.072	0.021	0.412	0.432	-0.030	0.937	1	0	0.328	0.560	0.048	0.926	0.048	0.328	0.083	0.063	0.021	0.433	0.444
POLE	InceptionResnetV1	InceptionV3	Panoptes4 with clinical	Independent	0.595 (0.390-0.801)	0.084 (0.083-0.087)	0.072 (0.030-0.143)	0.521 (0.512-0.531)	0.062 (0.062-0.063)	0.173 (0.169-0.176)	0.000	0.928	1	0.000	1.000	0.000	0.072	NA	0.072	1.000	0.135	0.072	0.072	1.000	0.500	0.002	0.937	1	0	0.892	0.124	0.064	0.945	0.064	0.892	0.119	0.063	0.056	0.877	0.508
POLE	Panoptes4	Panoptes3 with clinical	InceptionV3	Independent	0.595 (0.358-0.833)	0.057 (0.058-0.060)	0.144 (0.081-0.230)	0.519 (0.509-0.529)	0.058 (0.058-0.059)	0.310 (0.306-0.314)	-0.009	0.928	1	0.000	0.857	0.089	0.068	0.889	0.068	0.857	0.126	0.072	0.062	0.907	0.473	-0.003	0.937	1	0	0.696	0.284	0.061	0.933	0.061	0.696	0.113	0.063	0.044	0.715	0.490
POLE	InceptionResnetV1	InceptionV1	Panoptes1	Independent	0.595 (0.375-0.815)	0.093 (0.092-0.098)	0.103 (0.051-0.181)	0.516 (0.507-0.526)	0.061 (0.061-0.061)	0.184 (0.181-0.187)	0.005	0.928	1	0.000	1.000	0.033	0.074	1.000	0.074	1.000	0.139	0.072	0.072	0.969	0.517	0.006	0.937	1	0	0.904	0.136	0.066	0.955	0.066	0.904	0.122	0.063	0.057	0.867	0.520
POLE	Panoptes4	InceptionV3	Panoptes3 with clinical	Independent	0.595 (0.415-0.776)	0.056 (0.055-0.058)	0.103 (0.051-0.181)	0.502 (0.492-0.511)	0.059 (0.059-0.059)	0.286 (0.282-0.290)	-0.015	0.928	1	0.000	0.857	0.044	0.065	0.800	0.065	0.857	0.121	0.072	0.062	0.948	0.451	0.008	0.937	1	0	0.797	0.252	0.067	0.949	0.067	0.797	0.123	0.063	0.050	0.751	0.524
POLE	Panoptes2	Panoptes2 with clinical	Panoptes2	Independent	0.594 (0.325-0.862)	0.067 (0.065-0.069)	0.082 (0.036-0.156)	0.624 (0.614-0.634)	0.048 (0.048-0.048)	0.138 (0.135-0.141)	-0.018	0.928	1	0.000	0.857	0.022	0.064	0.667	0.064	0.857	0.119	0.072	0.062	0.969	0.440	-0.013	0.937	1	0	0.812	0.093	0.057	0.881	0.057	0.812	0.106	0.063	0.051	0.901	0.453
POLE	Panoptes4 with clinical	InceptionV2	Panoptes3 with clinical	Independent	0.594 (0.396-0.792)	0.088 (0.087-0.093)	0.258 (0.174-0.357)	0.602 (0.593-0.611)	0.080 (0.079-0.080)	0.364 (0.360-0.369)	0.035	0.928	1	0.000	1.000	0.200	0.089	1.000	0.089	1.000	0.163	0.072	0.072	0.814	0.600	0.030	0.937	1	0	0.834	0.333	0.077	0.968	0.077	0.834	0.142	0.063	0.052	0.678	0.584
POLE	InceptionV2	InceptionResnetV2	InceptionResnetV1	Independent	0.594 (0.412-0.775)	0.056 (0.055-0.058)	0.165 (0.097-0.254)	0.586 (0.578-0.593)	0.054 (0.054-0.054)	0.203 (0.200-0.206)	-0.005	0.928	1	0.000	0.857	0.111	0.070	0.909	0.070	0.857	0.129	0.072	0.062	0.887	0.484	-0.007	0.931	1	0	0.796	0.159	0.066	0.913	0.066	0.796	0.122	0.069	0.055	0.838	0.477
POLE	Panoptes2	Panoptes3 with clinical	InceptionV1	Independent	0.594 (0.354-0.833)	0.068 (0.065-0.070)	0.186 (0.114-0.277)	0.586 (0.576-0.596)	0.054 (0.054-0.055)	0.259 (0.255-0.262)	-0.002	0.928	1	0.000	0.857	0.133	0.071	0.923	0.071	0.857	0.132	0.072	0.062	0.866	0.495	-0.024	0.937	1	0	0.616	0.235	0.051	0.901	0.051	0.616	0.095	0.063	0.039	0.756	0.425
POLE	Panoptes4 with clinical	Panoptes1 with clinical	InceptionV3	Independent	0.594 (0.321-0.866)	0.128 (0.123-0.131)	0.227 (0.148-0.323)	0.581 (0.571-0.592)	0.087 (0.086-0.087)	0.329 (0.325-0.333)	0.006	0.928	1	0.000	0.857	0.178	0.075	0.941	0.075	0.857	0.138	0.072	0.062	0.825	0.517	0.013	0.937	1	0	0.779	0.298	0.069	0.953	0.069	0.779	0.127	0.063	0.049	0.706	0.539
POLE	Panoptes2	Panoptes2 with clinical	Panoptes3 with clinical	Independent	0.594 (0.347-0.840)	0.059 (0.058-0.061)	0.175 (0.106-0.266)	0.580 (0.570-0.590)	0.051 (0.051-0.051)	0.304 (0.300-0.308)	-0.003	0.928	1	0.000	0.857	0.122	0.071	0.917	0.071	0.857	0.130	0.072	0.062	0.876	0.490	-0.010	0.937	1	0	0.659	0.280	0.058	0.924	0.058	0.659	0.106	0.063	0.041	0.716	0.470
POLE	InceptionResnetV2	Panoptes2	Panoptes4 with clinical	Independent	0.594 (0.394-0.793)	0.056 (0.054-0.057)	0.206 (0.131-0.300)	0.570 (0.560-0.580)	0.051 (0.051-0.052)	0.263 (0.259-0.267)	0.002	0.928	1	0.000	0.857	0.156	0.073	0.933	0.073	0.857	0.135	0.072	0.062	0.845	0.506	-0.013	0.937	1	0	0.686	0.235	0.057	0.918	0.057	0.686	0.105	0.063	0.043	0.760	0.461
POLE	Panoptes4	Panoptes2 with clinical	Panoptes2	Independent	0.594 (0.365-0.822)	0.056 (0.053-0.057)	0.134 (0.073-0.218)	0.561 (0.550-0.571)	0.053 (0.053-0.053)	0.207 (0.203-0.210)	-0.031	0.928	1	0.000	0.714	0.089	0.057	0.800	0.057	0.714	0.106	0.072	0.052	0.897	0.402	-0.012	0.937	1	0	0.750	0.170	0.057	0.910	0.057	0.750	0.106	0.063	0.047	0.825	0.460
POLE	Panoptes4 with clinical	Panoptes3	Panoptes2	Independent	0.594 (0.397-0.790)	0.084 (0.085-0.089)	0.072 (0.030-0.143)	0.557 (0.548-0.567)	0.069 (0.068-0.069)	0.129 (0.126-0.132)	0.000	0.928	1	0.000	1.000	0.000	0.072	NA	0.072	1.000	0.135	0.072	0.072	1.000	0.500	0.001	0.937	1	0	0.929	0.075	0.063	0.940	0.063	0.929	0.118	0.063	0.058	0.925	0.502
POLE	InceptionV3	Panoptes3 with clinical	Panoptes2	Independent	0.594 (0.345-0.842)	0.059 (0.059-0.062)	0.093 (0.043-0.169)	0.554 (0.544-0.565)	0.053 (0.053-0.054)	0.188 (0.185-0.192)	0.003	0.928	1	0.000	1.000	0.022	0.074	1.000	0.074	1.000	0.137	0.072	0.072	0.979	0.511	-0.007	0.937	1	0	0.808	0.147	0.060	0.919	0.060	0.808	0.111	0.063	0.051	0.850	0.477
POLE	Panoptes4	Panoptes2 with clinical	Panoptes1	Independent	0.594 (0.345-0.842)	0.059 (0.058-0.061)	0.186 (0.114-0.277)	0.552 (0.542-0.562)	0.054 (0.054-0.055)	0.272 (0.268-0.276)	-0.024	0.928	1	0.000	0.714	0.144	0.061	0.867	0.061	0.714	0.112	0.072	0.052	0.845	0.429	-0.011	0.937	1	0	0.688	0.244	0.058	0.921	0.058	0.688	0.106	0.063	0.043	0.751	0.466
POLE	Panoptes3 with clinical	Panoptes3	Panoptes3 with clinical	Independent	0.594 (0.422-0.765)	0.082 (0.079-0.084)	0.134 (0.073-0.218)	0.551 (0.542-0.560)	0.067 (0.066-0.067)	0.255 (0.251-0.258)	0.010	0.928	1	0.000	1.000	0.067	0.077	1.000	0.077	1.000	0.143	0.072	0.072	0.938	0.533	0.013	0.937	1	0	0.869	0.213	0.069	0.960	0.069	0.869	0.128	0.063	0.055	0.792	0.541
POLE	Panoptes3 with clinical	InceptionV2	Panoptes1 with clinical	Independent	0.594 (0.423-0.765)	0.080 (0.079-0.083)	0.299 (0.210-0.400)	0.545 (0.535-0.554)	0.067 (0.067-0.067)	0.373 (0.369-0.378)	0.021	0.928	1	0.000	0.857	0.256	0.082	0.958	0.082	0.857	0.150	0.072	0.062	0.753	0.556	0.019	0.937	1	0	0.755	0.348	0.072	0.955	0.072	0.755	0.132	0.063	0.047	0.659	0.551
POLE	Panoptes3 with clinical	Panoptes3	Panoptes1	Independent	0.594 (0.372-0.815)	0.090 (0.090-0.095)	0.093 (0.043-0.169)	0.532 (0.522-0.542)	0.065 (0.064-0.065)	0.154 (0.151-0.158)	0.003	0.928	1	0.000	1.000	0.022	0.074	1.000	0.074	1.000	0.137	0.072	0.072	0.979	0.511	0.003	0.937	1	0	0.916	0.103	0.064	0.948	0.064	0.916	0.120	0.063	0.058	0.898	0.510
POLE	Panoptes3 with clinical	InceptionResnetV1	Panoptes4 with clinical	Independent	0.594 (0.348-0.840)	0.097 (0.096-0.102)	0.155 (0.089-0.242)	0.505 (0.495-0.515)	0.061 (0.061-0.062)	0.227 (0.223-0.230)	0.014	0.928	1	0.000	1.000	0.089	0.079	1.000	0.079	1.000	0.146	0.072	0.072	0.918	0.544	0.003	0.937	1	0	0.831	0.186	0.064	0.943	0.064	0.831	0.119	0.063	0.052	0.815	0.509
POLE	Panoptes4	InceptionV3	Panoptes3	Independent	0.594 (0.397-0.790)	0.056 (0.054-0.057)	0.113 (0.058-0.194)	0.497 (0.487-0.506)	0.058 (0.058-0.058)	0.248 (0.244-0.252)	0.007	0.928	1	0.000	1.000	0.044	0.075	1.000	0.075	1.000	0.140	0.072	0.072	0.959	0.522	0.005	0.937	1	0	0.825	0.210	0.065	0.947	0.065	0.825	0.121	0.063	0.052	0.793	0.517
POLE	Panoptes4	InceptionV1	Panoptes1	Independent	0.594 (0.407-0.781)	0.056 (0.055-0.058)	0.227 (0.148-0.323)	0.482 (0.472-0.491)	0.056 (0.056-0.057)	0.332 (0.328-0.336)	0.006	0.928	1	0.000	0.857	0.178	0.075	0.941	0.075	0.857	0.138	0.072	0.062	0.825	0.517	-0.001	0.937	1	0	0.688	0.308	0.063	0.936	0.063	0.688	0.115	0.063	0.043	0.691	0.498
POLE	Panoptes3 with clinical	Panoptes2 with clinical	Panoptes4 with clinical	Independent	0.594 (0.335-0.852)	0.104 (0.106-0.112)	0.165 (0.097-0.254)	0.476 (0.465-0.486)	0.070 (0.070-0.070)	0.255 (0.251-0.259)	-0.005	0.928	1	0.000	0.857	0.111	0.070	0.909	0.070	0.857	0.129	0.072	0.062	0.887	0.484	0.002	0.937	1	0	0.793	0.219	0.064	0.941	0.064	0.793	0.118	0.063	0.050	0.782	0.506
POLE	Panoptes2 with clinical	InceptionResnetV2	Panoptes4 with clinical	Independent	0.592 (0.394-0.790)	0.056 (0.055-0.058)	0.165 (0.097-0.254)	0.596 (0.587-0.605)	0.048 (0.048-0.048)	0.280 (0.276-0.284)	-0.005	0.928	1	0.000	0.857	0.111	0.070	0.909	0.070	0.857	0.129	0.072	0.062	0.887	0.484	-0.014	0.937	1	0	0.661	0.255	0.056	0.918	0.056	0.661	0.104	0.063	0.042	0.740	0.458
POLE	Panoptes2	Panoptes4	InceptionV1	Independent	0.592 (0.339-0.845)	0.086 (0.076-0.084)	0.196 (0.122-0.289)	0.591 (0.580-0.601)	0.054 (0.054-0.055)	0.307 (0.303-0.311)	-0.022	0.928	1	0.000	0.714	0.156	0.062	0.875	0.062	0.714	0.114	0.072	0.052	0.835	0.435	-0.025	0.937	1	0	0.568	0.290	0.051	0.909	0.051	0.568	0.094	0.063	0.036	0.701	0.429
POLE	Panoptes4 with clinical	InceptionV2	Panoptes1	Independent	0.592 (0.381-0.803)	0.093 (0.095-0.101)	0.165 (0.097-0.254)	0.586 (0.576-0.595)	0.076 (0.076-0.077)	0.271 (0.267-0.274)	0.016	0.928	1	0.000	1.000	0.100	0.080	1.000	0.080	1.000	0.147	0.072	0.072	0.907	0.550	0.016	0.937	1	0	0.869	0.230	0.070	0.963	0.070	0.869	0.130	0.063	0.055	0.776	0.550
POLE	Panoptes1 with clinical	Panoptes1 with clinical	Panoptes4 with clinical	Independent	0.592 (0.375-0.809)	0.057 (0.056-0.059)	0.144 (0.081-0.230)	0.576 (0.567-0.586)	0.050 (0.050-0.050)	0.215 (0.212-0.219)	0.012	0.928	1	0.000	1.000	0.078	0.078	1.000	0.078	1.000	0.144	0.072	0.072	0.928	0.539	-0.005	0.937	1	0	0.792	0.177	0.061	0.927	0.061	0.792	0.113	0.063	0.050	0.821	0.484
POLE	InceptionV2	Panoptes4 with clinical	Panoptes1	Independent	0.592 (0.372-0.812)	0.064 (0.066-0.069)	0.237 (0.157-0.334)	0.571 (0.562-0.581)	0.051 (0.051-0.052)	0.238 (0.235-0.242)	0.008	0.928	1	0.000	0.857	0.189	0.076	0.944	0.076	0.857	0.140	0.072	0.062	0.814	0.523	-0.008	0.937	1	0	0.743	0.205	0.059	0.922	0.059	0.743	0.109	0.063	0.047	0.792	0.474
POLE	Panoptes3 with clinical	Panoptes4	InceptionV1	Independent	0.592 (0.362-0.822)	0.099 (0.099-0.106)	0.206 (0.131-0.300)	0.559 (0.549-0.569)	0.074 (0.073-0.074)	0.315 (0.311-0.319)	0.024	0.928	1	0.000	1.000	0.144	0.083	1.000	0.083	1.000	0.154	0.072	0.072	0.866	0.572	0.018	0.937	1	0	0.827	0.281	0.072	0.960	0.072	0.827	0.132	0.063	0.052	0.726	0.554
POLE	InceptionV1	Panoptes4 with clinical	Panoptes1 with clinical	Independent	0.592 (0.391-0.794)	0.056 (0.056-0.059)	0.361 (0.266-0.465)	0.559 (0.550-0.569)	0.052 (0.051-0.052)	0.386 (0.382-0.390)	0.010	0.928	1	0.000	0.714	0.333	0.077	0.938	0.077	0.714	0.139	0.072	0.052	0.670	0.524	-0.017	0.937	1	0	0.535	0.376	0.054	0.923	0.054	0.535	0.099	0.063	0.034	0.618	0.455
POLE	Panoptes4	Panoptes2 with clinical	Panoptes4 with clinical	Independent	0.592 (0.355-0.829)	0.057 (0.058-0.061)	0.309 (0.219-0.411)	0.544 (0.534-0.554)	0.055 (0.055-0.055)	0.371 (0.367-0.375)	-0.028	0.928	1	0.000	0.571	0.289	0.059	0.897	0.059	0.571	0.107	0.072	0.041	0.701	0.430	-0.012	0.937	1	0	0.580	0.357	0.057	0.927	0.057	0.580	0.104	0.063	0.036	0.639	0.468
POLE	InceptionResnetV2	Panoptes3 with clinical	InceptionResnetV2	Independent	0.592 (0.391-0.793)	0.056 (0.056-0.059)	0.155 (0.089-0.242)	0.542 (0.532-0.551)	0.054 (0.054-0.054)	0.223 (0.219-0.226)	-0.007	0.928	1	0.000	0.857	0.100	0.069	0.900	0.069	0.857	0.128	0.072	0.062	0.897	0.479	-0.007	0.937	1	0	0.770	0.186	0.060	0.923	0.060	0.770	0.111	0.063	0.048	0.811	0.478
POLE	Panoptes4	Panoptes1 with clinical	Panoptes2 with clinical	Independent	0.592 (0.315-0.869)	0.061 (0.060-0.063)	0.485 (0.382-0.588)	0.533 (0.523-0.543)	0.057 (0.057-0.058)	0.475 (0.470-0.479)	-0.022	0.928	1	0.000	0.429	0.489	0.061	0.917	0.061	0.429	0.107	0.072	0.031	0.505	0.459	-0.010	0.937	1	0	0.482	0.474	0.058	0.932	0.058	0.482	0.103	0.063	0.030	0.523	0.478
POLE	InceptionV3	InceptionV2	Panoptes4	Independent	0.592 (0.344-0.840)	0.065 (0.064-0.069)	0.165 (0.097-0.254)	0.529 (0.519-0.539)	0.058 (0.057-0.058)	0.355 (0.351-0.359)	0.016	0.928	1	0.000	1.000	0.100	0.080	1.000	0.080	1.000	0.147	0.072	0.072	0.907	0.550	-0.005	0.937	1	0	0.637	0.336	0.060	0.933	0.060	0.637	0.110	0.063	0.040	0.662	0.487
POLE	Panoptes3	InceptionResnetV2	Panoptes3 with clinical	Independent	0.592 (0.386-0.799)	0.087 (0.085-0.090)	0.113 (0.058-0.194)	0.526 (0.516-0.536)	0.064 (0.063-0.064)	0.205 (0.201-0.208)	0.007	0.928	1	0.000	1.000	0.044	0.075	1.000	0.075	1.000	0.140	0.072	0.072	0.959	0.522	0.005	0.937	1	0	0.875	0.160	0.065	0.950	0.065	0.875	0.121	0.063	0.055	0.842	0.517
POLE	Panoptes3 with clinical	Panoptes3	Panoptes2	Independent	0.592 (0.369-0.815)	0.093 (0.090-0.097)	0.082 (0.036-0.156)	0.522 (0.512-0.532)	0.063 (0.063-0.063)	0.105 (0.102-0.108)	0.002	0.928	1	0.000	1.000	0.011	0.073	1.000	0.073	1.000	0.136	0.072	0.072	0.990	0.506	-0.003	0.937	1	0	0.929	0.050	0.062	0.913	0.062	0.929	0.115	0.063	0.058	0.949	0.489
POLE	Panoptes4	InceptionV3	InceptionV3	Independent	0.592 (0.411-0.773)	0.056 (0.054-0.057)	0.082 (0.036-0.156)	0.495 (0.485-0.505)	0.059 (0.059-0.060)	0.238 (0.234-0.241)	0.002	0.928	1	0.000	1.000	0.011	0.073	1.000	0.073	1.000	0.136	0.072	0.072	0.990	0.506	0.000	0.937	1	0	0.798	0.200	0.063	0.937	0.063	0.798	0.116	0.063	0.050	0.800	0.499
POLE	Panoptes4	InceptionV1	Panoptes2	Independent	0.592 (0.409-0.775)	0.056 (0.054-0.057)	0.144 (0.081-0.230)	0.465 (0.455-0.475)	0.054 (0.054-0.055)	0.255 (0.251-0.259)	-0.009	0.928	1	0.000	0.857	0.089	0.068	0.889	0.068	0.857	0.126	0.072	0.062	0.907	0.473	-0.006	0.937	1	0	0.741	0.222	0.060	0.927	0.060	0.741	0.111	0.063	0.047	0.776	0.482
POLE	Panoptes1	InceptionResnetV2	Panoptes3	Independent	0.590 (0.355-0.826)	0.059 (0.059-0.062)	0.093 (0.043-0.169)	0.595 (0.585-0.604)	0.049 (0.048-0.049)	0.179 (0.176-0.182)	0.003	0.928	1	0.000	1.000	0.022	0.074	1.000	0.074	1.000	0.137	0.072	0.072	0.979	0.511	-0.013	0.937	1	0	0.772	0.139	0.057	0.901	0.057	0.772	0.106	0.063	0.049	0.855	0.455
POLE	InceptionResnetV2	Panoptes3	Panoptes2	Independent	0.590 (0.412-0.769)	0.056 (0.055-0.058)	0.082 (0.036-0.156)	0.591 (0.582-0.601)	0.048 (0.048-0.049)	0.137 (0.134-0.140)	0.002	0.928	1	0.000	1.000	0.011	0.073	1.000	0.073	1.000	0.136	0.072	0.072	0.990	0.506	-0.001	0.937	1	0	0.910	0.085	0.063	0.934	0.063	0.910	0.117	0.063	0.057	0.915	0.498
POLE	Panoptes4 with clinical	Panoptes2	InceptionV2	Independent	0.590 (0.335-0.846)	0.119 (0.110-0.119)	0.155 (0.089-0.242)	0.588 (0.577-0.599)	0.093 (0.092-0.094)	0.237 (0.234-0.241)	0.014	0.928	1	0.000	1.000	0.089	0.079	1.000	0.079	1.000	0.146	0.072	0.072	0.918	0.544	0.007	0.937	1	0	0.850	0.196	0.066	0.951	0.066	0.850	0.123	0.063	0.053	0.807	0.523
POLE	Panoptes2	Panoptes4	InceptionV2	Independent	0.590 (0.338-0.843)	0.050 (0.048-0.051)	0.186 (0.114-0.277)	0.586 (0.575-0.596)	0.054 (0.054-0.054)	0.237 (0.233-0.240)	-0.002	0.928	1	0.000	0.857	0.133	0.071	0.923	0.071	0.857	0.132	0.072	0.062	0.866	0.495	-0.014	0.937	1	0	0.707	0.205	0.056	0.912	0.056	0.707	0.104	0.063	0.044	0.789	0.456
POLE	InceptionResnetV2	Panoptes1	Panoptes4	Independent	0.590 (0.403-0.778)	0.056 (0.054-0.057)	0.216 (0.139-0.312)	0.567 (0.557-0.576)	0.052 (0.051-0.052)	0.246 (0.243-0.250)	0.026	0.928	1	0.000	1.000	0.156	0.084	1.000	0.084	1.000	0.156	0.072	0.072	0.856	0.578	-0.007	0.937	1	0	0.743	0.213	0.060	0.925	0.060	0.743	0.110	0.063	0.047	0.784	0.478
POLE	Panoptes3 with clinical	Panoptes4	InceptionV2	Independent	0.590 (0.360-0.821)	0.104 (0.106-0.112)	0.186 (0.114-0.277)	0.560 (0.551-0.570)	0.075 (0.074-0.075)	0.242 (0.239-0.246)	0.020	0.928	1	0.000	1.000	0.122	0.081	1.000	0.081	1.000	0.151	0.072	0.072	0.887	0.561	0.010	0.937	1	0	0.862	0.201	0.067	0.956	0.067	0.862	0.125	0.063	0.054	0.803	0.532
POLE	Panoptes3 with clinical	Panoptes1 with clinical	Panoptes4 with clinical	Independent	0.590 (0.343-0.838)	0.105 (0.106-0.112)	0.247 (0.165-0.345)	0.558 (0.548-0.569)	0.077 (0.077-0.078)	0.309 (0.305-0.313)	0.033	0.928	1	0.000	1.000	0.189	0.088	1.000	0.088	1.000	0.161	0.072	0.072	0.825	0.594	0.013	0.937	1	0	0.799	0.276	0.069	0.953	0.069	0.799	0.127	0.063	0.050	0.729	0.537
POLE	InceptionV3	Panoptes4	Panoptes2 with clinical	Independent	0.590 (0.337-0.844)	0.060 (0.057-0.061)	0.351 (0.256-0.454)	0.556 (0.546-0.566)	0.053 (0.053-0.054)	0.410 (0.406-0.414)	-0.049	0.928	1	0.000	0.429	0.344	0.048	0.886	0.048	0.429	0.087	0.072	0.031	0.639	0.387	-0.017	0.937	1	0	0.512	0.403	0.054	0.925	0.054	0.512	0.098	0.063	0.032	0.591	0.457
POLE	InceptionV2	Panoptes4 with clinical	InceptionResnetV2	Independent	0.590 (0.407-0.774)	0.056 (0.054-0.057)	0.206 (0.131-0.300)	0.549 (0.540-0.558)	0.052 (0.052-0.052)	0.253 (0.249-0.257)	0.002	0.928	1	0.000	0.857	0.156	0.073	0.933	0.073	0.857	0.135	0.072	0.062	0.845	0.506	-0.001	0.937	1	0	0.779	0.218	0.063	0.936	0.063	0.779	0.116	0.063	0.049	0.782	0.498
POLE	InceptionV3	Panoptes2 with clinical	InceptionResnetV2	Independent	0.590 (0.353-0.828)	0.064 (0.066-0.069)	0.206 (0.131-0.300)	0.542 (0.532-0.553)	0.057 (0.057-0.057)	0.294 (0.290-0.298)	-0.020	0.928	1	0.000	0.714	0.167	0.062	0.882	0.062	0.714	0.115	0.072	0.052	0.825	0.440	-0.009	0.937	1	0	0.679	0.268	0.059	0.926	0.059	0.679	0.108	0.063	0.043	0.729	0.473
POLE	InceptionResnetV2	Panoptes1	InceptionResnetV2	Independent	0.590 (0.368-0.813)	0.057 (0.057-0.060)	0.124 (0.066-0.206)	0.540 (0.530-0.550)	0.054 (0.054-0.054)	0.203 (0.199-0.206)	0.008	0.928	1	0.000	1.000	0.056	0.076	1.000	0.076	1.000	0.141	0.072	0.072	0.948	0.528	-0.007	0.937	1	0	0.792	0.163	0.060	0.922	0.060	0.792	0.111	0.063	0.050	0.834	0.478
POLE	Panoptes3	InceptionV1	Panoptes4 with clinical	Independent	0.590 (0.382-0.799)	0.096 (0.096-0.101)	0.216 (0.139-0.312)	0.535 (0.525-0.544)	0.065 (0.064-0.065)	0.279 (0.275-0.283)	0.026	0.928	1	0.000	1.000	0.156	0.084	1.000	0.084	1.000	0.156	0.072	0.072	0.856	0.578	0.009	0.937	1	0	0.811	0.244	0.067	0.951	0.067	0.811	0.124	0.063	0.051	0.760	0.527
POLE	Panoptes4	Panoptes1 with clinical	Panoptes2	Independent	0.590 (0.326-0.855)	0.060 (0.059-0.063)	0.134 (0.073-0.218)	0.526 (0.516-0.537)	0.058 (0.057-0.058)	0.245 (0.241-0.248)	-0.054	0.928	1	0.000	0.571	0.100	0.047	0.750	0.047	0.571	0.087	0.072	0.041	0.876	0.336	-0.006	0.937	1	0	0.748	0.211	0.060	0.926	0.060	0.748	0.111	0.063	0.047	0.787	0.480
POLE	Panoptes2	Panoptes2	Panoptes4 with clinical	Independent	0.589 (0.356-0.822)	0.059 (0.059-0.061)	0.134 (0.073-0.218)	0.598 (0.587-0.608)	0.050 (0.050-0.050)	0.210 (0.206-0.213)	0.010	0.928	1	0.000	1.000	0.067	0.077	1.000	0.077	1.000	0.143	0.072	0.072	0.938	0.533	-0.017	0.937	1	0	0.711	0.176	0.055	0.901	0.055	0.711	0.102	0.063	0.045	0.817	0.444
POLE	InceptionV2	Panoptes2	Panoptes2 with clinical	Independent	0.589 (0.358-0.819)	0.074 (0.072-0.078)	0.371 (0.275-0.475)	0.591 (0.582-0.600)	0.049 (0.049-0.049)	0.362 (0.358-0.367)	-0.016	0.928	1	0.000	0.571	0.356	0.065	0.914	0.065	0.571	0.116	0.072	0.041	0.639	0.463	-0.025	0.937	1	0	0.514	0.352	0.051	0.915	0.051	0.514	0.092	0.063	0.032	0.639	0.433
POLE	Panoptes2	Panoptes4	InceptionV3	Independent	0.589 (0.331-0.847)	0.087 (0.079-0.086)	0.144 (0.081-0.230)	0.566 (0.556-0.575)	0.053 (0.053-0.053)	0.276 (0.272-0.280)	0.012	0.928	1	0.000	1.000	0.078	0.078	1.000	0.078	1.000	0.144	0.072	0.072	0.928	0.539	-0.010	0.937	1	0	0.689	0.248	0.058	0.922	0.058	0.689	0.107	0.063	0.043	0.748	0.469
POLE	InceptionResnetV2	Panoptes2 with clinical	InceptionResnetV2	Independent	0.589 (0.376-0.801)	0.057 (0.057-0.060)	0.237 (0.157-0.334)	0.565 (0.555-0.574)	0.051 (0.051-0.052)	0.264 (0.260-0.268)	0.008	0.928	1	0.000	0.857	0.189	0.076	0.944	0.076	0.857	0.140	0.072	0.062	0.814	0.523	-0.011	0.937	1	0	0.699	0.235	0.058	0.921	0.058	0.699	0.107	0.063	0.044	0.761	0.467
POLE	Panoptes2	InceptionV3	Panoptes1 with clinical	Independent	0.589 (0.368-0.810)	0.057 (0.056-0.059)	0.206 (0.131-0.300)	0.563 (0.553-0.574)	0.053 (0.053-0.053)	0.311 (0.306-0.315)	0.002	0.928	1	0.000	0.857	0.156	0.073	0.933	0.073	0.857	0.135	0.072	0.062	0.845	0.506	-0.018	0.937	1	0	0.603	0.291	0.054	0.916	0.054	0.603	0.099	0.063	0.038	0.702	0.447
POLE	InceptionResnetV2	InceptionV3	Panoptes2 with clinical	Independent	0.589 (0.429-0.749)	0.056 (0.056-0.058)	0.196 (0.122-0.289)	0.561 (0.552-0.570)	0.051 (0.051-0.051)	0.295 (0.291-0.299)	0.000	0.928	1	0.000	0.857	0.144	0.072	0.929	0.072	0.857	0.133	0.072	0.062	0.856	0.501	-0.007	0.937	1	0	0.691	0.268	0.060	0.928	0.060	0.691	0.110	0.063	0.043	0.729	0.480
POLE	InceptionV3	Panoptes1	Panoptes2	Independent	0.589 (0.375-0.802)	0.058 (0.056-0.059)	0.072 (0.030-0.143)	0.555 (0.545-0.565)	0.053 (0.053-0.053)	0.175 (0.171-0.178)	0.000	0.928	1	0.000	1.000	0.000	0.072	NA	0.072	1.000	0.135	0.072	0.072	1.000	0.500	-0.005	0.937	1	0	0.832	0.131	0.060	0.920	0.060	0.832	0.112	0.063	0.052	0.867	0.481
POLE	InceptionV2	Panoptes4 with clinical	Panoptes3	Independent	0.589 (0.375-0.803)	0.062 (0.063-0.067)	0.299 (0.210-0.400)	0.549 (0.539-0.558)	0.053 (0.052-0.053)	0.327 (0.323-0.331)	-0.030	0.928	1	0.000	0.571	0.278	0.058	0.893	0.058	0.571	0.105	0.072	0.041	0.711	0.425	-0.004	0.937	1	0	0.672	0.304	0.061	0.933	0.061	0.672	0.112	0.063	0.042	0.695	0.488
POLE	InceptionResnetV1	InceptionV2	Panoptes3 with clinical	Independent	0.589 (0.390-0.787)	0.083 (0.082-0.087)	0.165 (0.097-0.254)	0.545 (0.536-0.555)	0.066 (0.066-0.067)	0.278 (0.274-0.282)	0.016	0.928	1	0.000	1.000	0.100	0.080	1.000	0.080	1.000	0.147	0.072	0.072	0.907	0.550	0.011	0.937	1	0	0.827	0.241	0.068	0.954	0.068	0.827	0.126	0.063	0.052	0.763	0.534
POLE	InceptionResnetV2	InceptionV3	Panoptes1	Independent	0.589 (0.405-0.773)	0.057 (0.055-0.059)	0.093 (0.043-0.169)	0.545 (0.536-0.555)	0.053 (0.053-0.053)	0.146 (0.143-0.149)	0.003	0.928	1	0.000	1.000	0.022	0.074	1.000	0.074	1.000	0.137	0.072	0.072	0.979	0.511	-0.001	0.937	1	0	0.901	0.095	0.063	0.935	0.063	0.901	0.117	0.063	0.057	0.905	0.498
POLE	InceptionV3	Panoptes4 with clinical	Panoptes4 with clinical	Independent	0.589 (0.372-0.805)	0.057 (0.055-0.058)	0.227 (0.148-0.323)	0.544 (0.534-0.554)	0.054 (0.054-0.055)	0.318 (0.314-0.322)	-0.017	0.928	1	0.000	0.714	0.189	0.064	0.895	0.064	0.714	0.118	0.072	0.052	0.804	0.452	-0.007	0.937	1	0	0.668	0.294	0.060	0.930	0.060	0.668	0.109	0.063	0.042	0.703	0.481
POLE	InceptionV3	Panoptes3 with clinical	Panoptes1	Independent	0.589 (0.330-0.848)	0.064 (0.061-0.066)	0.186 (0.114-0.277)	0.543 (0.533-0.553)	0.056 (0.056-0.056)	0.244 (0.241-0.248)	-0.002	0.928	1	0.000	0.857	0.133	0.071	0.923	0.071	0.857	0.132	0.072	0.062	0.866	0.495	-0.006	0.937	1	0	0.751	0.210	0.060	0.926	0.060	0.751	0.111	0.063	0.047	0.787	0.481
POLE	Panoptes3 with clinical	Panoptes1	Panoptes4 with clinical	Independent	0.589 (0.374-0.803)	0.088 (0.086-0.091)	0.165 (0.097-0.254)	0.543 (0.534-0.553)	0.067 (0.067-0.068)	0.218 (0.214-0.221)	0.016	0.928	1	0.000	1.000	0.100	0.080	1.000	0.080	1.000	0.147	0.072	0.072	0.907	0.550	0.009	0.937	1	0	0.885	0.173	0.067	0.957	0.067	0.885	0.124	0.063	0.056	0.831	0.529
POLE	InceptionV3	InceptionV2	Panoptes1 with clinical	Independent	0.589 (0.395-0.783)	0.056 (0.055-0.058)	0.557 (0.452-0.658)	0.531 (0.520-0.541)	0.056 (0.056-0.056)	0.472 (0.467-0.476)	-0.043	0.928	1	0.000	0.286	0.578	0.050	0.912	0.050	0.286	0.085	0.072	0.021	0.412	0.432	-0.007	0.937	1	0	0.497	0.470	0.059	0.933	0.059	0.497	0.106	0.063	0.031	0.528	0.483
POLE	Panoptes3	Panoptes4 with clinical	Panoptes2 with clinical	Independent	0.589 (0.336-0.842)	0.066 (0.065-0.069)	0.175 (0.106-0.266)	0.530 (0.520-0.540)	0.056 (0.056-0.056)	0.277 (0.274-0.281)	-0.003	0.928	1	0.000	0.857	0.122	0.071	0.917	0.071	0.857	0.130	0.072	0.062	0.876	0.490	-0.002	0.937	1	0	0.742	0.246	0.062	0.934	0.062	0.742	0.114	0.063	0.047	0.753	0.494
POLE	InceptionV3	InceptionV3	InceptionV1	Independent	0.589 (0.395-0.783)	0.056 (0.056-0.059)	0.072 (0.030-0.143)	0.510 (0.502-0.518)	0.065 (0.065-0.065)	0.273 (0.270-0.277)	0.000	0.928	1	0.000	1.000	0.000	0.072	NA	0.072	1.000	0.135	0.072	0.072	1.000	0.500	-0.001	0.931	1	0	0.759	0.237	0.069	0.930	0.069	0.759	0.126	0.069	0.053	0.762	0.498
POLE	Panoptes4	Panoptes1 with clinical	Panoptes3	Independent	0.589 (0.341-0.837)	0.059 (0.058-0.061)	0.320 (0.229-0.422)	0.504 (0.494-0.513)	0.059 (0.059-0.059)	0.390 (0.385-0.394)	-0.026	0.928	1	0.000	0.571	0.300	0.060	0.900	0.060	0.571	0.108	0.072	0.041	0.691	0.436	-0.001	0.937	1	0	0.623	0.374	0.063	0.937	0.063	0.623	0.114	0.063	0.039	0.626	0.499
POLE	Panoptes4	Panoptes3	InceptionV2	Independent	0.589 (0.399-0.778)	0.056 (0.055-0.057)	0.227 (0.148-0.323)	0.476 (0.466-0.486)	0.056 (0.056-0.056)	0.384 (0.380-0.388)	0.006	0.928	1	0.000	0.857	0.178	0.075	0.941	0.075	0.857	0.138	0.072	0.062	0.825	0.517	0.002	0.937	1	0	0.643	0.367	0.064	0.939	0.064	0.643	0.116	0.063	0.040	0.634	0.505
POLE	Panoptes4 with clinical	InceptionV2	Panoptes4	Independent	0.587 (0.355-0.820)	0.101 (0.100-0.106)	0.216 (0.139-0.312)	0.585 (0.575-0.595)	0.081 (0.080-0.081)	0.319 (0.315-0.323)	0.026	0.928	1	0.000	1.000	0.156	0.084	1.000	0.084	1.000	0.156	0.072	0.072	0.856	0.578	0.020	0.937	1	0	0.833	0.285	0.072	0.962	0.072	0.833	0.133	0.063	0.052	0.723	0.559
POLE	Panoptes2	InceptionResnetV2	InceptionResnetV2	Independent	0.587 (0.353-0.821)	0.050 (0.048-0.051)	0.093 (0.043-0.169)	0.571 (0.561-0.580)	0.054 (0.054-0.054)	0.172 (0.169-0.175)	0.003	0.928	1	0.000	1.000	0.022	0.074	1.000	0.074	1.000	0.137	0.072	0.072	0.979	0.511	-0.005	0.937	1	0	0.838	0.127	0.060	0.921	0.060	0.838	0.113	0.063	0.053	0.871	0.483
POLE	InceptionV3	Panoptes2 with clinical	Panoptes2	Independent	0.587 (0.338-0.837)	0.060 (0.060-0.063)	0.093 (0.043-0.169)	0.569 (0.559-0.579)	0.053 (0.053-0.053)	0.213 (0.210-0.217)	-0.016	0.928	1	0.000	0.857	0.033	0.065	0.750	0.065	0.857	0.120	0.072	0.062	0.959	0.445	-0.009	0.937	1	0	0.763	0.177	0.059	0.918	0.059	0.763	0.109	0.063	0.048	0.820	0.470
POLE	InceptionResnetV2	InceptionV2	Panoptes2 with clinical	Independent	0.587 (0.445-0.729)	0.057 (0.056-0.059)	0.474 (0.372-0.578)	0.567 (0.558-0.576)	0.050 (0.050-0.051)	0.442 (0.438-0.446)	-0.024	0.928	1	0.000	0.429	0.478	0.060	0.915	0.060	0.429	0.105	0.072	0.031	0.515	0.453	-0.020	0.937	1	0	0.467	0.440	0.053	0.925	0.053	0.467	0.095	0.063	0.029	0.554	0.454
POLE	InceptionV3	InceptionResnetV1	InceptionV1	Independent	0.587 (0.338-0.836)	0.087 (0.082-0.088)	0.186 (0.114-0.277)	0.566 (0.558-0.575)	0.060 (0.059-0.060)	0.350 (0.347-0.354)	-0.024	0.928	1	0.000	0.714	0.144	0.061	0.867	0.061	0.714	0.112	0.072	0.052	0.845	0.429	-0.012	0.931	1	0	0.612	0.331	0.064	0.920	0.064	0.612	0.115	0.069	0.042	0.665	0.471
POLE	Panoptes3 with clinical	Panoptes1 with clinical	Panoptes3	Independent	0.587 (0.342-0.832)	0.107 (0.103-0.111)	0.165 (0.097-0.254)	0.565 (0.554-0.575)	0.082 (0.081-0.083)	0.279 (0.275-0.283)	0.016	0.928	1	0.000	1.000	0.100	0.080	1.000	0.080	1.000	0.147	0.072	0.072	0.907	0.550	0.011	0.937	1	0	0.828	0.243	0.068	0.954	0.068	0.828	0.126	0.063	0.052	0.762	0.535
POLE	InceptionResnetV2	Panoptes3 with clinical	Panoptes4 with clinical	Independent	0.587 (0.388-0.787)	0.056 (0.054-0.058)	0.247 (0.165-0.345)	0.556 (0.546-0.566)	0.053 (0.053-0.053)	0.300 (0.296-0.304)	0.010	0.928	1	0.000	0.857	0.200	0.077	0.947	0.077	0.857	0.141	0.072	0.062	0.804	0.529	-0.011	0.937	1	0	0.661	0.275	0.058	0.924	0.058	0.661	0.106	0.063	0.042	0.721	0.468
POLE	Panoptes3 with clinical	InceptionV3	Panoptes1	Independent	0.587 (0.410-0.764)	0.080 (0.079-0.083)	0.072 (0.030-0.143)	0.539 (0.530-0.549)	0.066 (0.065-0.066)	0.132 (0.129-0.135)	0.000	0.928	1	0.000	1.000	0.000	0.072	NA	0.072	1.000	0.135	0.072	0.072	1.000	0.500	0.005	0.937	1	0	0.964	0.076	0.065	0.969	0.065	0.964	0.123	0.063	0.061	0.927	0.520
POLE	Panoptes4	InceptionResnetV2	Panoptes4	Independent	0.587 (0.395-0.779)	0.056 (0.055-0.058)	0.175 (0.106-0.266)	0.538 (0.529-0.548)	0.054 (0.054-0.054)	0.272 (0.268-0.276)	-0.003	0.928	1	0.000	0.857	0.122	0.071	0.917	0.071	0.857	0.130	0.072	0.062	0.876	0.490	-0.003	0.937	1	0	0.742	0.240	0.061	0.933	0.061	0.742	0.113	0.063	0.047	0.759	0.491
POLE	Panoptes4 with clinical	InceptionResnetV1	Panoptes4 with clinical	Independent	0.587 (0.356-0.818)	0.092 (0.092-0.097)	0.186 (0.114-0.277)	0.538 (0.528-0.548)	0.066 (0.066-0.066)	0.280 (0.276-0.284)	0.020	0.928	1	0.000	1.000	0.122	0.081	1.000	0.081	1.000	0.151	0.072	0.072	0.887	0.561	0.009	0.937	1	0	0.813	0.245	0.067	0.951	0.067	0.813	0.124	0.063	0.051	0.759	0.529
POLE	Panoptes3 with clinical	Panoptes4	InceptionResnetV1	Independent	0.587 (0.393-0.782)	0.057 (0.056-0.059)	0.103 (0.051-0.181)	0.532 (0.523-0.542)	0.055 (0.055-0.055)	0.185 (0.181-0.188)	0.005	0.928	1	0.000	1.000	0.033	0.074	1.000	0.074	1.000	0.139	0.072	0.072	0.969	0.517	0.000	0.937	1	0	0.858	0.140	0.063	0.936	0.063	0.858	0.117	0.063	0.054	0.860	0.499
POLE	InceptionV1	InceptionV3	InceptionV3	Independent	0.587 (0.378-0.797)	0.083 (0.080-0.086)	0.072 (0.030-0.143)	0.530 (0.522-0.539)	0.072 (0.072-0.072)	0.206 (0.203-0.209)	0.000	0.928	1	0.000	1.000	0.000	0.072	NA	0.072	1.000	0.135	0.072	0.072	1.000	0.500	0.007	0.931	1	0	0.885	0.156	0.072	0.948	0.072	0.885	0.134	0.069	0.061	0.847	0.520
POLE	Panoptes3	InceptionV2	InceptionV3	Independent	0.587 (0.362-0.813)	0.097 (0.097-0.104)	0.113 (0.058-0.194)	0.526 (0.517-0.536)	0.067 (0.067-0.067)	0.237 (0.233-0.241)	0.007	0.928	1	0.000	1.000	0.044	0.075	1.000	0.075	1.000	0.140	0.072	0.072	0.959	0.522	0.008	0.937	1	0	0.857	0.195	0.067	0.953	0.067	0.857	0.124	0.063	0.054	0.808	0.526
POLE	Panoptes4	InceptionV3	InceptionV2	Independent	0.587 (0.406-0.769)	0.056 (0.055-0.057)	0.144 (0.081-0.230)	0.500 (0.491-0.510)	0.058 (0.058-0.059)	0.266 (0.262-0.270)	-0.009	0.928	1	0.000	0.857	0.089	0.068	0.889	0.068	0.857	0.126	0.072	0.062	0.907	0.473	0.007	0.937	1	0	0.816	0.229	0.066	0.949	0.066	0.816	0.122	0.063	0.051	0.774	0.522
POLE	Panoptes4	InceptionV3	InceptionV1	Independent	0.587 (0.406-0.769)	0.056 (0.056-0.059)	0.144 (0.081-0.230)	0.496 (0.487-0.506)	0.058 (0.058-0.059)	0.316 (0.312-0.320)	-0.009	0.928	1	0.000	0.857	0.089	0.068	0.889	0.068	0.857	0.126	0.072	0.062	0.907	0.473	0.008	0.937	1	0	0.758	0.287	0.066	0.947	0.066	0.758	0.122	0.063	0.048	0.716	0.522
POLE	Panoptes4	InceptionV2	Panoptes4 with clinical	Independent	0.587 (0.405-0.770)	0.056 (0.056-0.058)	0.351 (0.256-0.454)	0.492 (0.482-0.501)	0.058 (0.057-0.058)	0.412 (0.407-0.416)	0.007	0.928	1	0.000	0.714	0.322	0.076	0.935	0.076	0.714	0.137	0.072	0.052	0.680	0.518	-0.001	0.937	1	0	0.598	0.399	0.063	0.937	0.063	0.598	0.113	0.063	0.038	0.601	0.498
POLE	InceptionResnetV1	InceptionResnetV2	Panoptes1	Independent	0.587 (0.353-0.821)	0.104 (0.105-0.111)	0.082 (0.036-0.156)	0.490 (0.480-0.500)	0.058 (0.058-0.058)	0.125 (0.122-0.128)	0.002	0.928	1	0.000	1.000	0.011	0.073	1.000	0.073	1.000	0.136	0.072	0.072	0.990	0.506	0.001	0.937	1	0	0.934	0.071	0.063	0.941	0.063	0.934	0.118	0.063	0.059	0.930	0.503
POLE	InceptionV3	InceptionV2	InceptionResnetV2	Independent	0.587 (0.307-0.868)	0.071 (0.071-0.076)	0.082 (0.036-0.156)	0.488 (0.480-0.497)	0.065 (0.065-0.065)	0.321 (0.317-0.324)	0.002	0.928	1	0.000	1.000	0.011	0.073	1.000	0.073	1.000	0.136	0.072	0.072	0.990	0.506	-0.002	0.931	1	0	0.700	0.292	0.069	0.929	0.069	0.700	0.125	0.069	0.048	0.707	0.496
POLE	InceptionV1	InceptionResnetV1	Panoptes2 with clinical	Independent	0.586 (0.333-0.839)	0.063 (0.061-0.065)	0.237 (0.157-0.334)	0.601 (0.591-0.611)	0.050 (0.049-0.050)	0.294 (0.290-0.298)	-0.015	0.928	1	0.000	0.714	0.200	0.065	0.900	0.065	0.714	0.119	0.072	0.052	0.794	0.457	-0.025	0.937	1	0	0.578	0.274	0.051	0.907	0.051	0.578	0.093	0.063	0.036	0.716	0.426
POLE	InceptionV2	Panoptes2	Panoptes2	Independent	0.586 (0.383-0.788)	0.060 (0.058-0.062)	0.134 (0.073-0.218)	0.590 (0.581-0.600)	0.049 (0.049-0.049)	0.150 (0.147-0.153)	0.010	0.928	1	0.000	1.000	0.067	0.077	1.000	0.077	1.000	0.143	0.072	0.072	0.938	0.533	-0.001	0.937	1	0	0.891	0.101	0.062	0.932	0.062	0.891	0.116	0.063	0.056	0.899	0.496
POLE	InceptionResnetV2	InceptionResnetV1	Panoptes3	Independent	0.586 (0.439-0.732)	0.057 (0.054-0.057)	0.247 (0.165-0.345)	0.586 (0.578-0.595)	0.048 (0.048-0.048)	0.290 (0.287-0.294)	0.033	0.928	1	0.000	1.000	0.189	0.088	1.000	0.088	1.000	0.161	0.072	0.072	0.825	0.594	-0.009	0.937	1	0	0.681	0.264	0.058	0.925	0.058	0.681	0.108	0.063	0.043	0.732	0.472
POLE	InceptionV2	Panoptes2 with clinical	Panoptes2	Independent	0.586 (0.372-0.799)	0.074 (0.074-0.079)	0.206 (0.131-0.300)	0.584 (0.575-0.594)	0.050 (0.050-0.050)	0.219 (0.215-0.222)	0.024	0.928	1	0.000	1.000	0.144	0.083	1.000	0.083	1.000	0.154	0.072	0.072	0.866	0.572	-0.008	0.937	1	0	0.768	0.182	0.059	0.921	0.059	0.768	0.110	0.063	0.048	0.815	0.475
POLE	Panoptes4 with clinical	Panoptes1 with clinical	Panoptes3	Independent	0.586 (0.308-0.864)	0.118 (0.114-0.123)	0.268 (0.183-0.368)	0.582 (0.571-0.592)	0.087 (0.087-0.088)	0.338 (0.334-0.342)	0.014	0.928	1	0.000	0.857	0.222	0.079	0.952	0.079	0.857	0.145	0.072	0.062	0.784	0.540	0.015	0.937	1	0	0.778	0.308	0.070	0.954	0.070	0.778	0.129	0.063	0.049	0.697	0.543
POLE	Panoptes1 with clinical	Panoptes1 with clinical	InceptionV1	Independent	0.586 (0.369-0.802)	0.057 (0.055-0.058)	0.165 (0.097-0.254)	0.579 (0.569-0.589)	0.050 (0.049-0.050)	0.201 (0.198-0.205)	0.016	0.928	1	0.000	1.000	0.100	0.080	1.000	0.080	1.000	0.147	0.072	0.072	0.907	0.550	-0.002	0.937	1	0	0.828	0.159	0.062	0.932	0.062	0.828	0.115	0.063	0.052	0.840	0.493
POLE	Panoptes4 with clinical	Panoptes3	InceptionResnetV2	Independent	0.586 (0.416-0.755)	0.081 (0.078-0.083)	0.113 (0.058-0.194)	0.578 (0.569-0.586)	0.071 (0.071-0.072)	0.223 (0.219-0.226)	0.007	0.928	1	0.000	1.000	0.044	0.075	1.000	0.075	1.000	0.140	0.072	0.072	0.959	0.522	0.015	0.937	1	0	0.922	0.176	0.070	0.971	0.070	0.922	0.130	0.063	0.058	0.830	0.549
POLE	InceptionResnetV2	Panoptes3	Panoptes4	Independent	0.586 (0.405-0.767)	0.056 (0.055-0.058)	0.216 (0.139-0.312)	0.576 (0.566-0.585)	0.050 (0.050-0.051)	0.254 (0.250-0.258)	0.026	0.928	1	0.000	1.000	0.156	0.084	1.000	0.084	1.000	0.156	0.072	0.072	0.856	0.578	-0.010	0.937	1	0	0.712	0.223	0.058	0.920	0.058	0.712	0.107	0.063	0.045	0.773	0.468
POLE	Panoptes2	InceptionV3	Panoptes2 with clinical	Independent	0.586 (0.377-0.794)	0.057 (0.055-0.059)	0.155 (0.089-0.242)	0.576 (0.566-0.586)	0.051 (0.051-0.052)	0.253 (0.249-0.257)	-0.007	0.928	1	0.000	0.857	0.100	0.069	0.900	0.069	0.857	0.128	0.072	0.062	0.897	0.479	-0.019	0.937	1	0	0.655	0.226	0.054	0.907	0.054	0.655	0.099	0.063	0.041	0.766	0.441
POLE	InceptionV1	Panoptes4 with clinical	Panoptes2 with clinical	Independent	0.586 (0.365-0.806)	0.058 (0.059-0.062)	0.330 (0.238-0.433)	0.575 (0.566-0.585)	0.051 (0.050-0.051)	0.318 (0.314-0.322)	0.003	0.928	1	0.000	0.714	0.300	0.074	0.931	0.074	0.714	0.133	0.072	0.052	0.701	0.507	-0.015	0.937	1	0	0.615	0.298	0.055	0.920	0.055	0.615	0.102	0.063	0.039	0.697	0.456
POLE	InceptionV2	Panoptes3	Panoptes1 with clinical	Independent	0.586 (0.387-0.785)	0.065 (0.065-0.068)	0.464 (0.362-0.568)	0.567 (0.557-0.576)	0.052 (0.051-0.052)	0.470 (0.466-0.475)	-0.101	0.928	1	0.000	0.143	0.489	0.021	0.880	0.021	0.143	0.037	0.072	0.010	0.485	0.316	-0.023	0.937	1	0	0.424	0.474	0.051	0.925	0.051	0.424	0.091	0.063	0.027	0.520	0.449
POLE	InceptionV3	InceptionResnetV1	InceptionV2	Independent	0.586 (0.338-0.834)	0.087 (0.080-0.088)	0.186 (0.114-0.277)	0.564 (0.556-0.573)	0.060 (0.060-0.060)	0.318 (0.315-0.322)	-0.002	0.928	1	0.000	0.857	0.133	0.071	0.923	0.071	0.857	0.132	0.072	0.062	0.866	0.495	-0.013	0.931	1	0	0.638	0.295	0.063	0.916	0.063	0.638	0.115	0.069	0.044	0.701	0.466
POLE	InceptionV2	Panoptes4	Panoptes4	Independent	0.586 (0.356-0.815)	0.086 (0.078-0.085)	0.299 (0.210-0.400)	0.561 (0.550-0.571)	0.060 (0.059-0.060)	0.335 (0.331-0.339)	-0.057	0.928	1	0.000	0.429	0.289	0.045	0.867	0.045	0.429	0.081	0.072	0.031	0.691	0.359	-0.019	0.937	1	0	0.576	0.319	0.054	0.918	0.054	0.576	0.098	0.063	0.036	0.674	0.448
[truncated: 1,084 more rows]
