# Supplementary material for: Predicting endometrial cancer subtypes and molecular features from histopathology images using multi-resolution deep learning models
Source: Cell Rep Med. 2021 Sep 23;2(9):100400. doi: 10.1016/j.xcrm.2021.100400 (PMC8484685; doi:10.1016/j.xcrm.2021.100400)
Supplement: Table S4. Statistical summary of performance on the independent clinical dataset, related to Figure 6 [file mmc5.csv]

Feature	Architecture	Split	Resolution	Patient_AUROC	Patient_AUPR	Patient_Accuracy	Tile_AUROC	Tile_AUPR	Tile_Accuracy	Patient_Kappa	Patient_AccuracyNull	Patient_AccuracyPValue	Patient_McnemarPValue	Patient_Sensitivity	Patient_Specificity	Patient_Pos.Pred.Value	Patient_Neg.Pred.Value	Patient_Precision	Patient_Recall	Patient_F1	Patient_Prevalence	Patient_Detection.Rate	Patient_Detection.Prevalence	Patient_Balanced.Accuracy	Tile_Kappa	Tile_AccuracyNull	Tile_AccuracyPValue	Tile_McnemarPValue	Tile_Sensitivity	Tile_Specificity	Tile_Pos.Pred.Value	Tile_Neg.Pred.Value	Tile_Precision	Tile_Recall	Tile_F1	Tile_Prevalence	Tile_Detection.Rate	Tile_Detection.Prevalence	Tile_Balanced.Accuracy
CNVH	InceptionV2	Independent	10X	0.92 (0.826-1)	0.621 (0.598-0.624)	0.732 (0.571-0.858)	0.712 (0.711-0.714)	0.325 (0.325-0.326)	0.747 (0.746-0.748)	0.401	0.805	0.912	0.016	0.875	0.697	0.412	0.958	0.412	0.875	0.56	0.195	0.171	0.415	0.786	0.202	0.857	1	0	0.467	0.794	0.274	0.899	0.274	0.467	0.345	0.143	0.067	0.243	0.63
CNVH	InceptionResnetV2	Independent	10X	0.909 (0.815-1)	0.55 (0.529-0.55)	0.902 (0.769-0.973)	0.718 (0.716-0.719)	0.343 (0.342-0.343)	0.696 (0.695-0.697)	0.716	0.805	0.077	0.617	0.875	0.909	0.7	0.968	0.7	0.875	0.778	0.195	0.171	0.244	0.892	0.19	0.857	1	0	0.575	0.717	0.253	0.91	0.253	0.575	0.351	0.143	0.082	0.325	0.646
CNVH	Panoptes2	Independent	multi	0.89 (0.792-0.989)	0.497 (0.486-0.51)	0.829 (0.679-0.928)	0.701 (0.699-0.703)	0.329 (0.329-0.33)	0.661 (0.66-0.662)	0.56	0.805	0.438	0.131	0.875	0.818	0.538	0.964	0.538	0.875	0.667	0.195	0.171	0.317	0.847	0.158	0.856	1	0	0.584	0.674	0.231	0.906	0.231	0.584	0.331	0.144	0.084	0.363	0.629
CNVH	Panoptes1	Independent	multi	0.856 (0.734-0.978)	0.479 (0.463-0.486)	0.707 (0.545-0.839)	0.681 (0.679-0.683)	0.289 (0.289-0.29)	0.619 (0.617-0.62)	0.406	0.805	0.956	0.001	1	0.636	0.4	1	0.4	1	0.571	0.195	0.195	0.488	0.818	0.131	0.856	1	0	0.614	0.619	0.213	0.905	0.213	0.614	0.316	0.144	0.088	0.414	0.617
CNVH	Panoptes2 with clinical	Independent	multi	0.852 (0.727-0.977)	0.436 (0.425-0.443)	0.805 (0.651-0.912)	0.662 (0.66-0.664)	0.288 (0.287-0.288)	0.701 (0.7-0.702)	0.379	0.805	0.593	1	0.5	0.879	0.5	0.879	0.5	0.5	0.5	0.195	0.098	0.195	0.689	0.15	0.856	1	0	0.477	0.738	0.234	0.894	0.234	0.477	0.314	0.144	0.069	0.293	0.608
CNVH	Panoptes1 with clinical	Independent	multi	0.845 (0.727-0.962)	0.399 (0.389-0.407)	0.756 (0.597-0.876)	0.709 (0.707-0.71)	0.306 (0.305-0.306)	0.675 (0.674-0.676)	0.437	0.805	0.839	0.027	0.875	0.727	0.438	0.96	0.438	0.875	0.583	0.195	0.171	0.39	0.801	0.172	0.856	1	0	0.584	0.691	0.241	0.908	0.241	0.584	0.341	0.144	0.084	0.349	0.637
CNVH	InceptionV1	Independent	10X	0.845 (0.716-0.974)	0.426 (0.412-0.438)	0.683 (0.519-0.819)	0.696 (0.694-0.697)	0.337 (0.337-0.337)	0.699 (0.698-0.7)	0.336	0.805	0.98	0.006	0.875	0.636	0.368	0.955	0.368	0.875	0.519	0.195	0.171	0.463	0.756	0.166	0.857	1	0	0.514	0.73	0.241	0.9	0.241	0.514	0.328	0.143	0.073	0.305	0.622
CNVH	InceptionResnetV1	Independent	10X	0.837 (0.706-0.968)	0.42 (0.407-0.428)	0.732 (0.571-0.858)	0.68 (0.678-0.682)	0.285 (0.285-0.285)	0.694 (0.693-0.696)	0.358	0.805	0.912	0.07	0.75	0.727	0.4	0.923	0.4	0.75	0.522	0.195	0.146	0.366	0.739	0.151	0.857	1	0	0.494	0.728	0.232	0.896	0.232	0.494	0.316	0.143	0.071	0.304	0.611
CNVH	Panoptes3 with clinical	Independent	multi	0.833 (0.7-0.967)	0.384 (0.378-0.399)	0.537 (0.374-0.693)	0.684 (0.682-0.686)	0.333 (0.333-0.333)	0.545 (0.544-0.546)	0.223	0.805	1	0	1	0.424	0.296	1	0.296	1	0.457	0.195	0.195	0.659	0.712	0.103	0.856	1	0	0.691	0.52	0.195	0.909	0.195	0.691	0.304	0.144	0.099	0.51	0.606
CNVH	Panoptes3	Independent	multi	0.833 (0.675-0.992)	0.562 (0.527-0.552)	0.61 (0.445-0.758)	0.67 (0.668-0.672)	0.351 (0.35-0.351)	0.617 (0.616-0.618)	0.293	0.805	0.999	0	1	0.515	0.333	1	0.333	1	0.5	0.195	0.195	0.585	0.758	0.115	0.856	1	0	0.578	0.624	0.205	0.898	0.205	0.578	0.303	0.144	0.083	0.405	0.601
CNVH	Panoptes4	Independent	multi	0.83 (0.702-0.957)	0.395 (0.384-0.402)	0.659 (0.494-0.799)	0.686 (0.684-0.688)	0.314 (0.314-0.314)	0.586 (0.584-0.587)	0.346	0.805	0.992	0.001	1	0.576	0.364	1	0.364	1	0.533	0.195	0.195	0.537	0.788	0.123	0.856	1	0	0.663	0.573	0.207	0.91	0.207	0.663	0.315	0.144	0.095	0.461	0.618
CNVH	Panoptes4 with clinical	Independent	multi	0.765 (0.621-0.909)	0.316 (0.303-0.315)	0.683 (0.519-0.819)	0.647 (0.645-0.649)	0.233 (0.233-0.234)	0.584 (0.583-0.586)	0.336	0.805	0.98	0.006	0.875	0.636	0.368	0.955	0.368	0.875	0.519	0.195	0.171	0.463	0.756	0.096	0.856	1	0	0.596	0.582	0.193	0.896	0.193	0.596	0.292	0.144	0.086	0.443	0.589
CNVH	InceptionV3	Independent	10X	0.553 (0.316-0.79)	0.219 (0.207-0.218)	0.805 (0.651-0.912)	0.504 (0.502-0.506)	0.144 (0.143-0.144)	0.595 (0.594-0.597)	0	0.805	0.593	0.013	0	1	NA	0.805	NA	0	NA	0.195	0	0	0.5	-0.005	0.857	1	0	0.357	0.635	0.14	0.856	0.14	0.357	0.201	0.143	0.051	0.364	0.496
CNVH in Endometrioid	Panoptes1 with clinical	Independent	multi	NA (NA-NA)	0 (0-0)	0.367 (0.199-0.561)	0.937 (0.932-0.942)	0.093 (0.093-0.094)	0.463 (0.462-0.464)	0.034	0.967	1	0	1	0.345	0.05	1	0.05	1	0.095	0.033	0.033	0.667	0.672	0.007	0.996	1	0	0.989	0.461	0.008	1	0.008	0.989	0.015	0.004	0.004	0.541	0.725
CNVH in Endometrioid	Panoptes4	Independent	multi	NA (NA-NA)	0 (0-0)	0.333 (0.173-0.528)	0.928 (0.923-0.933)	0.068 (0.067-0.069)	0.409 (0.407-0.41)	0.029	0.967	1	0	1	0.31	0.048	1	0.048	1	0.091	0.033	0.033	0.7	0.655	0.006	0.996	1	0	0.992	0.406	0.007	1	0.007	0.992	0.014	0.004	0.004	0.595	0.699
CNVH in Endometrioid	Panoptes3 with clinical	Independent	multi	NA (NA-NA)	0 (0-0)	0.167 (0.056-0.347)	0.92 (0.913-0.926)	0.069 (0.068-0.07)	0.29 (0.288-0.291)	0.011	0.967	1	0	1	0.138	0.038	1	0.038	1	0.074	0.033	0.033	0.867	0.569	0.003	0.996	1	0	0.988	0.287	0.006	1	0.006	0.988	0.012	0.004	0.004	0.715	0.637
CNVH in Endometrioid	Panoptes1	Independent	multi	NA (NA-NA)	0.25 (0.25-0.25)	0.467 (0.283-0.657)	0.914 (0.907-0.92)	0.07 (0.069-0.071)	0.6 (0.599-0.601)	0.051	0.967	1	0	1	0.448	0.059	1	0.059	1	0.111	0.033	0.033	0.567	0.724	0.011	0.996	1	0	0.947	0.599	0.01	1	0.01	0.947	0.02	0.004	0.004	0.404	0.773
CNVH in Endometrioid	Panoptes3	Independent	multi	NA (NA-NA)	0 (0-0)	0.3 (0.147-0.494)	0.911 (0.904-0.919)	0.069 (0.068-0.07)	0.386 (0.384-0.387)	0.025	0.967	1	0	1	0.276	0.045	1	0.045	1	0.087	0.033	0.033	0.733	0.638	0.005	0.996	1	0	0.968	0.383	0.007	1	0.007	0.968	0.013	0.004	0.004	0.618	0.676
CNVH in Endometrioid	Panoptes2 with clinical	Independent	multi	NA (NA-NA)	0.25 (0.25-0.25)	0.733 (0.541-0.877)	0.884 (0.876-0.891)	0.047 (0.047-0.048)	0.612 (0.611-0.614)	0.149	0.967	1	0.013	1	0.724	0.111	1	0.111	1	0.2	0.033	0.033	0.3	0.862	0.011	0.996	1	0	0.907	0.611	0.01	0.999	0.01	0.907	0.019	0.004	0.004	0.391	0.759
CNVH in Endometrioid	InceptionV1	Independent	10X	NA (NA-NA)	0 (0-0)	0.6 (0.406-0.773)	0.883 (0.876-0.891)	0.048 (0.047-0.048)	0.694 (0.693-0.696)	0.086	0.967	1	0.001	1	0.586	0.077	1	0.077	1	0.143	0.033	0.033	0.433	0.793	0.018	0.995	1	0	0.887	0.694	0.014	0.999	0.014	0.887	0.027	0.005	0.004	0.309	0.79
CNVH in Endometrioid	InceptionV2	Independent	10X	NA (NA-NA)	0.25 (0.25-0.25)	0.333 (0.173-0.528)	0.874 (0.865-0.884)	0.071 (0.071-0.072)	0.626 (0.625-0.628)	0.029	0.967	1	0	1	0.31	0.048	1	0.048	1	0.091	0.033	0.033	0.7	0.655	0.013	0.995	1	0	0.894	0.625	0.011	0.999	0.011	0.894	0.023	0.005	0.004	0.377	0.76
CNVH in Endometrioid	InceptionResnetV1	Independent	10X	NA (NA-NA)	0.25 (0.25-0.25)	0.667 (0.472-0.827)	0.859 (0.851-0.868)	0.03 (0.03-0.03)	0.754 (0.753-0.755)	0.112	0.967	1	0.004	1	0.655	0.091	1	0.091	1	0.167	0.033	0.033	0.367	0.828	0.023	0.995	1	0	0.837	0.753	0.016	0.999	0.016	0.837	0.032	0.005	0.004	0.249	0.795
CNVH in Endometrioid	Panoptes4 with clinical	Independent	multi	NA (NA-NA)	0.25 (0.061-0.339)	0.933 (0.779-0.992)	0.856 (0.846-0.866)	0.057 (0.056-0.058)	0.801 (0.799-0.802)	0.474	0.967	0.923	0.48	1	0.931	0.333	1	0.333	1	0.5	0.033	0.033	0.1	0.966	0.024	0.996	1	0	0.773	0.801	0.016	0.999	0.016	0.773	0.032	0.004	0.003	0.202	0.787
CNVH in Endometrioid	Panoptes2	Independent	multi	NA (NA-NA)	0.25 (0.061-0.339)	0.8 (0.614-0.923)	0.839 (0.829-0.849)	0.044 (0.043-0.044)	0.612 (0.61-0.613)	0.204	0.967	1	0.041	1	0.793	0.143	1	0.143	1	0.25	0.033	0.033	0.233	0.897	0.01	0.996	1	0	0.851	0.611	0.009	0.999	0.009	0.851	0.018	0.004	0.004	0.391	0.731
CNVH in Endometrioid	InceptionResnetV2	Independent	10X	NA (NA-NA)	0.25 (0.25-0.25)	0.967 (0.828-0.999)	0.816 (0.806-0.827)	0.045 (0.045-0.045)	0.91 (0.909-0.91)	0.651	0.967	0.736	1	1	0.966	0.5	1	0.5	1	0.667	0.033	0.033	0.067	0.983	0.054	0.995	1	0	0.623	0.911	0.033	0.998	0.033	0.623	0.062	0.005	0.003	0.092	0.767
CNVH in Endometrioid	InceptionV3	Independent	10X	NA (NA-NA)	0.023 (0.025-0.026)	0.967 (0.828-0.999)	0.505 (0.493-0.516)	0.005 (0.005-0.005)	0.664 (0.662-0.665)	0	0.967	0.736	1	0	1	NA	0.967	NA	0	NA	0.033	0	0	0.5	0	0.995	1	0	0.318	0.665	0.005	0.995	0.005	0.318	0.009	0.005	0.002	0.334	0.492
CNVL	InceptionResnetV2	Independent	10X	0.878 (0.742-1)	0.741 (0.733-0.743)	0.878 (0.738-0.959)	0.64 (0.638-0.642)	0.845 (0.845-0.845)	0.77 (0.769-0.771)	0.232	0.878	0.616	0.371	0.2	0.972	0.5	0.897	0.5	0.2	0.286	0.122	0.024	0.049	0.586	0.113	0.89	1	0	0.325	0.825	0.186	0.908	0.186	0.325	0.237	0.11	0.036	0.191	0.575
CNVL	InceptionV1	Independent	10X	0.878 (0.752-1)	0.746 (0.742-0.756)	0.878 (0.738-0.959)	0.633 (0.631-0.635)	0.847 (0.847-0.847)	0.722 (0.721-0.723)	0.232	0.878	0.616	0.371	0.2	0.972	0.5	0.897	0.5	0.2	0.286	0.122	0.024	0.049	0.586	0.095	0.89	1	0	0.386	0.763	0.167	0.91	0.167	0.386	0.233	0.11	0.042	0.253	0.575
CNVL	InceptionResnetV1	Independent	10X	0.811 (0.639-0.983)	0.765 (0.76-0.771)	0.902 (0.769-0.973)	0.615 (0.613-0.617)	0.855 (0.855-0.856)	0.771 (0.77-0.772)	0.305	0.878	0.429	0.134	0.2	1	1	0.9	1	0.2	0.333	0.122	0.024	0.024	0.6	0.091	0.89	1	0	0.287	0.831	0.173	0.904	0.173	0.287	0.216	0.11	0.031	0.182	0.559
CNVL	InceptionV2	Independent	10X	0.811 (0.638-0.984)	0.765 (0.761-0.775)	0.854 (0.708-0.944)	0.603 (0.601-0.605)	0.852 (0.852-0.852)	0.683 (0.682-0.684)	0.317	0.878	0.772	1	0.4	0.917	0.4	0.917	0.4	0.4	0.4	0.122	0.049	0.122	0.658	0.077	0.89	1	0	0.419	0.716	0.154	0.909	0.154	0.419	0.225	0.11	0.046	0.299	0.567
CNVL	Panoptes3 with clinical	Independent	multi	0.717 (0.44-0.993)	0.782 (0.774-0.784)	0.829 (0.679-0.928)	0.616 (0.614-0.618)	0.851 (0.85-0.851)	0.803 (0.802-0.804)	-0.075	0.878	0.881	0.45	0	0.944	0	0.872	0	0	NA	0.122	0	0.049	0.472	0.101	0.889	1	0	0.24	0.873	0.19	0.902	0.19	0.24	0.212	0.111	0.027	0.14	0.556
CNVL	InceptionV3	Independent	10X	0.694 (0.441-0.948)	0.8 (0.795-0.808)	0.878 (0.738-0.959)	0.508 (0.506-0.511)	0.886 (0.886-0.887)	0.535 (0.534-0.536)	0	0.878	0.616	0.074	0	1	NA	0.878	NA	0	NA	0.122	0	0	0.5	0.004	0.89	1	0	0.467	0.543	0.112	0.892	0.112	0.467	0.181	0.11	0.051	0.458	0.505
CNVL	Panoptes2 with clinical	Independent	multi	0.656 (0.382-0.929)	0.794 (0.785-0.795)	0.854 (0.708-0.944)	0.549 (0.547-0.551)	0.873 (0.872-0.873)	0.662 (0.661-0.664)	0.174	0.878	0.772	0.683	0.2	0.944	0.333	0.895	0.333	0.2	0.25	0.122	0.024	0.073	0.572	0.038	0.889	1	0	0.37	0.699	0.132	0.899	0.132	0.37	0.195	0.111	0.041	0.309	0.534
CNVL	Panoptes1 with clinical	Independent	multi	0.539 (0.213-0.865)	0.838 (0.832-0.841)	0.732 (0.571-0.858)	0.493 (0.491-0.495)	0.876 (0.875-0.876)	0.696 (0.695-0.697)	0.004	0.878	0.997	0.546	0.2	0.806	0.125	0.879	0.125	0.2	0.154	0.122	0.024	0.195	0.503	0.021	0.889	1	0	0.287	0.747	0.124	0.894	0.124	0.287	0.173	0.111	0.032	0.257	0.517
CNVL	Panoptes1	Independent	multi	0.528 (0.247-0.808)	0.873 (0.868-0.877)	0.61 (0.445-0.758)	0.497 (0.495-0.499)	0.884 (0.884-0.884)	0.691 (0.69-0.692)	-0.079	0.878	1	0.08	0.2	0.667	0.077	0.857	0.077	0.2	0.111	0.122	0.024	0.317	0.433	0.016	0.889	1	0	0.284	0.742	0.12	0.893	0.12	0.284	0.169	0.111	0.031	0.261	0.513
CNVL	Panoptes2	Independent	multi	0.517 (0.28-0.753)	0.875 (0.869-0.876)	0.78 (0.624-0.894)	0.511 (0.509-0.514)	0.887 (0.887-0.887)	0.778 (0.777-0.779)	-0.122	0.878	0.977	1	0	0.889	0	0.865	0	0	NA	0.122	0	0.098	0.444	0.013	0.889	1	0	0.16	0.854	0.121	0.891	0.121	0.16	0.138	0.111	0.018	0.147	0.507
CNVL	Panoptes4 with clinical	Independent	multi	0.517 (0.202-0.831)	0.852 (0.847-0.858)	0.22 (0.106-0.376)	0.509 (0.507-0.511)	0.892 (0.891-0.892)	0.359 (0.358-0.361)	-0.017	0.878	1	0	0.8	0.139	0.114	0.833	0.114	0.8	0.2	0.122	0.098	0.854	0.469	-0.005	0.889	1	0	0.663	0.322	0.108	0.885	0.108	0.663	0.186	0.111	0.073	0.677	0.492
CNVL	Panoptes4	Independent	multi	0.511 (0.224-0.799)	0.855 (0.851-0.861)	0.854 (0.708-0.944)	0.493 (0.49-0.495)	0.886 (0.886-0.886)	0.776 (0.775-0.777)	0.174	0.878	0.772	0.683	0.2	0.944	0.333	0.895	0.333	0.2	0.25	0.122	0.024	0.073	0.572	0.015	0.889	1	0	0.165	0.852	0.122	0.891	0.122	0.165	0.14	0.111	0.018	0.15	0.508
CNVL	Panoptes3	Independent	multi	0.483 (0.218-0.748)	0.874 (0.867-0.873)	0.561 (0.397-0.715)	0.512 (0.51-0.515)	0.886 (0.885-0.886)	0.546 (0.545-0.547)	-0.008	0.878	1	0.01	0.4	0.583	0.118	0.875	0.118	0.4	0.182	0.122	0.049	0.415	0.492	0.004	0.889	1	0	0.451	0.558	0.113	0.891	0.113	0.451	0.18	0.111	0.05	0.443	0.504
Histology	Panoptes3	Independent	multi	0.893 (0.786-1)	0.082 (0.078-0.083)	0.829 (0.664-0.934)	0.684 (0.683-0.686)	0.102 (0.102-0.102)	0.684 (0.683-0.685)	0.4	0.857	0.774	0.683	0.6	0.867	0.429	0.929	0.429	0.6	0.5	0.143	0.086	0.2	0.733	0.15	0.85	1	0	0.504	0.716	0.238	0.891	0.238	0.504	0.323	0.15	0.076	0.317	0.61
Histology	InceptionV1	Independent	10X	0.893 (0.771-1)	0.08 (0.078-0.082)	0.857 (0.697-0.952)	0.652 (0.65-0.654)	0.105 (0.105-0.105)	0.821 (0.82-0.822)	0	0.857	0.616	0.074	0	1	NA	0.857	NA	0	NA	0.143	0	0	0.5	0.152	0.852	1	0	0.197	0.93	0.327	0.87	0.327	0.197	0.246	0.148	0.029	0.089	0.563
Histology	Panoptes1	Independent	multi	0.88 (0.763-0.997)	0.082 (0.081-0.085)	0.886 (0.733-0.968)	0.701 (0.699-0.703)	0.099 (0.099-0.099)	0.717 (0.715-0.718)	0.6	0.857	0.427	0.617	0.8	0.9	0.571	0.964	0.571	0.8	0.667	0.143	0.114	0.2	0.85	0.186	0.85	1	0	0.5	0.755	0.264	0.895	0.264	0.5	0.346	0.15	0.075	0.283	0.627
Histology	Panoptes1 with clinical	Independent	multi	0.84 (0.699-0.981)	0.084 (0.085-0.089)	0.829 (0.664-0.934)	0.683 (0.681-0.685)	0.102 (0.102-0.102)	0.821 (0.82-0.822)	-0.05	0.857	0.774	0.221	0	0.967	0	0.853	0	0	NA	0.143	0	0.029	0.483	0.189	0.85	1	0	0.24	0.924	0.356	0.873	0.356	0.24	0.287	0.15	0.036	0.101	0.582
Histology	Panoptes2 with clinical	Independent	multi	0.833 (0.666-1)	0.084 (0.08-0.085)	0.8 (0.631-0.916)	0.66 (0.658-0.662)	0.105 (0.105-0.105)	0.804 (0.803-0.805)	-0.089	0.857	0.883	0.45	0	0.933	0	0.848	0	0	NA	0.143	0	0.057	0.467	0.129	0.85	1	0	0.205	0.909	0.285	0.867	0.285	0.205	0.239	0.15	0.031	0.108	0.557
Histology	Panoptes2	Independent	multi	0.833 (0.692-0.975)	0.085 (0.082-0.087)	0.829 (0.664-0.934)	0.653 (0.651-0.655)	0.106 (0.106-0.106)	0.793 (0.792-0.794)	-0.05	0.857	0.774	0.221	0	0.967	0	0.853	0	0	NA	0.143	0	0.029	0.483	0.106	0.85	1	0	0.198	0.898	0.255	0.864	0.255	0.198	0.223	0.15	0.03	0.116	0.548
Histology	Panoptes4	Independent	multi	0.827 (0.627-1)	0.084 (0.08-0.085)	0.8 (0.631-0.916)	0.654 (0.652-0.656)	0.107 (0.107-0.107)	0.749 (0.748-0.75)	-0.089	0.857	0.883	0.45	0	0.933	0	0.848	0	0	NA	0.143	0	0.057	0.467	0.156	0.85	1	0	0.366	0.817	0.26	0.88	0.26	0.366	0.304	0.15	0.055	0.211	0.591
Histology	Panoptes4 with clinical	Independent	multi	0.827 (0.65-1)	0.084 (0.084-0.088)	0.8 (0.631-0.916)	0.645 (0.643-0.647)	0.108 (0.108-0.108)	0.764 (0.763-0.765)	-0.089	0.857	0.883	0.45	0	0.933	0	0.848	0	0	NA	0.143	0	0.057	0.467	0.136	0.85	1	0	0.301	0.845	0.255	0.873	0.255	0.301	0.276	0.15	0.045	0.176	0.573
Histology	InceptionResnetV1	Independent	10X	0.78 (0.612-0.948)	0.089 (0.086-0.09)	0.829 (0.664-0.934)	0.637 (0.635-0.639)	0.107 (0.107-0.107)	0.769 (0.768-0.77)	-0.05	0.857	0.774	0.221	0	0.967	0	0.853	0	0	NA	0.143	0	0.029	0.483	0.118	0.852	1	0	0.267	0.856	0.243	0.871	0.243	0.267	0.255	0.148	0.039	0.162	0.562
Histology	InceptionV2	Independent	10X	0.76 (0.607-0.913)	0.093 (0.091-0.096)	0.8 (0.631-0.916)	0.632 (0.63-0.634)	0.108 (0.108-0.108)	0.791 (0.79-0.792)	-0.089	0.857	0.883	0.45	0	0.933	0	0.848	0	0	NA	0.143	0	0.057	0.467	0.116	0.852	1	0	0.22	0.89	0.256	0.868	0.256	0.22	0.237	0.148	0.032	0.127	0.555
Histology	InceptionResnetV2	Independent	10X	0.727 (0.504-0.95)	0.093 (0.092-0.097)	0.829 (0.664-0.934)	0.632 (0.63-0.634)	0.108 (0.108-0.108)	0.733 (0.732-0.734)	0.16	0.857	0.774	0.683	0.2	0.933	0.333	0.875	0.333	0.2	0.25	0.143	0.029	0.086	0.567	0.121	0.852	1	0	0.346	0.8	0.231	0.876	0.231	0.346	0.277	0.148	0.051	0.221	0.573
Histology	Panoptes3 with clinical	Independent	multi	0.667 (0.477-0.856)	0.103 (0.099-0.104)	0.743 (0.567-0.875)	0.632 (0.63-0.634)	0.11 (0.109-0.11)	0.705 (0.704-0.706)	0.16	0.857	0.979	0.505	0.4	0.8	0.25	0.889	0.25	0.4	0.308	0.143	0.057	0.229	0.6	0.099	0.85	1	0	0.361	0.766	0.213	0.872	0.213	0.361	0.268	0.15	0.054	0.253	0.563
Histology	InceptionV3	Independent	10X	0.533 (0.261-0.806)	0.125 (0.122-0.129)	0.857 (0.697-0.952)	0.503 (0.501-0.505)	0.148 (0.148-0.148)	0.574 (0.572-0.575)	0	0.857	0.616	0.074	0	1	NA	0.857	NA	0	NA	0.143	0	0	0.5	-0.004	0.852	1	0	0.388	0.606	0.146	0.851	0.146	0.388	0.212	0.148	0.057	0.393	0.497
MSI-High	InceptionResnetV2	Independent	10X	0.583 (0.297-0.869)	0.165 (0.165-0.173)	0.333 (0.173-0.528)	0.525 (0.523-0.527)	0.15 (0.15-0.15)	0.42 (0.418-0.421)	0.02	0.8	1	0	0.208	0.833	0.833	0.208	0.833	0.208	0.333	0.8	0.167	0.2	0.521	0.03	0.834	1	0	0.364	0.701	0.86	0.18	0.86	0.364	0.511	0.834	0.304	0.353	0.533
MSI-High	InceptionV3	Independent	10X	0.569 (0.32-0.819)	0.214 (0.21-0.223)	0.2 (0.077-0.386)	0.5 (0.498-0.503)	0.162 (0.162-0.162)	0.468 (0.467-0.47)	0	0.8	1	0	0	1	NA	0.2	NA	0	NA	0.8	0	0	0.5	-0.001	0.834	1	0	0.453	0.546	0.834	0.166	0.834	0.453	0.587	0.834	0.378	0.453	0.499
MSI-High	InceptionV2	Independent	10X	0.556 (0.261-0.85)	0.23 (0.217-0.232)	0.2 (0.077-0.386)	0.512 (0.51-0.514)	0.166 (0.166-0.167)	0.219 (0.218-0.22)	0	0.8	1	0	0	1	NA	0.2	NA	0	NA	0.8	0	0	0.5	0.002	0.834	1	0	0.078	0.927	0.844	0.167	0.844	0.078	0.143	0.834	0.065	0.077	0.503
MSI-High	Panoptes3 with clinical	Independent	multi	0.556 (0.274-0.837)	0.217 (0.215-0.228)	0.267 (0.123-0.459)	0.506 (0.504-0.508)	0.159 (0.159-0.159)	0.403 (0.401-0.404)	0.035	0.8	1	0	0.083	1	1	0.214	1	0.083	0.154	0.8	0.067	0.067	0.542	0.008	0.833	1	0	0.35	0.668	0.84	0.17	0.84	0.35	0.494	0.833	0.292	0.347	0.509
MSI-High	Panoptes2	Independent	multi	0.528 (0.223-0.833)	0.21 (0.207-0.22)	0.4 (0.227-0.594)	0.511 (0.509-0.513)	0.153 (0.153-0.153)	0.499 (0.497-0.5)	0.062	0.8	1	0	0.292	0.833	0.875	0.227	0.875	0.292	0.438	0.8	0.233	0.267	0.562	0.008	0.833	1	0	0.494	0.52	0.837	0.171	0.837	0.494	0.622	0.833	0.412	0.492	0.507
MSI-High	Panoptes2 with clinical	Independent	multi	0.528 (0.238-0.818)	0.209 (0.208-0.221)	0.2 (0.077-0.386)	0.499 (0.497-0.501)	0.167 (0.167-0.168)	0.349 (0.348-0.35)	0	0.8	1	0	0	1	NA	0.2	NA	0	NA	0.8	0	0	0.5	-0.009	0.833	1	0	0.279	0.701	0.823	0.163	0.823	0.279	0.416	0.833	0.232	0.282	0.49
MSI-High	Panoptes1	Independent	multi	0.521 (0.219-0.823)	0.207 (0.199-0.212)	0.333 (0.173-0.528)	0.501 (0.499-0.503)	0.161 (0.161-0.161)	0.438 (0.436-0.439)	0.074	0.8	1	0	0.167	1	1	0.231	1	0.167	0.286	0.8	0.133	0.133	0.583	0.006	0.833	1	0	0.403	0.608	0.837	0.169	0.837	0.403	0.545	0.833	0.336	0.401	0.506
MSI-High	Panoptes4	Independent	multi	0.514 (0.202-0.826)	0.21 (0.21-0.222)	0.367 (0.199-0.561)	0.487 (0.484-0.489)	0.158 (0.157-0.158)	0.547 (0.545-0.548)	-0.092	0.8	1	0.006	0.333	0.5	0.727	0.158	0.727	0.333	0.457	0.8	0.267	0.367	0.417	0.004	0.833	1	0	0.569	0.438	0.835	0.169	0.835	0.569	0.676	0.833	0.474	0.567	0.503
MSI-High	InceptionV1	Independent	10X	0.507 (0.22-0.794)	0.194 (0.187-0.198)	0.767 (0.577-0.901)	0.528 (0.525-0.53)	0.154 (0.153-0.154)	0.716 (0.715-0.717)	0.103	0.8	0.761	0.45	0.917	0.167	0.815	0.333	0.815	0.917	0.863	0.8	0.733	0.9	0.542	0.021	0.834	1	0	0.818	0.204	0.838	0.182	0.838	0.818	0.828	0.834	0.682	0.814	0.511
MSI-High	Panoptes1 with clinical	Independent	multi	0.5 (0.197-0.803)	0.199 (0.197-0.21)	0.333 (0.173-0.528)	0.534 (0.531-0.536)	0.151 (0.151-0.151)	0.529 (0.527-0.53)	-0.042	0.8	1	0.001	0.25	0.667	0.75	0.182	0.75	0.25	0.375	0.8	0.2	0.267	0.458	0.029	0.833	1	0	0.531	0.52	0.847	0.181	0.847	0.531	0.652	0.833	0.442	0.522	0.525
MSI-High	Panoptes4 with clinical	Independent	multi	0.5 (0.23-0.77)	0.187 (0.184-0.194)	0.2 (0.077-0.386)	0.511 (0.509-0.513)	0.178 (0.178-0.179)	0.182 (0.181-0.183)	0	0.8	1	0	0	1	NA	0.2	NA	0	NA	0.8	0	0	0.5	-0.008	0.833	1	0	0.029	0.948	0.737	0.163	0.737	0.029	0.056	0.833	0.024	0.033	0.489
MSI-High	InceptionResnetV1	Independent	10X	0.479 (0.168-0.79)	0.199 (0.196-0.208)	0.267 (0.123-0.459)	0.511 (0.509-0.513)	0.152 (0.152-0.152)	0.391 (0.39-0.392)	0.035	0.8	1	0	0.083	1	1	0.214	1	0.083	0.154	0.8	0.067	0.067	0.542	0.025	0.834	1	0	0.323	0.733	0.859	0.177	0.859	0.323	0.469	0.834	0.269	0.314	0.528
MSI-High	Panoptes3	Independent	multi	0.444 (0.191-0.698)	0.17 (0.164-0.175)	0.4 (0.227-0.594)	0.562 (0.56-0.564)	0.143 (0.143-0.143)	0.602 (0.601-0.604)	-0.071	0.8	1	0.01	0.375	0.5	0.75	0.167	0.75	0.375	0.5	0.8	0.3	0.4	0.438	0.064	0.833	1	0	0.629	0.47	0.856	0.202	0.856	0.629	0.725	0.833	0.524	0.613	0.549
TP53	InceptionResnetV1	Independent	10X	0.941 (0.87-1)	0.532 (0.514-0.541)	0.439 (0.285-0.603)	0.77 (0.769-0.772)	0.307 (0.307-0.307)	0.466 (0.465-0.467)	0.14	0.829	1	0	1	0.324	0.233	1	0.233	1	0.378	0.171	0.171	0.732	0.662	0.11	0.881	1	0	0.909	0.406	0.172	0.971	0.172	0.909	0.289	0.119	0.108	0.631	0.658
TP53	InceptionV1	Independent	10X	0.941 (0.87-1)	0.59 (0.573-0.592)	0.878 (0.738-0.959)	0.76 (0.759-0.762)	0.294 (0.294-0.295)	0.783 (0.782-0.784)	0.632	0.829	0.277	0.371	0.857	0.882	0.6	0.968	0.6	0.857	0.706	0.171	0.146	0.244	0.87	0.248	0.881	1	0	0.524	0.818	0.28	0.927	0.28	0.524	0.365	0.119	0.062	0.223	0.671
TP53	Panoptes1 with clinical	Independent	multi	0.912 (0.822-1)	0.486 (0.47-0.489)	0.854 (0.708-0.944)	0.761 (0.76-0.763)	0.286 (0.286-0.287)	0.678 (0.677-0.679)	0.614	0.829	0.436	0.041	1	0.824	0.538	1	0.538	1	0.7	0.171	0.171	0.317	0.912	0.2	0.88	1	0	0.708	0.674	0.228	0.944	0.228	0.708	0.344	0.12	0.085	0.372	0.691
TP53	InceptionV2	Independent	10X	0.912 (0.824-1)	0.508 (0.487-0.511)	0.756 (0.597-0.876)	0.748 (0.746-0.75)	0.304 (0.303-0.304)	0.613 (0.612-0.614)	0.45	0.829	0.921	0.004	1	0.706	0.412	1	0.412	1	0.583	0.171	0.171	0.415	0.853	0.164	0.881	1	0	0.77	0.591	0.203	0.95	0.203	0.77	0.322	0.119	0.092	0.452	0.681
TP53	Panoptes2 with clinical	Independent	multi	0.903 (0.806-1)	0.523 (0.51-0.532)	0.317 (0.181-0.481)	0.742 (0.741-0.744)	0.251 (0.251-0.251)	0.359 (0.358-0.36)	0.068	0.829	1	0	1	0.176	0.2	1	0.2	1	0.333	0.171	0.171	0.854	0.588	0.071	0.88	1	0	0.954	0.278	0.152	0.978	0.152	0.954	0.262	0.12	0.114	0.75	0.616
TP53	Panoptes2	Independent	multi	0.891 (0.787-0.995)	0.472 (0.465-0.484)	0.341 (0.201-0.506)	0.748 (0.746-0.75)	0.261 (0.261-0.261)	0.43 (0.428-0.431)	0.081	0.829	1	0	1	0.206	0.206	1	0.206	1	0.341	0.171	0.171	0.829	0.603	0.096	0.88	1	0	0.925	0.362	0.165	0.973	0.165	0.925	0.279	0.12	0.111	0.672	0.643
TP53	Panoptes3 with clinical	Independent	multi	0.878 (0.766-0.99)	0.447 (0.422-0.442)	0.317 (0.181-0.481)	0.705 (0.703-0.707)	0.258 (0.257-0.258)	0.404 (0.402-0.405)	0.068	0.829	1	0	1	0.176	0.2	1	0.2	1	0.333	0.171	0.171	0.854	0.588	0.07	0.88	1	0	0.873	0.34	0.152	0.952	0.152	0.873	0.259	0.12	0.104	0.686	0.606
TP53	Panoptes3	Independent	multi	0.874 (0.756-0.992)	0.467 (0.448-0.468)	0.512 (0.351-0.671)	0.729 (0.727-0.731)	0.292 (0.291-0.292)	0.506 (0.504-0.507)	0.193	0.829	1	0	1	0.412	0.259	1	0.259	1	0.412	0.171	0.171	0.659	0.706	0.104	0.88	1	0	0.809	0.464	0.17	0.947	0.17	0.809	0.281	0.12	0.097	0.568	0.637
TP53	Panoptes1	Independent	multi	0.874 (0.763-0.985)	0.446 (0.432-0.455)	0.463 (0.307-0.626)	0.72 (0.718-0.722)	0.26 (0.259-0.26)	0.472 (0.47-0.473)	0.157	0.829	1	0	1	0.353	0.241	1	0.241	1	0.389	0.171	0.171	0.707	0.676	0.094	0.88	1	0	0.837	0.422	0.164	0.95	0.164	0.837	0.275	0.12	0.1	0.609	0.63
TP53	InceptionResnetV2	Independent	10X	0.87 (0.752-0.987)	0.421 (0.418-0.442)	0.463 (0.307-0.626)	0.717 (0.715-0.718)	0.246 (0.246-0.246)	0.567 (0.566-0.568)	0.157	0.829	1	0	1	0.353	0.241	1	0.241	1	0.389	0.171	0.171	0.707	0.676	0.13	0.881	1	0	0.769	0.539	0.184	0.945	0.184	0.769	0.297	0.119	0.092	0.497	0.654
TP53	Panoptes4	Independent	multi	0.866 (0.753-0.978)	0.402 (0.401-0.419)	0.732 (0.571-0.858)	0.711 (0.709-0.713)	0.276 (0.275-0.276)	0.641 (0.64-0.642)	0.417	0.829	0.963	0.003	1	0.676	0.389	1	0.389	1	0.56	0.171	0.171	0.439	0.838	0.141	0.88	1	0	0.637	0.642	0.194	0.929	0.194	0.637	0.298	0.12	0.076	0.392	0.639
TP53	Panoptes4 with clinical	Independent	multi	0.832 (0.679-0.985)	0.379 (0.38-0.396)	0.585 (0.421-0.737)	0.697 (0.695-0.699)	0.247 (0.247-0.247)	0.574 (0.573-0.575)	0.209	0.829	1	0.001	0.857	0.529	0.273	0.947	0.273	0.857	0.414	0.171	0.146	0.537	0.693	0.114	0.88	1	0	0.704	0.556	0.177	0.933	0.177	0.704	0.283	0.12	0.084	0.475	0.63
TP53	InceptionV3	Independent	10X	0.748 (0.527-0.969)	0.289 (0.275-0.294)	0.829 (0.679-0.928)	0.523 (0.521-0.525)	0.129 (0.129-0.129)	0.706 (0.705-0.707)	0	0.829	0.599	0.023	0	1	NA	0.829	NA	0	NA	0.171	0	0	0.5	0.025	0.881	1	0	0.271	0.765	0.135	0.886	0.135	0.271	0.18	0.119	0.032	0.24	0.518
CNVH	InceptionV1	Mixed	10X	0.894 (0.793-0.995)	0.515 (0.5-0.521)	0.61 (0.445-0.758)	0.698 (0.696-0.7)	0.327 (0.326-0.327)	0.596 (0.595-0.597)	0.293	0.805	0.999	0	1	0.515	0.333	1	0.333	1	0.5	0.195	0.195	0.585	0.758	0.136	0.857	1	0	0.679	0.582	0.213	0.916	0.213	0.679	0.324	0.143	0.097	0.455	0.63
CNVH	Panoptes1 with clinical	Mixed	multi	0.856 (0.742-0.97)	0.418 (0.411-0.429)	0.829 (0.679-0.928)	0.697 (0.695-0.698)	0.287 (0.287-0.287)	0.66 (0.659-0.661)	0.592	0.805	0.438	0.023	1	0.788	0.533	1	0.533	1	0.696	0.195	0.195	0.366	0.894	0.15	0.856	1	0	0.568	0.675	0.227	0.903	0.227	0.568	0.325	0.144	0.082	0.36	0.622
CNVH	Panoptes4 with clinical	Mixed	multi	0.852 (0.73-0.975)	0.454 (0.448-0.467)	0.805 (0.651-0.912)	0.691 (0.689-0.692)	0.25 (0.249-0.25)	0.631 (0.63-0.632)	0.516	0.805	0.593	0.077	0.875	0.788	0.5	0.963	0.5	0.875	0.636	0.195	0.171	0.341	0.831	0.143	0.856	1	0	0.616	0.633	0.22	0.908	0.22	0.616	0.324	0.144	0.089	0.403	0.625
CNVH	Panoptes3	Mixed	multi	0.845 (0.726-0.964)	0.394 (0.389-0.405)	0.659 (0.494-0.799)	0.68 (0.678-0.682)	0.26 (0.26-0.26)	0.578 (0.577-0.579)	0.346	0.805	0.992	0.001	1	0.576	0.364	1	0.364	1	0.533	0.195	0.195	0.537	0.788	0.122	0.856	1	0	0.677	0.561	0.206	0.912	0.206	0.677	0.316	0.144	0.097	0.473	0.619
CNVH	Panoptes2	Mixed	multi	0.845 (0.726-0.963)	0.409 (0.392-0.412)	0.756 (0.597-0.876)	0.663 (0.661-0.665)	0.238 (0.238-0.238)	0.648 (0.647-0.65)	0.347	0.805	0.839	0.343	0.625	0.788	0.417	0.897	0.417	0.625	0.5	0.195	0.122	0.293	0.706	0.126	0.856	1	0	0.539	0.667	0.214	0.896	0.214	0.539	0.306	0.144	0.077	0.363	0.603
CNVH	Panoptes3 with clinical	Mixed	multi	0.841 (0.72-0.962)	0.386 (0.373-0.391)	0.537 (0.374-0.693)	0.666 (0.665-0.668)	0.241 (0.24-0.241)	0.538 (0.536-0.539)	0.223	0.805	1	0	1	0.424	0.296	1	0.296	1	0.457	0.195	0.195	0.659	0.712	0.105	0.856	1	0	0.712	0.508	0.195	0.913	0.195	0.712	0.307	0.144	0.102	0.523	0.61
CNVH	Panoptes1	Mixed	multi	0.837 (0.716-0.958)	0.38 (0.37-0.387)	0.829 (0.679-0.928)	0.695 (0.693-0.697)	0.271 (0.271-0.271)	0.645 (0.644-0.646)	0.592	0.805	0.438	0.023	1	0.788	0.533	1	0.533	1	0.696	0.195	0.195	0.366	0.894	0.151	0.856	1	0	0.605	0.652	0.226	0.908	0.226	0.605	0.329	0.144	0.087	0.385	0.628
CNVH	Panoptes2 with clinical	Mixed	multi	0.818 (0.692-0.944)	0.36 (0.361-0.375)	0.732 (0.571-0.858)	0.648 (0.646-0.65)	0.232 (0.232-0.232)	0.574 (0.572-0.575)	0.438	0.805	0.912	0.003	1	0.667	0.421	1	0.421	1	0.593	0.195	0.195	0.463	0.833	0.101	0.856	1	0	0.631	0.564	0.195	0.901	0.195	0.631	0.299	0.144	0.091	0.464	0.598
CNVH	Panoptes4	Mixed	multi	0.795 (0.66-0.931)	0.343 (0.335-0.352)	0.756 (0.597-0.876)	0.653 (0.651-0.655)	0.235 (0.235-0.235)	0.625 (0.624-0.626)	0.291	0.805	0.839	0.752	0.5	0.818	0.4	0.871	0.4	0.5	0.444	0.195	0.098	0.244	0.659	0.113	0.856	1	0	0.557	0.637	0.205	0.895	0.205	0.557	0.299	0.144	0.08	0.391	0.597
CNVH in Endometrioid	Panoptes2	Mixed	multi	NA (NA-NA)	0 (0-0)	0.333 (0.173-0.528)	0.919 (0.911-0.926)	0.092 (0.091-0.093)	0.43 (0.429-0.432)	0.029	0.967	1	0	1	0.31	0.048	1	0.048	1	0.091	0.033	0.033	0.7	0.655	0.006	0.996	1	0	0.958	0.428	0.007	1	0.007	0.958	0.014	0.004	0.004	0.574	0.693
CNVH in Endometrioid	Panoptes4 with clinical	Mixed	multi	NA (NA-NA)	0.25 (0.061-0.339)	0.633 (0.439-0.801)	0.914 (0.906-0.922)	0.093 (0.092-0.094)	0.604 (0.602-0.605)	0.098	0.967	1	0.003	1	0.621	0.083	1	0.083	1	0.154	0.033	0.033	0.4	0.81	0.011	0.996	1	0	0.937	0.603	0.01	1	0.01	0.937	0.02	0.004	0.004	0.4	0.77
CNVH in Endometrioid	Panoptes1	Mixed	multi	NA (NA-NA)	0 (0-0)	0.7 (0.506-0.853)	0.914 (0.908-0.92)	0.043 (0.042-0.043)	0.627 (0.626-0.629)	0.129	0.967	1	0.008	1	0.69	0.1	1	0.1	1	0.182	0.033	0.033	0.333	0.845	0.013	0.996	1	0	0.943	0.626	0.011	1	0.011	0.943	0.021	0.004	0.004	0.376	0.784
CNVH in Endometrioid	InceptionResnetV2	Mixed	10X	NA (NA-NA)	0 (0-0)	0.967 (0.828-0.999)	0.903 (0.897-0.91)	0.08 (0.079-0.08)	0.882 (0.881-0.883)	0.651	0.967	0.736	1	1	0.966	0.5	1	0.5	1	0.667	0.033	0.033	0.067	0.983	0.051	0.995	1	0	0.776	0.883	0.031	0.999	0.031	0.776	0.06	0.005	0.004	0.12	0.829
CNVH in Endometrioid	InceptionV2	Mixed	10X	NA (NA-NA)	0.25 (0.25-0.25)	0.967 (0.828-0.999)	0.891 (0.884-0.897)	0.076 (0.075-0.077)	0.813 (0.812-0.814)	0.651	0.967	0.736	1	1	0.966	0.5	1	0.5	1	0.667	0.033	0.033	0.067	0.983	0.031	0.995	1	0	0.806	0.813	0.02	0.999	0.02	0.806	0.04	0.005	0.004	0.19	0.81
CNVH in Endometrioid	Panoptes4	Mixed	multi	NA (NA-NA)	0.25 (0.25-0.25)	0.667 (0.472-0.827)	0.888 (0.88-0.896)	0.053 (0.053-0.054)	0.599 (0.598-0.601)	0.112	0.967	1	0.004	1	0.655	0.091	1	0.091	1	0.167	0.033	0.033	0.367	0.828	0.011	0.996	1	0	0.92	0.598	0.01	0.999	0.01	0.92	0.019	0.004	0.004	0.404	0.759
CNVH in Endometrioid	Panoptes2 with clinical	Mixed	multi	NA (NA-NA)	0.25 (0.061-0.339)	0.9 (0.735-0.979)	0.879 (0.871-0.886)	0.031 (0.031-0.031)	0.708 (0.706-0.709)	0.366	0.967	0.983	0.248	1	0.897	0.25	1	0.25	1	0.4	0.033	0.033	0.133	0.948	0.017	0.996	1	0	0.881	0.707	0.013	0.999	0.013	0.881	0.025	0.004	0.004	0.296	0.794
CNVH in Endometrioid	Panoptes3 with clinical	Mixed	multi	NA (NA-NA)	0.25 (0.25-0.25)	0.667 (0.472-0.827)	0.871 (0.862-0.88)	0.034 (0.034-0.035)	0.547 (0.546-0.549)	0.112	0.967	1	0.004	1	0.655	0.091	1	0.091	1	0.167	0.033	0.033	0.367	0.828	0.008	0.996	1	0	0.917	0.546	0.008	0.999	0.008	0.917	0.017	0.004	0.004	0.456	0.731
CNVH in Endometrioid	InceptionResnetV1	Mixed	10X	NA (NA-NA)	0 (0-0)	0.967 (0.828-0.999)	0.861 (0.852-0.87)	0.039 (0.039-0.04)	0.881 (0.88-0.882)	0.651	0.967	0.736	1	1	0.966	0.5	1	0.5	1	0.667	0.033	0.033	0.067	0.983	0.046	0.995	1	0	0.714	0.882	0.028	0.998	0.028	0.714	0.055	0.005	0.003	0.121	0.798
CNVH in Endometrioid	InceptionV1	Mixed	10X	NA (NA-NA)	0.25 (-0.02-0.32)	0.967 (0.828-0.999)	0.843 (0.836-0.851)	0.038 (0.038-0.038)	0.872 (0.871-0.873)	0.651	0.967	0.736	1	1	0.966	0.5	1	0.5	1	0.667	0.033	0.033	0.067	0.983	0.034	0.995	1	0	0.601	0.873	0.022	0.998	0.022	0.601	0.043	0.005	0.003	0.129	0.737
CNVH in Endometrioid	Panoptes1 with clinical	Mixed	multi	NA (NA-NA)	0.25 (0.061-0.339)	0.933 (0.779-0.992)	0.838 (0.827-0.85)	0.04 (0.04-0.041)	0.761 (0.759-0.762)	0.474	0.967	0.923	0.48	1	0.931	0.333	1	0.333	1	0.5	0.033	0.033	0.1	0.966	0.019	0.996	1	0	0.806	0.76	0.014	0.999	0.014	0.806	0.028	0.004	0.003	0.242	0.783
CNVH in Endometrioid	Panoptes3	Mixed	multi	NA (NA-NA)	0.25 (0.25-0.25)	0.9 (0.735-0.979)	0.834 (0.825-0.843)	0.02 (0.02-0.021)	0.722 (0.72-0.723)	0.366	0.967	0.983	0.248	1	0.897	0.25	1	0.25	1	0.4	0.033	0.033	0.133	0.948	0.016	0.996	1	0	0.808	0.721	0.012	0.999	0.012	0.808	0.024	0.004	0.003	0.281	0.765
CNVH in Endometrioid	InceptionV3	Mixed	10X	NA (NA-NA)	0.25 (0.25-0.25)	0.933 (0.779-0.992)	0.819 (0.809-0.829)	0.033 (0.033-0.033)	0.694 (0.692-0.695)	0.474	0.967	0.923	0.48	1	0.931	0.333	1	0.333	1	0.5	0.033	0.033	0.1	0.966	0.015	0.995	1	0	0.798	0.693	0.012	0.999	0.012	0.798	0.025	0.005	0.004	0.309	0.746
CNVL	Panoptes1	Mixed	multi	0.85 (0.732-0.968)	0.773 (0.764-0.775)	0.805 (0.651-0.912)	0.654 (0.652-0.656)	0.847 (0.847-0.847)	0.637 (0.636-0.638)	0.399	0.878	0.944	0.077	0.8	0.806	0.364	0.967	0.364	0.8	0.5	0.122	0.098	0.268	0.803	0.101	0.889	1	0	0.56	0.646	0.165	0.922	0.165	0.56	0.255	0.111	0.062	0.376	0.603
CNVL	Panoptes2 with clinical	Mixed	multi	0.811 (0.664-0.958)	0.766 (0.76-0.77)	0.854 (0.708-0.944)	0.597 (0.595-0.599)	0.857 (0.857-0.857)	0.746 (0.745-0.747)	-0.042	0.878	0.772	0.221	0	0.972	0	0.875	0	0	NA	0.122	0	0.024	0.486	0.069	0.889	1	0	0.293	0.802	0.156	0.901	0.156	0.293	0.203	0.111	0.032	0.208	0.548
CNVL	InceptionV1	Mixed	10X	0.783 (0.459-1)	0.754 (0.745-0.755)	0.22 (0.106-0.376)	0.557 (0.555-0.56)	0.869 (0.869-0.869)	0.31 (0.308-0.311)	0.03	0.878	1	0	1	0.111	0.135	1	0.135	1	0.238	0.122	0.122	0.902	0.556	0.012	0.89	1	0	0.792	0.25	0.115	0.907	0.115	0.792	0.201	0.11	0.087	0.755	0.521
CNVL	InceptionResnetV1	Mixed	10X	0.733 (0.544-0.923)	0.795 (0.79-0.801)	0.659 (0.494-0.799)	0.576 (0.574-0.578)	0.87 (0.87-0.87)	0.528 (0.527-0.529)	0.056	0.878	1	0.061	0.4	0.694	0.154	0.893	0.154	0.4	0.222	0.122	0.049	0.317	0.547	0.038	0.89	1	0	0.573	0.522	0.129	0.908	0.129	0.573	0.21	0.11	0.063	0.488	0.547
CNVL	Panoptes4	Mixed	multi	0.7 (0.349-1)	0.781 (0.769-0.778)	0.854 (0.708-0.944)	0.578 (0.575-0.58)	0.852 (0.852-0.853)	0.706 (0.705-0.707)	0.317	0.878	0.772	1	0.4	0.917	0.4	0.917	0.4	0.4	0.4	0.122	0.049	0.122	0.658	0.081	0.889	1	0	0.387	0.745	0.159	0.907	0.159	0.387	0.225	0.111	0.043	0.269	0.566
CNVL	Panoptes2	Mixed	multi	0.683 (0.451-0.916)	0.812 (0.805-0.816)	0.854 (0.708-0.944)	0.556 (0.554-0.559)	0.87 (0.87-0.87)	0.659 (0.658-0.66)	0.174	0.878	0.772	0.683	0.2	0.944	0.333	0.895	0.333	0.2	0.25	0.122	0.024	0.073	0.572	0.042	0.889	1	0	0.382	0.693	0.134	0.9	0.134	0.382	0.199	0.111	0.042	0.315	0.538
CNVL	InceptionV3	Mixed	10X	0.672 (0.332-1)	0.792 (0.782-0.794)	0.878 (0.738-0.959)	0.505 (0.503-0.507)	0.888 (0.888-0.888)	0.637 (0.636-0.638)	0	0.878	0.616	0.074	0	1	NA	0.878	NA	0	NA	0.122	0	0	0.5	0.006	0.89	1	0	0.336	0.674	0.113	0.892	0.113	0.336	0.169	0.11	0.037	0.327	0.505
CNVL	InceptionV2	Mixed	10X	0.667 (0.396-0.937)	0.809 (0.802-0.813)	0.366 (0.221-0.531)	0.529 (0.527-0.531)	0.885 (0.885-0.885)	0.408 (0.406-0.409)	0.034	0.878	1	0	0.8	0.306	0.138	0.917	0.138	0.8	0.235	0.122	0.098	0.707	0.553	0.014	0.89	1	0	0.668	0.375	0.116	0.902	0.116	0.668	0.198	0.11	0.073	0.629	0.522
CNVL	Panoptes3 with clinical	Mixed	multi	0.633 (0.405-0.862)	0.908 (0.901-0.906)	0.341 (0.201-0.506)	0.554 (0.551-0.556)	0.909 (0.909-0.909)	0.364 (0.363-0.365)	-0.032	0.878	1	0	0.6	0.306	0.107	0.846	0.107	0.6	0.182	0.122	0.073	0.683	0.453	-0.022	0.889	1	0	0.595	0.335	0.1	0.869	0.1	0.595	0.171	0.111	0.066	0.657	0.465
CNVL	Panoptes1 with clinical	Mixed	multi	0.606 (0.377-0.834)	0.902 (0.895-0.901)	0.61 (0.445-0.758)	0.552 (0.55-0.554)	0.906 (0.905-0.906)	0.551 (0.549-0.552)	-0.079	0.878	1	0.08	0.2	0.667	0.077	0.857	0.077	0.2	0.111	0.122	0.024	0.317	0.433	-0.033	0.889	1	0	0.353	0.575	0.094	0.877	0.094	0.353	0.148	0.111	0.039	0.417	0.464
CNVL	Panoptes3	Mixed	multi	0.578 (0.353-0.803)	0.899 (0.893-0.899)	0.195 (0.088-0.349)	0.545 (0.543-0.548)	0.908 (0.908-0.908)	0.299 (0.297-0.3)	-0.024	0.878	1	0	0.8	0.111	0.111	0.8	0.111	0.8	0.195	0.122	0.098	0.878	0.456	-0.014	0.889	1	0	0.702	0.248	0.104	0.87	0.104	0.702	0.181	0.111	0.078	0.746	0.475
CNVL	Panoptes4 with clinical	Mixed	multi	0.572 (0.338-0.807)	0.897 (0.89-0.896)	0.512 (0.351-0.671)	0.532 (0.53-0.534)	0.904 (0.904-0.904)	0.485 (0.484-0.486)	-0.033	0.878	1	0.004	0.4	0.528	0.105	0.864	0.105	0.4	0.167	0.122	0.049	0.463	0.464	-0.015	0.889	1	0	0.474	0.486	0.103	0.881	0.103	0.474	0.169	0.111	0.052	0.509	0.48
CNVL	InceptionResnetV2	Mixed	10X	0.544 (0.293-0.796)	0.869 (0.867-0.873)	0.268 (0.142-0.429)	0.5 (0.498-0.503)	0.892 (0.892-0.892)	0.372 (0.371-0.374)	-0.002	0.878	1	0	0.8	0.194	0.121	0.875	0.121	0.8	0.211	0.122	0.098	0.805	0.497	-0.003	0.89	1	0	0.652	0.338	0.108	0.887	0.108	0.652	0.185	0.11	0.071	0.661	0.495
Histology	Panoptes2	Mixed	multi	0.913 (0.816-1)	0.08 (0.08-0.084)	0.886 (0.733-0.968)	0.714 (0.712-0.716)	0.098 (0.098-0.098)	0.663 (0.662-0.664)	0.65	0.857	0.427	0.134	1	0.867	0.556	1	0.556	1	0.714	0.143	0.143	0.257	0.933	0.183	0.85	1	0	0.625	0.67	0.25	0.91	0.25	0.625	0.358	0.15	0.094	0.374	0.648
Histology	Panoptes2 with clinical	Mixed	multi	0.907 (0.803-1)	0.081 (0.079-0.084)	0.857 (0.697-0.952)	0.724 (0.722-0.726)	0.097 (0.096-0.097)	0.695 (0.694-0.696)	0.588	0.857	0.616	0.074	1	0.833	0.5	1	0.5	1	0.667	0.143	0.143	0.286	0.917	0.192	0.85	1	0	0.566	0.718	0.261	0.904	0.261	0.566	0.357	0.15	0.085	0.325	0.642
Histology	Panoptes1	Mixed	multi	0.88 (0.767-0.993)	0.082 (0.079-0.084)	0.743 (0.567-0.875)	0.723 (0.721-0.724)	0.097 (0.097-0.097)	0.655 (0.653-0.656)	0.4	0.857	0.979	0.008	1	0.7	0.357	1	0.357	1	0.526	0.143	0.143	0.4	0.85	0.181	0.85	1	0	0.643	0.657	0.248	0.912	0.248	0.643	0.358	0.15	0.096	0.388	0.65
Histology	InceptionV2	Mixed	10X	0.873 (0.757-0.99)	0.082 (0.08-0.084)	0.714 (0.537-0.854)	0.677 (0.675-0.679)	0.101 (0.101-0.102)	0.615 (0.614-0.617)	0.364	0.857	0.992	0.004	1	0.667	0.333	1	0.333	1	0.5	0.143	0.143	0.429	0.833	0.122	0.852	1	0	0.594	0.619	0.213	0.898	0.213	0.594	0.313	0.148	0.088	0.412	0.607
Histology	Panoptes3	Mixed	multi	0.84 (0.709-0.971)	0.087 (0.084-0.089)	0.6 (0.421-0.761)	0.699 (0.697-0.701)	0.1 (0.1-0.1)	0.601 (0.599-0.602)	0.246	0.857	1	0.001	1	0.533	0.263	1	0.263	1	0.417	0.143	0.143	0.543	0.767	0.138	0.85	1	0	0.662	0.59	0.221	0.908	0.221	0.662	0.332	0.15	0.099	0.448	0.626
Histology	InceptionResnetV1	Mixed	10X	0.827 (0.691-0.963)	0.086 (0.083-0.088)	0.829 (0.664-0.934)	0.622 (0.62-0.624)	0.11 (0.109-0.11)	0.634 (0.633-0.635)	0.16	0.857	0.774	0.683	0.2	0.933	0.333	0.875	0.333	0.2	0.25	0.143	0.029	0.086	0.567	0.087	0.852	1	0	0.478	0.661	0.196	0.88	0.196	0.478	0.278	0.148	0.071	0.36	0.57
Histology	Panoptes3 with clinical	Mixed	multi	0.813 (0.671-0.955)	0.087 (0.085-0.09)	0.829 (0.664-0.934)	0.667 (0.665-0.669)	0.105 (0.104-0.105)	0.818 (0.817-0.819)	-0.05	0.857	0.774	0.221	0	0.967	0	0.853	0	0	NA	0.143	0	0.029	0.483	0.143	0.85	1	0	0.19	0.928	0.319	0.867	0.319	0.19	0.239	0.15	0.029	0.089	0.559
Histology	Panoptes4	Mixed	multi	0.813 (0.672-0.955)	0.088 (0.085-0.09)	0.8 (0.631-0.916)	0.662 (0.66-0.664)	0.105 (0.105-0.105)	0.711 (0.71-0.712)	0.246	0.857	0.883	1	0.4	0.867	0.333	0.897	0.333	0.4	0.364	0.143	0.057	0.171	0.633	0.144	0.85	1	0	0.431	0.76	0.24	0.883	0.24	0.431	0.309	0.15	0.065	0.268	0.595
Histology	InceptionV3	Mixed	10X	0.793 (0.648-0.939)	0.089 (0.087-0.092)	0.771 (0.599-0.896)	0.661 (0.659-0.663)	0.104 (0.104-0.104)	0.679 (0.678-0.68)	0.378	0.857	0.947	0.077	0.8	0.767	0.364	0.958	0.364	0.8	0.5	0.143	0.114	0.314	0.783	0.128	0.852	1	0	0.472	0.715	0.223	0.886	0.223	0.472	0.303	0.148	0.07	0.313	0.593
Histology	Panoptes4 with clinical	Mixed	multi	0.773 (0.598-0.949)	0.09 (0.088-0.093)	0.571 (0.394-0.737)	0.661 (0.659-0.663)	0.106 (0.106-0.106)	0.556 (0.555-0.557)	0.222	0.857	1	0	1	0.5	0.25	1	0.25	1	0.4	0.143	0.143	0.571	0.75	0.1	0.85	1	0	0.654	0.539	0.2	0.898	0.2	0.654	0.306	0.15	0.098	0.49	0.596
Histology	InceptionV1	Mixed	10X	0.753 (0.543-0.964)	0.091 (0.09-0.094)	0.514 (0.34-0.686)	0.6 (0.598-0.602)	0.124 (0.124-0.125)	0.662 (0.661-0.664)	0.179	0.857	1	0	1	0.433	0.227	1	0.227	1	0.37	0.143	0.143	0.629	0.717	0.106	0.852	1	0	0.462	0.697	0.209	0.882	0.209	0.462	0.288	0.148	0.068	0.327	0.58
Histology	InceptionResnetV2	Mixed	10X	0.747 (0.546-0.947)	0.091 (0.089-0.094)	0.857 (0.697-0.952)	0.61 (0.608-0.612)	0.113 (0.112-0.113)	0.76 (0.759-0.761)	0	0.857	0.616	0.074	0	1	NA	0.857	NA	0	NA	0.143	0	0	0.5	0.099	0.852	1	0	0.258	0.847	0.226	0.868	0.226	0.258	0.241	0.148	0.038	0.168	0.553
Histology	Panoptes1 with clinical	Mixed	multi	0.68 (0.498-0.862)	0.1 (0.096-0.102)	0.257 (0.125-0.433)	0.677 (0.675-0.679)	0.103 (0.103-0.103)	0.468 (0.467-0.469)	0.042	0.857	1	0	1	0.133	0.161	1	0.161	1	0.278	0.143	0.143	0.886	0.567	0.095	0.85	1	0	0.813	0.407	0.195	0.925	0.195	0.813	0.314	0.15	0.122	0.626	0.61
MSI-High	InceptionResnetV1	Mixed	10X	0.66 (0.426-0.894)	0.218 (0.215-0.227)	0.2 (0.077-0.386)	0.51 (0.508-0.512)	0.163 (0.163-0.164)	0.387 (0.386-0.388)	-0.053	0.8	1	0	0.042	0.833	0.5	0.179	0.5	0.042	0.077	0.8	0.033	0.067	0.438	0.006	0.834	1	0	0.328	0.685	0.84	0.169	0.84	0.328	0.471	0.834	0.273	0.326	0.506
MSI-High	InceptionResnetV2	Mixed	10X	0.639 (0.386-0.892)	0.247 (0.241-0.253)	0.2 (0.077-0.386)	0.546 (0.544-0.548)	0.17 (0.17-0.17)	0.307 (0.305-0.308)	0	0.8	1	0	0	1	NA	0.2	NA	0	NA	0.8	0	0	0.5	0.007	0.834	1	0	0.207	0.81	0.846	0.169	0.846	0.207	0.332	0.834	0.172	0.204	0.508
MSI-High	Panoptes1 with clinical	Mixed	multi	0.611 (0.301-0.921)	0.269 (0.262-0.281)	0.233 (0.099-0.423)	0.542 (0.539-0.544)	0.181 (0.181-0.181)	0.389 (0.388-0.391)	-0.036	0.8	1	0	0.083	0.833	0.667	0.185	0.667	0.083	0.148	0.8	0.067	0.1	0.458	-0.03	0.833	1	0	0.35	0.585	0.808	0.153	0.808	0.35	0.488	0.833	0.292	0.361	0.468
MSI-High	Panoptes3	Mixed	multi	0.583 (0.343-0.824)	0.215 (0.212-0.226)	0.2 (0.077-0.386)	0.528 (0.526-0.53)	0.182 (0.182-0.182)	0.167 (0.166-0.168)	0	0.8	1	0	0	1	NA	0.2	NA	0	NA	0.8	0	0	0.5	0	0.833	1	0	0	1	NA	0.167	NA	0	NA	0.833	0	0	0.5
MSI-High	InceptionV3	Mixed	10X	0.569 (0.281-0.858)	0.235 (0.221-0.234)	0.2 (0.077-0.386)	0.528 (0.525-0.53)	0.169 (0.169-0.169)	0.282 (0.28-0.283)	0	0.8	1	0	0	1	NA	0.2	NA	0	NA	0.8	0	0	0.5	0.007	0.834	1	0	0.169	0.849	0.849	0.169	0.849	0.169	0.282	0.834	0.141	0.166	0.509
MSI-High	Panoptes1	Mixed	multi	0.569 (0.247-0.892)	0.246 (0.248-0.264)	0.233 (0.099-0.423)	0.521 (0.518-0.523)	0.171 (0.171-0.171)	0.316 (0.314-0.317)	0.017	0.8	1	0	0.042	1	1	0.207	1	0.042	0.08	0.8	0.033	0.033	0.521	-0.015	0.833	1	0	0.233	0.73	0.812	0.16	0.812	0.233	0.362	0.833	0.194	0.239	0.482
MSI-High	Panoptes3 with clinical	Mixed	multi	0.549 (0.272-0.826)	0.21 (0.208-0.22)	0.267 (0.123-0.459)	0.505 (0.503-0.507)	0.158 (0.157-0.158)	0.358 (0.357-0.36)	0.035	0.8	1	0	0.083	1	1	0.214	1	0.083	0.154	0.8	0.067	0.067	0.542	0.013	0.833	1	0	0.28	0.75	0.849	0.173	0.849	0.28	0.421	0.833	0.233	0.275	0.515
MSI-High	Panoptes2 with clinical	Mixed	multi	0.542 (0.19-0.893)	0.239 (0.232-0.248)	0.2 (0.077-0.386)	0.529 (0.527-0.531)	0.179 (0.179-0.179)	0.367 (0.366-0.368)	0	0.8	1	0	0	1	NA	0.2	NA	0	NA	0.8	0	0	0.5	-0.017	0.833	1	0	0.31	0.651	0.816	0.159	0.816	0.31	0.45	0.833	0.258	0.317	0.481
MSI-High	Panoptes4	Mixed	multi	0.528 (0.247-0.808)	0.203 (0.199-0.213)	0.333 (0.173-0.528)	0.543 (0.54-0.545)	0.142 (0.142-0.142)	0.47 (0.468-0.471)	0.02	0.8	1	0	0.208	0.833	0.833	0.208	0.833	0.208	0.333	0.8	0.167	0.2	0.521	0.038	0.833	1	0	0.436	0.639	0.858	0.185	0.858	0.436	0.578	0.833	0.363	0.423	0.537
MSI-High	InceptionV1	Mixed	10X	0.521 (0.48-0.562)	0.1 (0.088-0.099)	0.2 (0.077-0.386)	0.516 (0.514-0.517)	0.153 (0.153-0.154)	0.166 (0.165-0.167)	0	0.8	1	0	0	1	NA	0.2	NA	0	NA	0.8	0	0	0.5	0	0.834	1	0	0	1	NA	0.166	NA	0	NA	0.834	0	0	0.5
MSI-High	Panoptes4 with clinical	Mixed	multi	0.5 (0.5-0.5)	0 (0-0)	0.2 (0.077-0.386)	0.5 (0.5-0.5)	0.151 (0.142-0.155)	0.167 (0.166-0.168)	0	0.8	1	0	0	1	NA	0.2	NA	0	NA	0.8	0	0	0.5	0	0.833	1	0	0	1	NA	0.167	NA	0	NA	0.833	0	0	0.5
MSI-High	Panoptes2	Mixed	multi	0.493 (0.185-0.801)	0.199 (0.193-0.206)	0.3 (0.147-0.494)	0.5 (0.497-0.502)	0.162 (0.162-0.162)	0.503 (0.501-0.504)	-0.129	0.8	1	0.002	0.25	0.5	0.667	0.143	0.667	0.25	0.364	0.8	0.2	0.3	0.375	0.001	0.833	1	0	0.504	0.498	0.834	0.167	0.834	0.504	0.628	0.833	0.42	0.504	0.501
MSI-High	InceptionV2	Mixed	10X	0.424 (0.221-0.626)	0.077 (0.071-0.078)	0.2 (0.077-0.386)	0.427 (0.425-0.429)	0.205 (0.204-0.206)	0.166 (0.165-0.167)	0	0.8	1	0	0	1	NA	0.2	NA	0	NA	0.8	0	0	0.5	0	0.834	1	0	0	1	NA	0.166	NA	0	NA	0.834	0	0	0.5
TP53	Panoptes3 with clinical	Mixed	multi	0.954 (0.887-1)	0.623 (0.603-0.626)	0.951 (0.835-0.994)	0.759 (0.757-0.761)	0.288 (0.287-0.288)	0.728 (0.727-0.729)	0.845	0.829	0.021	0.48	1	0.941	0.778	1	0.778	1	0.875	0.171	0.171	0.22	0.971	0.232	0.88	1	0	0.651	0.739	0.253	0.94	0.253	0.651	0.364	0.12	0.078	0.308	0.695
TP53	InceptionV2	Mixed	10X	0.954 (0.887-1)	0.623 (0.615-0.639)	0.854 (0.708-0.944)	0.689 (0.687-0.691)	0.243 (0.242-0.243)	0.771 (0.77-0.772)	0.332	0.829	0.436	0.221	0.286	0.971	0.667	0.868	0.667	0.286	0.4	0.171	0.049	0.073	0.628	0.206	0.881	1	0	0.472	0.811	0.253	0.919	0.253	0.472	0.329	0.119	0.056	0.222	0.642
TP53	InceptionResnetV2	Mixed	10X	0.945 (0.874-1)	0.589 (0.573-0.593)	0.878 (0.738-0.959)	0.707 (0.705-0.709)	0.257 (0.257-0.258)	0.786 (0.785-0.787)	0.543	0.829	0.277	1	0.571	0.941	0.667	0.914	0.667	0.571	0.615	0.171	0.098	0.146	0.756	0.207	0.881	1	0	0.433	0.833	0.26	0.916	0.26	0.433	0.325	0.119	0.052	0.198	0.633
TP53	Panoptes2 with clinical	Mixed	multi	0.924 (0.843-1)	0.534 (0.522-0.545)	0.878 (0.738-0.959)	0.776 (0.775-0.778)	0.299 (0.299-0.3)	0.673 (0.672-0.675)	0.664	0.829	0.277	0.074	1	0.853	0.583	1	0.583	1	0.737	0.171	0.171	0.293	0.926	0.21	0.88	1	0	0.75	0.663	0.232	0.951	0.232	0.75	0.355	0.12	0.09	0.386	0.707
TP53	Panoptes2	Mixed	multi	0.92 (0.836-1)	0.538 (0.523-0.539)	0.854 (0.708-0.944)	0.746 (0.744-0.748)	0.273 (0.273-0.274)	0.758 (0.757-0.759)	0.536	0.829	0.436	0.683	0.714	0.882	0.556	0.938	0.556	0.714	0.625	0.171	0.122	0.22	0.798	0.211	0.88	1	0	0.517	0.791	0.251	0.923	0.251	0.517	0.338	0.12	0.062	0.246	0.654
TP53	Panoptes4	Mixed	multi	0.92 (0.835-1)	0.533 (0.511-0.533)	0.805 (0.651-0.912)	0.697 (0.695-0.699)	0.238 (0.237-0.238)	0.767 (0.766-0.768)	0.311	0.829	0.742	1	0.429	0.882	0.429	0.882	0.429	0.429	0.429	0.171	0.073	0.171	0.655	0.195	0.88	1	0	0.459	0.809	0.246	0.917	0.246	0.459	0.321	0.12	0.055	0.223	0.634
TP53	Panoptes1	Mixed	multi	0.912 (0.822-1)	0.496 (0.487-0.509)	0.805 (0.651-0.912)	0.753 (0.751-0.755)	0.296 (0.295-0.296)	0.667 (0.666-0.668)	0.526	0.829	0.742	0.013	1	0.765	0.467	1	0.467	1	0.636	0.171	0.171	0.366	0.882	0.188	0.88	1	0	0.704	0.662	0.22	0.943	0.22	0.704	0.336	0.12	0.084	0.382	0.683
TP53	Panoptes3	Mixed	multi	0.908 (0.814-1)	0.486 (0.471-0.493)	0.756 (0.597-0.876)	0.76 (0.758-0.761)	0.314 (0.314-0.314)	0.639 (0.638-0.64)	0.45	0.829	0.921	0.004	1	0.706	0.412	1	0.412	1	0.583	0.171	0.171	0.415	0.853	0.181	0.88	1	0	0.755	0.623	0.214	0.949	0.214	0.755	0.333	0.12	0.09	0.422	0.689
TP53	InceptionV3	Mixed	10X	0.903 (0.809-0.998)	0.478 (0.463-0.485)	0.854 (0.708-0.944)	0.692 (0.69-0.693)	0.23 (0.229-0.23)	0.708 (0.707-0.709)	0.579	0.829	0.436	0.221	0.857	0.853	0.545	0.967	0.545	0.857	0.667	0.171	0.146	0.268	0.855	0.171	0.881	1	0	0.558	0.728	0.217	0.924	0.217	0.558	0.313	0.119	0.067	0.306	0.643
TP53	Panoptes4 with clinical	Mixed	multi	0.903 (0.81-0.997)	0.471 (0.467-0.49)	0.854 (0.708-0.944)	0.67 (0.668-0.672)	0.21 (0.21-0.21)	0.625 (0.624-0.626)	0.579	0.829	0.436	0.221	0.857	0.853	0.545	0.967	0.545	0.857	0.667	0.171	0.146	0.268	0.855	0.113	0.88	1	0	0.598	0.628	0.179	0.92	0.179	0.598	0.276	0.12	0.072	0.399	0.613
TP53	InceptionResnetV1	Mixed	10X	0.899 (0.792-1)	0.534 (0.512-0.536)	0.854 (0.708-0.944)	0.7 (0.699-0.702)	0.29 (0.289-0.29)	0.729 (0.727-0.73)	0.579	0.829	0.436	0.221	0.857	0.853	0.545	0.967	0.545	0.857	0.667	0.171	0.146	0.268	0.855	0.174	0.881	1	0	0.515	0.757	0.223	0.92	0.223	0.515	0.311	0.119	0.061	0.275	0.636
TP53	Panoptes1 with clinical	Mixed	multi	0.895 (0.796-0.994)	0.489 (0.467-0.488)	0.829 (0.679-0.928)	0.733 (0.731-0.735)	0.271 (0.271-0.271)	0.755 (0.754-0.756)	0.485	0.829	0.599	0.45	0.714	0.853	0.5	0.935	0.5	0.714	0.588	0.171	0.122	0.244	0.784	0.208	0.88	1	0	0.519	0.787	0.248	0.923	0.248	0.519	0.336	0.12	0.062	0.25	0.653
TP53	InceptionV1	Mixed	10X	0.895 (0.783-1)	0.502 (0.494-0.514)	0.829 (0.679-0.928)	0.666 (0.664-0.668)	0.222 (0.222-0.223)	0.743 (0.742-0.744)	0.361	0.829	0.599	1	0.429	0.912	0.5	0.886	0.5	0.429	0.462	0.171	0.073	0.146	0.67	0.161	0.881	1	0	0.452	0.782	0.219	0.913	0.219	0.452	0.295	0.119	0.054	0.246	0.617
